# Supplementary material for: Dynamic urinary proteomic analysis in a Walker 256 intracerebral tumor model
Source: Cancer Med. 2019 May 15;8(7):3553–65. doi: 10.1002/cam4.2240 (PMC6601583; doi:10.1002/cam4.2240)
Supplement: Supplementary file 1 [file CAM4-8-3553-s001.xlsx]

## Sheet: Table S1 
Table S1. All identified proteins in urine samples from four intracerebral W256 tumor rats.
			Control								Day 3								Day 5								Day 8
MS/MS View:739 Proteins in 675 Clusters<BR>With 1 Decoy	Accession Number	Molecular Weight	C-1	C-1*	C-2	C-2*	C-3	C-3*	C-4	C-4*	D3-1	D3-1*	D3-2	D3-2*	D3-3	D3-3*	D3-4	D3-4*	D5-1	D5-1*	D5-2	D5-2*	D5-3	D5-3*	D5-4	D5-4*	D8-1	D8-1*	D8-2	D8-2*	D8-3	D8-3*	D8-4	D8-4*
Serum albumin OS=Rattus norvegicus GN=Alb PE=1 SV=2	ALBU_RAT	69 kDa	354	377	564	567	421	446	435	446	481	475	391	388	402	412	491	500	381	383	315	296	378	357	374	372	545	542	404	370	390	382	336	361
Pro-epidermal growth factor OS=Rattus norvegicus GN=Egf PE=1 SV=2	EGF_RAT	124 kDa	222	207	224	229	238	241	242	217	274	247	256	240	241	265	196	222	228	219	225	206	270	238	189	169	137	148	158	152	149	170	156	164
Uromodulin OS=Rattus norvegicus GN=Umod PE=2 SV=1	UROM_RAT	71 kDa	75	103	196	189	256	240	134	119	121	109	175	169	86	101	358	362	344	358	109	109	99	96	338	344	196	199	111	104	281	257	395	400
Low-density lipoprotein receptor-related protein 2 OS=Rattus norvegicus GN=Lrp2 PE=1 SV=1	LRP2_RAT	519 kDa	173	168	166	174	166	164	150	152	166	150	184	181	158	156	149	173	145	140	163	165	157	166	135	145	89	89	111	125	114	103	170	169
Serine protease inhibitor A3L OS=Rattus norvegicus GN=Serpina3l PE=1 SV=3	SPA3L_RAT	46 kDa	203	240	209	222	218	219	202	198	201	217	213	219	188	201	185	177	154	161	184	181	171	179	127	138	95	91	132	152	82	85	78	83
Major urinary protein OS=Rattus norvegicus PE=1 SV=1	MUP_RAT	21 kDa	378	396	273	260	364	364	405	410	131	136	46	51	209	206	156	127	237	236	172	159	255	258	154	150	281	276	292	278	338	316	243	238
Alpha-1-macroglobulin OS=Rattus norvegicus GN=A1m PE=1 SV=1	A1M_RAT	167 kDa	148	144	155	153	176	177	148	157	151	141	150	144	143	146	145	143	133	129	122	130	121	135	120	124	92	87	130	116	98	110	116	127
Urinary protein 2 OS=Rattus norvegicus PE=1 SV=1	UP2_RAT	11 kDa	162	149	142	142	161	151	162	150	191	177	109	98	141	128	156	154	161	174	146	138	114	107	94	85	102	114	124	128	125	116	130	132
Hemopexin OS=Rattus norvegicus GN=Hpx PE=1 SV=3	HEMO_RAT	51 kDa	110	101	118	101	110	102	101	89	118	110	95	86	100	93	98	100	113	111	105	91	107	103	100	83	143	136	125	125	120	122	118	123
Serine protease inhibitor A3K OS=Rattus norvegicus GN=Serpina3k PE=1 SV=3	SPA3K_RAT	47 kDa	119	135	121	129	159	160	148	153	144	156	150	140	164	178	135	154	119	125	119	119	135	146	99	120	65	73	83	88	52	76	67	79
Urinary protein 3 OS=Rattus norvegicus PE=3 SV=1	UP3_RAT	11 kDa	129	114	125	108	130	110	129	116	120	112	87	85	104	96	101	100	106	95	101	92	88	82	77	78	86	79	89	86	93	82	96	90
Cluster of Alpha-1-inhibitor 3 OS=Rattus norvegicus GN=A1i3 PE=1 SV=1 (A1I3_RAT)	A1I3_RAT [3]	164 kDa	112	100	70	74	112	135	112	120	110	106	74	94	124	107	126	125	82	80	44	48	73	67	106	105	51	54	30	36	33	28	46	51
Urinary protein 1 OS=Rattus norvegicus PE=1 SV=1	UP1_RAT	11 kDa	96	99	101	93	104	85	97	79	115	107	77	78	79	74	96	90	90	102	88	78	68	60	80	76	62	70	98	95	78	73	83	90
Serotransferrin OS=Rattus norvegicus GN=Tf PE=1 SV=3	TRFE_RAT	76 kDa	75	75	101	101	80	91	83	82	102	105	72	70	84	74	75	83	78	78	57	59	71	70	66	58	99	96	76	72	59	66	71	64
Plasminogen OS=Rattus norvegicus GN=Plg PE=2 SV=2	PLMN_RAT	91 kDa	78	57	59	61	68	66	72	64	69	79	53	56	64	58	65	59	69	60	60	62	63	63	54	50	78	73	68	72	73	66	72	78
Fibronectin OS=Rattus norvegicus GN=Fn1 PE=1 SV=2	FINC_RAT	273 kDa	58	58	73	76	74	86	70	57	77	67	91	87	77	79	75	77	53	57	72	68	74	73	49	56	56	60	67	63	56	61	70	72
Cadherin-1 OS=Rattus norvegicus GN=Cdh1 PE=1 SV=1	CADH1_RAT	99 kDa	58	52	62	56	45	53	43	36	77	57	68	79	59	70	57	67	76	76	78	77	46	43	74	83	32	34	49	57	34	40	68	70
Neutral and basic amino acid transport protein rBAT OS=Rattus norvegicus GN=Slc3a1 PE=1 SV=1	SLC31_RAT	79 kDa	54	52	52	43	68	64	74	66	58	61	55	60	85	86	82	77	62	57	68	66	64	54	53	49	25	25	35	28	32	28	72	77
Ig kappa chain C region, B allele OS=Rattus norvegicus PE=1 SV=1	KACB_RAT	12 kDa	200	194	150	152	190	186	224	207	174	181	227	231	132	139	167	177	210	196	270	275	154	147	230	223	175	174	283	278	151	148	401	413
Deoxyribonuclease-1 OS=Rattus norvegicus GN=Dnase1 PE=2 SV=1	DNAS1_RAT	32 kDa	52	54	57	58	56	55	45	50	51	44	58	68	43	60	45	55	45	49	48	52	43	38	61	67	39	31	45	42	45	55	92	98
Protein AMBP OS=Rattus norvegicus GN=Ambp PE=1 SV=1	AMBP_RAT	39 kDa	55	62	60	51	51	46	50	58	50	51	45	42	50	48	43	39	58	52	60	56	51	52	53	51	66	79	71	71	85	78	66	74
Polymeric immunoglobulin receptor OS=Rattus norvegicus GN=Pigr PE=1 SV=1	PIGR_RAT	85 kDa	53	47	45	48	49	51	46	55	51	45	65	67	66	70	44	50	61	50	63	68	77	86	60	67	41	44	43	54	63	68	53	58
Meprin A subunit alpha OS=Rattus norvegicus GN=Mep1a PE=1 SV=2	MEP1A_RAT	85 kDa	53	64	56	54	48	54	52	59	59	62	56	78	52	54	57	72	60	55	60	74	54	58	58	59	39	42	44	53	38	41	67	72
Cluster of T-kininogen 1 OS=Rattus norvegicus GN=Map1 PE=1 SV=2 (KNT1_RAT)	KNT1_RAT [2]	48 kDa	32	46	38	46	36	36	30	27	61	50	45	47	30	31	52	45	52	52	51	45	53	52	68	58	104	108	72	70	75	53	61	54
Alpha-1-acid glycoprotein OS=Rattus norvegicus GN=Orm1 PE=2 SV=1	A1AG_RAT	24 kDa	22	22	32	18	25	21	15	14	40	32	36	36	24	27	21	23	44	49	41	38	41	34	39	33	153	157	91	80	111	103	62	50
Superoxide dismutase [Cu-Zn] OS=Rattus norvegicus GN=Sod1 PE=1 SV=2	SODC_RAT	16 kDa	11	15	12	14	12	10	12	13	12	14	15	14	14	19	14	15	16	13	17	20	16	17	13	14	173	166	166	184	207	185	35	34
Aminopeptidase N OS=Rattus norvegicus GN=Anpep PE=1 SV=2	AMPN_RAT	109 kDa	66	65	39	34	58	54	54	55	42	57	50	51	56	63	52	51	51	57	60	59	55	56	43	41	34	32	50	50	40	41	60	54
Gelsolin OS=Rattus norvegicus GN=Gsn PE=1 SV=1	GELS_RAT	86 kDa	57	46	41	43	46	46	42	45	38	43	31	34	39	39	38	30	40	45	34	44	46	50	33	32	51	55	59	57	62	59	48	40
Afamin OS=Rattus norvegicus GN=Afm PE=3 SV=1	AFAM_RAT	69 kDa	49	43	39	50	35	48	43	46	42	42	30	35	42	42	49	48	47	36	38	38	42	36	41	41	44	48	46	45	40	37	46	47
Matrix-remodeling-associated protein 8 OS=Rattus norvegicus GN=Mxra8 PE=2 SV=1	MXRA8_RAT	43 kDa	34	42	43	44	40	43	36	39	50	46	46	52	43	56	42	37	37	48	37	36	46	59	38	47	22	21	36	40	19	21	42	34
Glutamyl aminopeptidase OS=Rattus norvegicus GN=Enpep PE=1 SV=2	AMPE_RAT	108 kDa	36	36	27	35	33	40	31	35	42	38	43	40	32	35	45	50	48	52	48	47	45	48	44	46	26	24	27	34	20	23	38	44
Cluster of Actin, cytoplasmic 1 OS=Rattus norvegicus GN=Actb PE=1 SV=1 (ACTB_RAT)	ACTB_RAT [4]	42 kDa	48	43	43	41	40	51	48	46	43	44	40	42	47	52	54	50	45	40	42	51	47	46	52	51	36	32	36	33	32	37	54	55
Alpha-2-HS-glycoprotein OS=Rattus norvegicus GN=Ahsg PE=1 SV=2	FETUA_RAT	38 kDa	32	39	42	54	43	45	29	42	50	55	37	29	45	49	42	43	31	33	34	28	36	33	17	20	28	35	22	21	28	41	32	37
Glandular kallikrein-7, submandibular/renal OS=Rattus norvegicus GN=Klk7 PE=1 SV=1	KLK7_RAT	29 kDa	71	58	63	56	57	63	58	57	56	54	59	55	63	54	59	57	48	45	64	58	51	54	56	49	33	28	51	48	51	43	66	53
Complement factor D OS=Rattus norvegicus GN=Cfd PE=1 SV=2	CFAD_RAT	28 kDa	46	48	34	35	36	41	41	30	41	43	52	42	51	42	35	33	43	36	45	45	65	53	42	31	42	37	38	33	49	53	34	35
Kallikrein-1 OS=Rattus norvegicus GN=Ngfg PE=2 SV=2	KLK1_RAT	29 kDa	44	43	58	49	51	41	44	45	49	46	31	36	59	47	54	44	41	34	34	38	46	48	34	43	25	23	33	37	38	36	65	55
Carboxypeptidase Q OS=Rattus norvegicus GN=Cpq PE=1 SV=1	CBPQ_RAT	52 kDa	44	46	40	43	37	35	41	39	30	30	51	52	39	35	36	38	45	41	49	43	41	48	49	55	24	23	33	33	18	24	32	35
Galectin-3-binding protein OS=Rattus norvegicus GN=Lgals3bp PE=1 SV=2	LG3BP_RAT	64 kDa	12	11	19	18	20	21	18	21	50	49	71	69	50	50	53	52	79	68	51	49	67	64	84	67	22	26	28	26	22	24	35	27
Alpha-1-antiproteinase OS=Rattus norvegicus GN=Serpina1 PE=1 SV=2	A1AT_RAT	46 kDa	40	29	37	37	30	28	27	33	32	31	26	26	27	24	33	30	29	31	23	21	31	30	35	34	133	127	50	57	65	71	35	29
Cubilin OS=Rattus norvegicus GN=Cubn PE=1 SV=2	CUBN_RAT	399 kDa	28	35	46	39	35	36	30	30	35	43	46	50	37	44	47	42	35	35	35	35	52	43	32	29	14	22	17	19	15	12	31	35
Ig kappa chain C region, A allele OS=Rattus norvegicus PE=1 SV=1	KACA_RAT	12 kDa	173	177	137	127	173	159	190	171	146	149	183	172	164	162	147	138	181	167	214	220	185	196	175	172	143	138	232	237	185	159	325	327
Dipeptidyl peptidase 4 OS=Rattus norvegicus GN=Dpp4 PE=1 SV=2	DPP4_RAT	88 kDa	41	30	27	26	26	25	29	30	33	34	46	43	31	34	44	48	29	31	35	37	28	28	40	42	14	12	24	27	17	18	40	35
Urokinase-type plasminogen activator OS=Rattus norvegicus GN=Plau PE=1 SV=1	UROK_RAT	48 kDa	32	20	27	31	37	35	37	33	32	36	48	45	38	38	28	38	34	33	38	45	43	50	41	46	33	33	36	33	35	42	38	38
Regenerating islet-derived protein 3-gamma OS=Rattus norvegicus GN=Reg3g PE=1 SV=1	REG3G_RAT	19 kDa	18	14	20	17	26	23	21	14	12	4	26	23	72	79	9	7	29	18	42	40	89	85	9	8	62	58	56	49	38	34	43	35
Complement C3 OS=Rattus norvegicus GN=C3 PE=1 SV=3	CO3_RAT	186 kDa	23	18	46	47	30	27	26	25	38	36	26	19	53	59	27	26	29	26	12	14	23	27	22	16	52	44	29	31	41	41	13	7
Pancreatic alpha-amylase OS=Rattus norvegicus GN=Amy2 PE=2 SV=2	AMYP_RAT	57 kDa	29	32	33	34	34	36	37	30	24	26	30	29	33	30	22	25	36	31	41	36	31	33	29	24	20	16	29	30	27	23	32	27
Cluster of Submandibular glandular kallikrein-9 OS=Rattus norvegicus GN=Klk9 PE=1 SV=1 (KLK9_RAT)	KLK9_RAT [2]	28 kDa	12	13	38	39	35	33	27	33	30	28	38	39	25	29	24	23	11	14	44	46	38	34	77	75	45	51	25	24	58	60	23	26
Complement C4 OS=Rattus norvegicus GN=C4 PE=1 SV=3	CO4_RAT	192 kDa	9	9	15	14	12	14	10	11	21	29	29	30	31	26	22	23	27	31	29	30	31	31	43	43	56	52	30	25	36	47	25	25
Ig lambda-2 chain C region OS=Rattus norvegicus PE=4 SV=1	LAC2_RAT	11 kDa	29	30	26	24	30	25	33	26	38	33	36	30	18	26	24	31	29	31	41	47	26	23	28	21	33	31	44	54	24	32	40	44
Cystatin-related protein 1 OS=Rattus norvegicus GN=Andpro PE=1 SV=1	22P1_RAT	21 kDa	22	25	46	46	50	34	35	35	31	29	24	23	19	18	25	25	14	12	25	32	23	23	55	61	37	41	22	22	39	44	23	21
Corticosteroid-binding globulin OS=Rattus norvegicus GN=Serpina6 PE=1 SV=2	CBG_RAT	45 kDa	22	18	27	30	31	30	27	26	26	32	36	35	25	22	30	26	35	28	30	29	27	25	36	37	22	16	27	20	18	18	30	29
Vitamin D-binding protein OS=Rattus norvegicus GN=Gc PE=1 SV=3	VTDB_RAT	54 kDa	22	27	53	66	24	31	27	24	40	42	22	28	35	35	27	30	29	37	23	18	36	27	13	18	26	23	24	22	16	21	14	19
Neprilysin OS=Rattus norvegicus GN=Mme PE=1 SV=2	NEP_RAT	86 kDa	36	33	23	26	30	33	29	34	23	24	28	24	35	32	35	31	26	31	36	36	27	30	32	32	14	19	19	13	16	18	35	31
Prosaposin OS=Rattus norvegicus GN=Psap PE=1 SV=1	SAP_RAT	61 kDa	31	29	27	24	23	21	19	20	22	26	20	21	24	22	24	25	25	25	29	26	33	25	23	24	29	31	48	39	39	37	24	20
Cystatin-C OS=Rattus norvegicus GN=Cst3 PE=1 SV=2	CYTC_RAT	15 kDa	16	31	22	18	20	21	17	24	16	17	28	24	21	21	17	25	20	29	34	30	27	37	27	32	31	31	24	24	45	49	30	37
Haptoglobin OS=Rattus norvegicus GN=Hp PE=1 SV=3	HPT_RAT	39 kDa	15	20	19	18	16	18	19	13	23	25	19	18	18	22	14	18	34	37	20	19	23	19	35	31	58	57	31	36	30	30	19	22
Granulins OS=Rattus norvegicus GN=Grn PE=1 SV=3	GRN_RAT	63 kDa	25	21	24	22	30	25	16	26	30	36	32	26	29	24	30	27	27	23	30	26	29	27	32	20	17	17	21	25	18	31	24	25
Protein-glutamine gamma-glutamyltransferase 4 OS=Rattus norvegicus GN=Tgm4 PE=1 SV=2	TGM4_RAT	76 kDa	17	12	27	28	3	1	49	46	16	20	45	35	7	4	18	18	17	19	34	29	14	11	36	30	23	18	88	89	14	15	2	2
Chondroitin sulfate proteoglycan 4 OS=Rattus norvegicus GN=Cspg4 PE=1 SV=2	CSPG4_RAT	252 kDa	26	30	30	20	17	17	17	15	51	54	29	28	22	20	14	16	58	60	30	31	23	26	17	18	32	35	13	12	8	9	5	11
Meprin A subunit beta OS=Rattus norvegicus GN=Mep1b PE=1 SV=3	MEP1B_RAT	79 kDa	31	32	22	22	28	24	27	29	30	26	29	26	27	25	32	31	30	31	30	27	20	21	21	27	19	14	23	21	17	15	30	34
Prostatic steroid-binding protein C1 OS=Rattus norvegicus GN=Psbpc1 PE=1 SV=1	PSC1_RAT	13 kDa	15	16	28	24	34	32	32	30	25	21	35	26	20	12	16	17	8	8	26	26	17	12	47	49	33	34	17	15	33	31	20	13
EGF-containing fibulin-like extracellular matrix protein 1 OS=Rattus norvegicus GN=Efemp1 PE=1 SV=1	FBLN3_RAT	55 kDa	32	28	24	23	20	23	22	25	26	27	29	29	28	26	29	22	19	24	26	22	33	29	21	20	25	28	27	27	27	28	29	29
Sulfhydryl oxidase 1 OS=Rattus norvegicus GN=Qsox1 PE=1 SV=1	QSOX1_RAT	82 kDa	16	13	22	32	15	14	14	19	21	23	47	45	20	21	14	21	22	23	24	24	24	26	27	27	25	31	12	13	17	20	16	17
Gamma-glutamyltranspeptidase 1 OS=Rattus norvegicus GN=Ggt1 PE=1 SV=4	GGT1_RAT	62 kDa	32	30	19	20	26	28	26	29	21	27	22	24	26	27	35	29	21	26	26	30	22	25	26	28	12	15	20	18	13	15	28	22
Beta-glucuronidase OS=Rattus norvegicus GN=Gusb PE=2 SV=1	BGLR_RAT	75 kDa	1	0	4	3	5	5	5	4	18	24	16	17	71	73	12	8	5	4	1	2	65	72	17	20	18	16	4	9	22	16	35	44
Neutrophil gelatinase-associated lipocalin OS=Rattus norvegicus GN=Lcn2 PE=1 SV=2	NGAL_RAT	22 kDa	9	18	6	5	4	4	5	5	9	5	16	20	10	6	3	3	15	10	17	15	10	12	14	11	72	78	61	55	72	75	28	19
Junctional adhesion molecule A OS=Rattus norvegicus GN=F11r PE=1 SV=1	JAM1_RAT	32 kDa	23	21	23	24	24	19	24	26	23	24	27	23	22	21	21	17	26	25	28	25	28	22	22	26	17	15	20	21	21	20	29	27
Dipeptidyl peptidase 2 OS=Rattus norvegicus GN=Dpp7 PE=1 SV=1	DPP2_RAT	55 kDa	24	20	25	21	23	22	22	18	23	21	28	30	20	16	20	21	22	20	19	18	20	21	17	20	10	11	15	17	8	12	14	15
Prothrombin OS=Rattus norvegicus GN=F2 PE=1 SV=1	THRB_RAT	70 kDa	20	18	19	18	16	19	18	16	24	23	20	20	19	20	18	16	23	22	20	21	25	23	21	20	23	21	37	40	28	28	26	19
CD48 antigen OS=Rattus norvegicus GN=Cd48 PE=1 SV=1	CD48_RAT	28 kDa	20	27	23	22	20	29	21	24	25	27	22	23	22	24	22	23	23	28	23	24	24	22	25	28	16	13	20	20	11	14	26	25
Glutamate--cysteine ligase catalytic subunit OS=Rattus norvegicus GN=Gclc PE=1 SV=2	GSH1_RAT	73 kDa	34	30	18	15	27	23	35	30	21	20	15	14	33	24	36	27	30	21	22	17	22	19	17	18	12	10	9	9	10	6	25	20
Na(+)/H(+) exchange regulatory cofactor NHE-RF1 OS=Rattus norvegicus GN=Slc9a3r1 PE=1 SV=3	NHRF1_RAT	39 kDa	26	19	11	8	21	16	19	27	13	14	18	18	29	22	32	25	17	18	26	26	18	17	20	27	11	7	14	9	7	11	34	28
Gamma-interferon-inducible lysosomal thiol reductase OS=Rattus norvegicus GN=Ifi30 PE=2 SV=1	GILT_RAT	28 kDa	19	21	22	20	22	24	20	18	21	22	22	23	20	20	19	17	19	20	18	19	19	20	17	18	15	18	19	24	22	25	16	21
Na(+)/H(+) exchange regulatory cofactor NHE-RF3 OS=Rattus norvegicus GN=Pdzk1 PE=1 SV=2	NHRF3_RAT	57 kDa	25	31	12	15	10	13	27	30	11	14	16	19	30	24	23	25	18	22	27	28	18	16	23	25	9	8	8	11	10	12	30	28
Neuroplastin OS=Rattus norvegicus GN=Nptn PE=1 SV=2	NPTN_RAT	44 kDa	19	14	14	16	23	15	15	17	22	23	20	23	21	19	21	21	22	22	27	19	15	18	17	18	8	8	13	10	6	5	24	18
Cluster of Carboxylesterase 1C OS=Rattus norvegicus GN=Ces1c PE=1 SV=3 (EST1C_RAT)	EST1C_RAT [4]	60 kDa	23	20	22	28	17	23	19	22	22	18	16	17	16	19	21	28	13	13	10	11	11	12	20	21	17	20	21	22	13	16	2	8
Di-N-acetylchitobiase OS=Rattus norvegicus GN=Ctbs PE=1 SV=1	DIAC_RAT	42 kDa	24	18	23	24	22	20	16	19	24	24	29	22	20	16	24	18	21	16	21	21	23	23	20	21	13	10	19	18	15	10	24	25
Lysosomal acid phosphatase OS=Rattus norvegicus GN=Acp2 PE=1 SV=1	PPAL_RAT	48 kDa	17	15	31	20	23	22	18	18	24	27	25	19	16	17	21	19	21	18	16	15	21	17	17	16	15	13	16	15	7	6	11	12
Ceruloplasmin OS=Rattus norvegicus GN=Cp PE=1 SV=3	CERU_RAT	121 kDa	15	18	24	22	16	16	17	22	25	23	15	14	17	20	20	18	18	24	17	13	14	15	19	15	36	39	21	18	24	19	13	15
Cluster of Heat shock cognate 71 kDa protein OS=Rattus norvegicus GN=Hspa8 PE=1 SV=1 (HSP7C_RAT)	HSP7C_RAT [5]	71 kDa	24	17	14	20	15	19	20	21	15	17	18	23	17	21	19	25	17	22	18	20	21	16	20	24	12	11	10	16	10	17	18	20
Class I histocompatibility antigen, Non-RT1.A alpha-1 chain OS=Rattus norvegicus GN=RT1-Aw2 PE=1 SV=1	HA11_RAT	37 kDa	6	5	5	11	9	12	7	12	19	14	25	32	19	20	14	12	30	25	49	52	33	43	32	33	31	35	47	57	38	32	26	31
Secretoglobin family 2A member 2 OS=Rattus norvegicus GN=Scgb2a2 PE=1 SV=1	SG2A2_RAT	11 kDa	6	7	16	12	14	21	19	13	15	13	18	15	7	12	9	15	5	5	22	21	14	15	31	30	28	25	9	9	24	41	8	8
Cathepsin B OS=Rattus norvegicus GN=Ctsb PE=1 SV=2	CATB_RAT	37 kDa	20	15	16	21	20	20	18	16	16	22	23	21	17	18	14	14	18	17	16	16	19	21	17	17	23	19	19	18	16	17	22	22
Serum amyloid P-component OS=Rattus norvegicus GN=Apcs PE=2 SV=2	SAMP_RAT	26 kDa	22	23	17	15	19	22	18	18	15	17	20	18	25	20	13	11	18	19	21	23	18	21	16	17	13	10	13	17	14	19	8	11
Retinoid-inducible serine carboxypeptidase OS=Rattus norvegicus GN=Scpep1 PE=2 SV=1	RISC_RAT	51 kDa	19	19	15	13	10	16	14	13	10	14	15	15	12	15	16	14	13	15	14	11	16	22	17	19	11	10	9	9	8	9	5	5
Fetuin-B OS=Rattus norvegicus GN=Fetub PE=2 SV=2	FETUB_RAT	42 kDa	16	18	22	30	19	18	18	17	17	16	15	13	23	15	16	13	17	14	15	14	15	17	12	14	11	9	15	17	16	15	12	13
Cluster of Alpha-enolase OS=Rattus norvegicus GN=Eno1 PE=1 SV=4 (ENOA_RAT)	ENOA_RAT [2]	47 kDa	23	27	22	20	14	13	18	18	16	14	16	16	17	18	12	18	19	20	17	17	17	14	17	19	7	4	13	8	14	14	12	12
Lysosomal alpha-glucosidase OS=Rattus norvegicus GN=Gaa PE=2 SV=1	LYAG_RAT	106 kDa	17	18	27	25	22	19	18	20	19	24	20	21	13	14	22	20	18	21	14	11	20	19	12	10	6	7	16	16	11	8	4	2
Beta-2-microglobulin OS=Rattus norvegicus GN=B2m PE=1 SV=1	B2MG_RAT	14 kDa	7	7	8	6	8	7	7	7	10	11	15	14	12	9	12	12	12	12	14	17	16	15	15	14	38	36	28	27	38	45	19	18
Gamma-glutamyl hydrolase OS=Rattus norvegicus GN=Ggh PE=1 SV=1	GGH_RAT	36 kDa	15	19	17	21	19	19	19	18	14	14	18	18	17	14	19	15	14	11	16	16	17	15	16	14	12	10	16	17	14	14	18	20
Clusterin OS=Rattus norvegicus GN=Clu PE=1 SV=2	CLUS_RAT	51 kDa	14	17	19	20	13	21	15	16	18	17	22	20	18	16	19	16	16	16	16	16	18	20	17	16	13	10	13	14	17	14	7	4
Prostatic spermine-binding protein OS=Rattus norvegicus GN=Sbp PE=1 SV=1	SPBP_RAT	31 kDa	16	14	19	16	14	12	15	15	13	10	19	17	8	6	7	5	3	3	29	25	6	7	22	21	37	28	15	11	35	23	6	2
6-phosphogluconolactonase OS=Rattus norvegicus GN=Pgls PE=1 SV=1	6PGL_RAT	27 kDa	16	10	12	8	13	10	9	11	17	18	14	13	18	12	13	14	18	23	11	14	14	15	16	18	30	27	34	35	24	30	5	4
Sialate O-acetylesterase OS=Rattus norvegicus GN=Siae PE=1 SV=2	SIAE_RAT	60 kDa	18	15	21	18	20	17	12	11	14	12	16	16	14	12	13	16	16	20	18	19	16	18	17	16	7	7	13	11	7	7	11	13
Apolipoprotein E OS=Rattus norvegicus GN=Apoe PE=1 SV=2	APOE_RAT	36 kDa	23	17	19	20	21	17	26	17	18	15	16	14	18	22	15	19	18	18	18	19	19	21	13	15	8	6	8	11	10	10	12	19
WAP four-disulfide core domain protein 2 OS=Rattus norvegicus GN=Wfdc2 PE=2 SV=1	WFDC2_RAT	17 kDa	19	19	17	18	21	15	16	15	19	14	12	15	13	16	16	11	17	18	16	17	16	14	16	15	15	13	16	20	15	10	14	18
Moesin OS=Rattus norvegicus GN=Msn PE=1 SV=3	MOES_RAT	68 kDa	28	33	14	16	31	23	30	31	22	23	25	23	32	24	36	42	26	26	29	26	18	21	29	28	13	14	12	14	15	17	40	37
Alpha/beta hydrolase domain-containing protein 14B OS=Rattus norvegicus GN=Abhd14b PE=2 SV=1	ABHEB_RAT	23 kDa	8	6	7	6	7	7	8	5	11	8	14	13	8	10	9	12	8	9	9	15	8	10	10	12	32	32	35	38	41	40	11	13
Cathepsin D OS=Rattus norvegicus GN=Ctsd PE=1 SV=1	CATD_RAT	45 kDa	12	14	18	16	11	10	8	13	15	14	14	16	19	22	10	10	11	11	12	17	12	19	13	12	13	15	14	17	14	17	7	13
Biotinidase OS=Rattus norvegicus GN=Btd PE=2 SV=1	BTD_RAT	58 kDa	15	14	13	13	12	17	14	16	16	15	15	19	13	16	12	9	10	11	14	18	10	18	15	12	11	8	12	12	7	9	12	8
Cystatin-related protein 2 OS=Rattus norvegicus GN=Crp2 PE=2 SV=1	22P2_RAT	21 kDa	10	9	23	21	15	19	15	14	17	15	18	14	11	11	10	13	8	6	23	20	13	14	25	28	26	22	13	16	22	19	13	14
Cluster of Ig gamma-2A chain C region OS=Rattus norvegicus GN=Igg-2a PE=1 SV=1 (IGG2A_RAT)	IGG2A_RAT [2]	35 kDa	6	10	7	18	2	5	6	3	23	32	11	12	5	7	10	10	18	25	7	8	4	6	9	8	34	36	16	20	11	8	11	12
Thioredoxin OS=Rattus norvegicus GN=Txn PE=1 SV=2	THIO_RAT	12 kDa	3	4	3	4	2	4	3	4	2	2	3	3	3	2	3	6	4	4	5	3	4	5	2	5	52	51	35	33	75	75	4	7
Programmed cell death 6-interacting protein OS=Rattus norvegicus GN=Pdcd6ip PE=1 SV=2	PDC6I_RAT	97 kDa	14	14	9	11	11	12	12	16	14	14	15	13	11	11	14	15	17	16	15	11	13	13	15	12	6	4	8	6	3	2	13	9
Nidogen-1 (Fragment) OS=Rattus norvegicus GN=Nid1 PE=1 SV=2	NID1_RAT	36 kDa	15	15	14	13	15	12	9	13	12	9	16	14	11	11	12	13	13	13	15	16	14	15	13	14	9	10	14	12	5	10	14	11
Copper transport protein ATOX1 OS=Rattus norvegicus GN=Atox1 PE=1 SV=1	ATOX1_RAT	7 kDa	12	14	7	9	5	6	7	9	6	10	7	8	9	7	11	9	9	10	8	9	13	7	11	8	25	29	26	30	23	26	6	5
Galectin-5 OS=Rattus norvegicus GN=Lgals5 PE=1 SV=2	LEG5_RAT	16 kDa	17	17	13	9	19	14	14	11	25	23	26	18	12	10	13	12	21	24	19	23	13	13	14	17	43	36	44	32	33	33	23	15
Nucleobindin-1 OS=Rattus norvegicus GN=Nucb1 PE=1 SV=1	NUCB1_RAT	54 kDa	10	16	19	16	12	17	13	13	16	24	8	9	10	9	10	12	18	21	12	11	13	12	13	14	10	10	10	12	6	6	0	0
Multiple inositol polyphosphate phosphatase 1 OS=Rattus norvegicus GN=Minpp1 PE=1 SV=3	MINP1_RAT	55 kDa	10	11	7	8	9	8	12	9	8	13	12	14	10	10	10	11	14	12	15	14	16	13	14	14	13	10	10	15	14	14	16	11
Serine protease inhibitor A3N OS=Rattus norvegicus GN=Serpina3n PE=1 SV=3	SPA3N_RAT	47 kDa	8	5	13	14	9	12	6	9	14	13	12	11	12	13	9	11	10	10	9	9	11	9	9	8	38	37	17	16	18	20	6	6
Aminoacylase-1A OS=Rattus norvegicus GN=Acy1a PE=1 SV=1	ACY1A_RAT	46 kDa	16	16	6	8	16	10	14	10	12	8	10	10	12	13	18	14	11	9	14	9	10	12	12	12	3	4	5	4	6	6	12	14
Attractin OS=Rattus norvegicus GN=Atrn PE=2 SV=1	ATRN_RAT	159 kDa	14	11	14	14	15	11	14	13	13	10	11	20	12	8	9	8	11	6	13	11	11	12	9	10	3	4	3	6	6	5	14	18
CD166 antigen OS=Rattus norvegicus GN=Alcam PE=1 SV=1	CD166_RAT	65 kDa	10	11	12	9	8	7	5	8	10	11	13	12	11	13	12	13	9	10	12	15	14	8	9	7	9	6	19	16	8	10	13	14
Probasin OS=Rattus norvegicus GN=Pbsn PE=1 SV=1	PBAS_RAT	21 kDa	8	7	5	5	13	12	8	9	8	8	16	21	16	18	7	4	13	9	11	14	4	7	7	10	22	20	14	10	8	8	7	7
Ezrin OS=Rattus norvegicus GN=Ezr PE=1 SV=3	EZRI_RAT	69 kDa	16	18	14	12	19	18	24	25	17	18	18	19	23	20	32	28	19	22	22	25	15	17	30	29	12	13	10	12	14	15	32	32
Cadherin-2 OS=Rattus norvegicus GN=Cdh2 PE=1 SV=1	CADH2_RAT	100 kDa	7	9	9	11	8	8	5	7	9	9	13	10	7	7	9	9	11	12	12	13	10	8	12	13	10	11	13	13	13	8	7	8
Endothelial cell-selective adhesion molecule OS=Rattus norvegicus GN=Esam PE=1 SV=1	ESAM_RAT	42 kDa	10	12	16	11	10	6	8	5	9	10	13	10	10	7	11	8	8	13	10	8	11	8	10	10	7	6	11	7	8	8	14	11
Protein FAM151A OS=Rattus norvegicus GN=Fam151a PE=2 SV=1	F151A_RAT	67 kDa	14	12	13	12	9	12	10	8	14	11	14	13	13	9	9	8	14	10	14	12	13	12	8	9	7	5	12	9	7	8	13	12
Glutamate--cysteine ligase regulatory subunit OS=Rattus norvegicus GN=Gclm PE=1 SV=1	GSH0_RAT	31 kDa	15	12	6	9	10	8	13	12	10	9	9	8	12	10	10	13	8	10	9	7	9	11	11	10	4	4	4	7	4	5	11	8
Plasma protease C1 inhibitor OS=Rattus norvegicus GN=Serping1 PE=2 SV=1	IC1_RAT	56 kDa	8	7	8	9	7	5	6	6	9	10	6	5	8	7	9	6	11	11	11	8	10	7	13	12	11	10	14	13	16	15	13	14
Fructose-bisphosphate aldolase B OS=Rattus norvegicus GN=Aldob PE=1 SV=2	ALDOB_RAT	40 kDa	23	14	13	11	13	11	15	12	15	12	11	10	12	9	11	11	12	9	11	9	8	9	12	12	5	6	6	9	7	8	8	12
Triosephosphate isomerase OS=Rattus norvegicus GN=Tpi1 PE=1 SV=2	TPIS_RAT	27 kDa	12	16	14	12	9	8	12	13	13	11	10	10	10	9	13	11	11	10	12	11	13	10	10	13	5	6	7	8	11	7	7	5
CD44 antigen OS=Rattus norvegicus GN=Cd44 PE=1 SV=2	CD44_RAT	56 kDa	12	14	11	11	12	10	12	8	11	9	9	10	10	11	11	11	14	10	14	16	11	14	16	12	10	9	9	12	6	7	12	17
Basal cell adhesion molecule OS=Rattus norvegicus GN=Bcam PE=2 SV=1	BCAM_RAT	68 kDa	7	7	9	8	7	7	4	6	11	9	11	12	8	8	9	9	6	9	8	10	10	6	10	8	7	9	11	10	4	8	7	7
Interleukin-4 receptor subunit alpha OS=Rattus norvegicus GN=Il4r PE=2 SV=2	IL4RA_RAT	87 kDa	11	9	14	12	16	10	10	11	13	13	10	12	11	10	9	9	13	11	13	14	11	9	6	8	6	6	8	11	8	5	10	12
C-reactive protein OS=Rattus norvegicus GN=Crp PE=1 SV=1	CRP_RAT	25 kDa	10	11	9	6	16	13	10	15	13	15	9	9	11	11	20	14	10	10	7	8	6	6	11	11	5	7	5	7	5	5	8	8
Cluster of Glyceraldehyde-3-phosphate dehydrogenase OS=Rattus norvegicus GN=Gapdh PE=1 SV=3 (G3P_RAT)	G3P_RAT [2]	36 kDa	11	10	4	12	8	6	8	9	11	9	6	8	5	8	7	8	10	10	4	7	7	10	9	8	4	6	6	7	5	9	8	8
Biglycan OS=Rattus norvegicus GN=Bgn PE=2 SV=1	PGS1_RAT	42 kDa	10	14	8	11	13	15	16	13	16	13	10	10	11	13	5	6	9	13	13	14	13	11	9	9	5	8	3	5	5	3	2	4
Tissue alpha-L-fucosidase OS=Rattus norvegicus GN=Fuca1 PE=1 SV=1	FUCO_RAT	53 kDa	5	4	11	11	8	8	6	11	5	7	9	14	6	7	7	8	8	8	9	9	11	11	9	11	4	3	5	7	4	5	8	11
Beta-mannosidase OS=Rattus norvegicus GN=Manba PE=2 SV=1	MANBA_RAT	101 kDa	5	3	8	8	4	5	6	3	11	6	9	9	10	5	8	5	7	5	8	9	11	10	9	12	6	7	8	9	8	6	5	5
Cluster of Calbindin OS=Rattus norvegicus GN=Calb1 PE=1 SV=2 (CALB1_RAT)	CALB1_RAT [2]	30 kDa	10	12	11	7	9	10	9	4	12	9	5	10	4	2	9	7	14	9	13	12	10	11	6	5	9	7	7	8	13	14	8	5
Extracellular superoxide dismutase [Cu-Zn] OS=Rattus norvegicus GN=Sod3 PE=1 SV=2	SODE_RAT	27 kDa	8	11	6	6	9	7	7	7	9	6	12	6	7	11	7	7	7	6	10	9	9	9	9	7	13	10	15	8	17	12	6	11
Dipeptidyl peptidase 1 OS=Rattus norvegicus GN=Ctsc PE=1 SV=3	CATC_RAT	52 kDa	12	12	14	15	9	8	12	11	13	11	7	7	12	7	9	10	7	7	6	7	10	11	7	5	7	6	6	7	5	12	8	6
Alcohol dehydrogenase [NADP(+)] OS=Rattus norvegicus GN=Akr1a1 PE=1 SV=2	AK1A1_RAT	37 kDa	20	20	15	12	9	11	16	15	13	11	11	10	9	12	7	8	11	11	9	9	9	12	12	12	4	2	1	4	7	9	8	8
Complement component C9 OS=Rattus norvegicus GN=C9 PE=2 SV=1	CO9_RAT	62 kDa	1	3	13	8	2	5	3	2	12	10	5	4	6	7	6	4	6	9	6	6	8	6	6	7	24	21	16	7	22	23	2	7
Growth arrest-specific protein 6 OS=Rattus norvegicus GN=Gas6 PE=1 SV=1	GAS6_RAT	75 kDa	10	11	2	3	9	10	7	13	13	9	14	13	10	11	10	8	8	11	12	14	14	15	11	10	2	3	4	5	4	2	5	7
Interleukin-1 receptor accessory protein OS=Rattus norvegicus GN=Il1rap PE=2 SV=1	IL1AP_RAT	66 kDa	7	10	7	7	4	6	6	4	5	9	7	6	8	6	7	4	11	10	4	9	9	11	5	8	7	9	10	13	8	3	7	6
Nidogen-2 OS=Rattus norvegicus GN=Nid2 PE=2 SV=1	NID2_RAT	153 kDa	9	6	7	7	7	10	6	10	8	8	10	14	5	8	7	7	9	14	13	12	14	14	12	6	11	8	5	4	11	7	4	5
Beta-2-glycoprotein 1 OS=Rattus norvegicus GN=Apoh PE=2 SV=2	APOH_RAT	33 kDa	10	6	13	10	7	8	6	7	10	5	8	7	8	10	8	12	9	7	7	9	9	8	6	6	9	10	10	9	6	6	6	6
Intercellular adhesion molecule 1 OS=Rattus norvegicus GN=Icam1 PE=2 SV=1	ICAM1_RAT	60 kDa	6	3	7	4	8	4	3	2	8	5	11	8	7	6	8	5	5	4	9	9	8	7	8	7	13	10	11	10	11	12	13	11
Kynurenine/alpha-aminoadipate aminotransferase, mitochondrial OS=Rattus norvegicus GN=Aadat PE=1 SV=1	AADAT_RAT	48 kDa	11	6	6	8	5	12	8	12	6	6	7	5	12	12	14	12	7	2	11	9	10	12	11	11	5	3	3	3	4	2	12	11
CD59 glycoprotein OS=Rattus norvegicus GN=Cd59 PE=1 SV=2	CD59_RAT	14 kDa	9	11	8	8	7	8	9	7	8	5	7	8	7	8	8	8	8	9	7	9	8	10	8	8	9	10	5	9	10	9	8	9
Nuclear transport factor 2 OS=Rattus norvegicus GN=Nutf2 PE=1 SV=1	NTF2_RAT	14 kDa	5	10	2	4	4	3	3	4	5	3	4	5	4	5	7	8	6	6	6	7	8	9	6	5	16	16	14	14	21	19	6	4
Monocyte differentiation antigen CD14 OS=Rattus norvegicus GN=Cd14 PE=2 SV=2	CD14_RAT	40 kDa	7	5	6	7	5	4	6	3	9	8	11	10	9	9	5	6	7	13	13	9	11	10	8	7	9	10	14	17	7	5	5	6
Quinone oxidoreductase OS=Rattus norvegicus GN=Cryz PE=2 SV=1	QOR_RAT	35 kDa	9	12	8	8	5	7	8	8	8	6	6	9	9	9	11	8	10	9	5	7	6	7	6	6	2	4	2	2	2	2	6	7
Cluster of 14-3-3 protein zeta/delta OS=Rattus norvegicus GN=Ywhaz PE=1 SV=1 (1433Z_RAT)	1433Z_RAT [5]	28 kDa	15	9	7	11	9	10	5	13	10	8	10	10	11	13	12	13	5	10	7	11	12	11	13	11	4	4	5	7	11	11	11	9
Aggrecan core protein OS=Rattus norvegicus GN=Acan PE=1 SV=2	PGCA_RAT	221 kDa	6	3	6	9	5	4	4	3	8	8	9	12	9	9	7	8	6	5	7	7	11	9	4	6	3	1	3	3	1	3	1	5
Ubiquitin-60S ribosomal protein L40 OS=Rattus norvegicus GN=Uba52 PE=1 SV=2	RL40_RAT (+3)	15 kDa	12	11	7	5	8	8	8	9	5	7	5	5	6	8	8	9	10	9	6	7	7	8	6	8	10	8	4	7	7	10	10	7
Angiotensin-converting enzyme OS=Rattus norvegicus GN=Ace PE=1 SV=1	ACE_RAT	151 kDa	8	6	5	5	4	6	8	7	8	6	7	8	4	5	4	4	6	4	5	7	8	7	6	5	1	2	3	4	2	4	6	5
Cathepsin L1 OS=Rattus norvegicus GN=Ctsl PE=1 SV=2	CATL1_RAT	38 kDa	6	7	6	5	5	5	8	7	8	4	11	8	6	4	6	8	7	8	10	9	7	6	8	6	5	6	4	5	4	3	6	5
1,2-dihydroxy-3-keto-5-methylthiopentene dioxygenase OS=Rattus norvegicus GN=Adi1 PE=2 SV=1	MTND_RAT	21 kDa	3	1	4	4	2	2	1	2	6	9	7	5	2	4	5	3	1	5	8	6	6	4	5	5	18	18	19	17	17	18	4	4
Xaa-Pro aminopeptidase 2 OS=Rattus norvegicus GN=Xpnpep2 PE=1 SV=1	XPP2_RAT	?	2	6	8	6	8	6	6	7	6	8	6	8	11	7	8	8	7	4	8	9	7	9	6	7	5	4	5	6	3	3	8	8
L-lactate dehydrogenase B chain OS=Rattus norvegicus GN=Ldhb PE=1 SV=2	LDHB_RAT	37 kDa	8	15	8	9	8	7	6	10	9	8	6	7	9	7	8	7	9	7	8	11	6	8	8	8	2	2	3	5	10	8	1	0
Vascular cell adhesion protein 1 OS=Rattus norvegicus GN=Vcam1 PE=2 SV=1	VCAM1_RAT	81 kDa	6	7	6	5	4	7	5	4	3	5	5	5	4	6	7	5	7	5	7	9	8	7	8	11	12	9	15	14	13	10	11	11
Beta-hexosaminidase subunit beta OS=Rattus norvegicus GN=Hexb PE=2 SV=1	HEXB_RAT	62 kDa	6	3	7	8	4	4	4	6	6	6	11	9	8	6	7	6	8	7	3	7	9	8	7	5	6	4	8	6	4	3	5	6
Amyloid beta A4 protein OS=Rattus norvegicus GN=App PE=1 SV=2	A4_RAT	87 kDa	10	7	9	11	4	7	7	5	6	8	8	6	8	7	8	8	7	5	12	8	8	10	7	4	4	2	6	6	4	5	6	8
Putative phospholipase B-like 2 OS=Rattus norvegicus GN=Plbd2 PE=1 SV=2	PLBL2_RAT	65 kDa	7	7	9	9	7	6	8	7	5	6	7	5	3	6	6	7	7	7	7	8	6	7	9	7	4	3	4	4	5	4	4	5
Fructose-1,6-bisphosphatase 1 OS=Rattus norvegicus GN=Fbp1 PE=1 SV=2	F16P1_RAT	40 kDa	10	11	9	6	8	10	9	13	5	9	7	11	8	11	7	7	6	8	6	9	4	8	8	8	1	2	0	1	4	5	1	2
Protein RoBo-1 OS=Rattus norvegicus PE=1 SV=1	ROB1_RAT	26 kDa	3	3	6	7	8	5	4	7	9	6	7	6	8	8	7	7	11	6	9	11	8	7	10	10	8	6	8	12	10	11	10	12
Carbonic anhydrase 2 OS=Rattus norvegicus GN=Ca2 PE=1 SV=2	CAH2_RAT	29 kDa	9	10	6	8	5	5	10	10	11	10	8	8	7	9	8	8	9	9	7	7	3	7	9	6	5	4	8	9	2	3	6	6
Phosphatidylethanolamine-binding protein 1 OS=Rattus norvegicus GN=Pebp1 PE=1 SV=3	PEBP1_RAT	21 kDa	7	9	7	6	3	6	5	9	5	7	4	6	2	4	6	7	5	8	5	4	3	5	5	4	11	14	5	8	8	18	5	4
N-acetylgalactosamine-6-sulfatase OS=Rattus norvegicus GN=Galns PE=1 SV=1	GALNS_RAT	58 kDa	2	5	7	7	2	4	1	2	11	9	9	12	7	5	9	7	8	8	8	8	7	9	6	8	2	3	4	4	3	2	6	4
Peptidyl-prolyl cis-trans isomerase A OS=Rattus norvegicus GN=Ppia PE=1 SV=2	PPIA_RAT	18 kDa	9	9	4	5	4	7	7	7	9	9	6	11	5	9	10	7	8	8	10	7	7	7	8	9	4	5	4	3	3	3	6	7
Angiotensinogen OS=Rattus norvegicus GN=Agt PE=1 SV=1	ANGT_RAT	52 kDa	8	6	8	6	8	6	9	10	4	4	4	5	6	7	6	7	5	6	4	7	6	7	7	5	7	9	5	4	10	7	8	7
SMR1 protein OS=Rattus norvegicus GN=Vcsa1 PE=1 SV=1	SMR1_RAT	16 kDa	6	5	3	7	10	7	13	6	6	3	8	8	10	7	3	4	7	8	10	9	5	8	9	11	6	3	4	6	8	14	1	5
Interleukin-1 receptor type 2 OS=Rattus norvegicus GN=Il1r2 PE=2 SV=1	IL1R2_RAT	46 kDa	11	5	8	7	5	6	7	8	8	7	8	7	5	8	8	7	7	6	6	5	9	8	6	6	2	4	6	4	4	2	12	8
Alpha-N-acetylgalactosaminidase OS=Rattus norvegicus GN=Naga PE=2 SV=1	NAGAB_RAT	47 kDa	5	2	6	5	5	5	6	5	9	4	10	7	4	2	6	6	7	8	4	5	6	9	6	4	3	2	5	5	2	1	1	0
Cluster of Ribonuclease pancreatic gamma-type OS=Rattus norvegicus PE=3 SV=1 (RNS1G_RAT)	RNS1G_RAT [2]	17 kDa	7	5	8	12	8	6	6	6	14	9	9	6	8	8	8	8	6	7	5	9	12	7	3	4	3	4	3	4	8	7	4	6
Arylsulfatase B OS=Rattus norvegicus GN=Arsb PE=2 SV=2	ARSB_RAT	59 kDa	6	7	5	8	5	7	4	7	4	6	7	5	4	5	4	4	4	8	7	4	7	7	6	4	3	4	3	6	4	4	5	2
Prostaglandin-H2 D-isomerase OS=Rattus norvegicus GN=Ptgds PE=1 SV=2	PTGDS_RAT	21 kDa	3	7	5	5	3	3	1	3	2	3	5	5	5	4	5	2	3	3	4	7	5	8	5	6	4	3	8	4	5	6	8	7
Leukemia inhibitory factor receptor OS=Rattus norvegicus GN=Lifr PE=2 SV=1	LIFR_RAT	122 kDa	5	5	5	6	7	5	4	4	6	6	7	10	5	7	8	6	7	6	8	8	8	8	6	10	4	6	5	3	5	4	6	8
Odorant-binding protein OS=Rattus norvegicus GN=Obp1f PE=1 SV=1	OBP_RAT	20 kDa	6	3	4	2	2	4	2	5	5	4	4	4	1	3	2	2	3	2	4	5	4	3	4	5	13	10	8	11	14	12	11	11
Aflatoxin B1 aldehyde reductase member 3 OS=Rattus norvegicus GN=Akr7a3 PE=1 SV=2	ARK73_RAT	37 kDa	9	10	4	6	8	6	6	5	4	7	9	7	8	10	7	10	9	4	6	8	6	8	8	7	2	1	2	1	0	0	5	6
CD320 antigen OS=Rattus norvegicus GN=Cd320 PE=2 SV=1	CD320_RAT	28 kDa	6	6	8	6	9	5	4	4	8	7	7	7	6	5	5	5	6	4	9	5	6	7	6	8	4	4	6	4	5	2	11	5
Neural cell adhesion molecule L1 OS=Rattus norvegicus GN=L1cam PE=1 SV=3	L1CAM_RAT	141 kDa	3	5	4	5	4	3	5	4	8	7	7	8	5	4	7	6	9	8	7	7	5	4	10	5	2	2	4	1	0	3	6	6
Major urinary protein (Fragments) OS=Rattus rattus PE=1 SV=2	MUP_RATRT	?	135	161	101	102	136	143	152	165	55	63	25	26	98	90	56	46	91	103	69	63	112	118	65	68	116	121	136	135	150	126	109	104
Transcobalamin-2 OS=Rattus norvegicus GN=Tcn2 PE=2 SV=1	TCO2_RAT	47 kDa	6	7	7	8	5	3	5	5	4	4	7	5	4	7	6	6	4	5	5	4	7	6	6	2	4	4	3	6	6	3	6	7
Annexin A1 OS=Rattus norvegicus GN=Anxa1 PE=1 SV=2	ANXA1_RAT	39 kDa	0	1	0	1	7	6	0	1	1	3	12	7	4	5	13	15	1	1	10	9	4	3	6	4	13	10	11	9	8	7	4	0
Apolipoprotein A-IV OS=Rattus norvegicus GN=Apoa4 PE=1 SV=2	APOA4_RAT	44 kDa	3	6	17	17	3	3	5	4	5	6	6	5	12	10	4	4	11	10	7	7	9	11	4	4	0	0	0	0	2	0	0	0
Osteopontin OS=Rattus norvegicus GN=Spp1 PE=1 SV=2	OSTP_RAT	35 kDa	5	5	4	8	1	3	5	8	4	4	6	5	2	3	1	1	7	6	12	9	1	0	0	0	13	10	9	11	10	7	0	0
Cluster of Keratin, type II cytoskeletal 1 OS=Rattus norvegicus GN=Krt1 PE=2 SV=1 (K2C1_RAT)	K2C1_RAT [8]	65 kDa	11	14	5	2	4	7	10	9	5	7	1	3	9	6	3	6	10	10	3	6	7	7	3	7	4	6	4	3	6	8	5	2
Apolipoprotein A-I OS=Rattus norvegicus GN=Apoa1 PE=1 SV=2	APOA1_RAT	30 kDa	6	2	5	6	4	4	7	4	4	3	6	6	12	8	5	7	4	4	6	8	6	5	6	6	2	1	3	2	2	0	2	1
Apolipoprotein M OS=Rattus norvegicus GN=Apom PE=1 SV=2	APOM_RAT	22 kDa	5	3	5	5	3	5	3	5	3	2	5	5	4	6	3	4	3	5	5	6	4	6	4	4	1	5	7	7	5	6	2	2
Malate dehydrogenase, cytoplasmic OS=Rattus norvegicus GN=Mdh1 PE=1 SV=3	MDHC_RAT	36 kDa	10	13	11	6	7	7	5	6	5	7	7	5	9	7	9	7	5	8	5	6	7	7	8	6	2	2	5	3	6	5	5	5
Beta-hexosaminidase subunit alpha OS=Rattus norvegicus GN=Hexa PE=2 SV=1	HEXA_RAT	61 kDa	6	1	6	8	4	4	4	7	5	6	6	7	8	5	7	2	7	5	6	5	11	7	8	9	1	0	4	3	4	3	10	7
Macrophage colony-stimulating factor 1 OS=Rattus norvegicus GN=Csf1 PE=2 SV=1	CSF1_RAT	62 kDa	1	0	3	1	1	1	1	3	2	3	4	4	1	2	4	1	4	2	5	6	5	3	5	4	5	4	4	6	3	3	4	4
Trefoil factor 1 OS=Rattus norvegicus GN=Tff1 PE=3 SV=1	TFF1_RAT	9 kDa	9	5	6	6	7	6	6	4	6	9	5	4	6	5	7	8	7	8	9	8	6	6	6	8	2	4	5	4	4	5	5	5
Pancreatic secretory granule membrane major glycoprotein GP2 OS=Rattus norvegicus GN=Gp2 PE=1 SV=1	GP2_RAT	59 kDa	2	1	2	5	5	4	0	2	4	1	14	10	9	7	3	4	3	3	8	11	8	6	4	4	0	3	12	9	8	10	5	5
Pro-cathepsin H OS=Rattus norvegicus GN=Ctsh PE=1 SV=1	CATH_RAT	37 kDa	8	7	7	6	7	2	8	4	6	4	8	5	5	5	7	5	6	7	6	5	9	6	7	5	7	5	5	4	6	8	6	2
Cadherin-related family member 5 OS=Rattus norvegicus GN=Cdhr5 PE=1 SV=1	CDHR5_RAT	91 kDa	5	4	5	6	9	4	4	2	3	4	7	7	8	4	5	6	3	4	7	9	4	2	5	4	1	2	6	8	4	3	6	5
D-dopachrome decarboxylase OS=Rattus norvegicus GN=Ddt PE=1 SV=3	DOPD_RAT	13 kDa	7	7	6	7	5	6	6	5	3	1	5	4	6	5	6	4	5	3	5	7	8	2	4	5	7	10	7	8	11	9	5	5
Lysosomal thioesterase PPT2 OS=Rattus norvegicus GN=Ppt2 PE=2 SV=1	PPT2_RAT	34 kDa	5	9	7	8	8	6	7	7	8	7	5	5	3	5	5	7	8	6	4	5	8	7	6	5	5	4	7	4	4	3	2	1
Rab GDP dissociation inhibitor beta OS=Rattus norvegicus GN=Gdi2 PE=1 SV=2	GDIB_RAT	51 kDa	12	12	8	8	9	4	9	14	8	7	8	9	11	11	13	9	8	8	8	9	6	6	9	9	2	3	1	3	2	2	5	8
Follistatin-related protein 1 OS=Rattus norvegicus GN=Fstl1 PE=1 SV=1	FSTL1_RAT	35 kDa	7	4	6	8	3	2	3	3	4	9	9	9	5	4	5	3	6	6	6	9	5	4	6	5	1	2	3	6	2	4	0	1
Glycosylation-dependent cell adhesion molecule 1 OS=Rattus norvegicus GN=Glycam1 PE=2 SV=1	GLCM1_RAT	15 kDa	7	7	9	7	10	5	6	5	9	6	6	5	6	4	7	6	6	9	5	4	5	4	6	4	5	5	7	8	3	2	5	4
Solute carrier family 15 member 2 OS=Rattus norvegicus GN=Slc15a2 PE=1 SV=1	S15A2_RAT	81 kDa	6	3	0	1	4	4	9	7	2	2	4	5	6	10	8	9	1	3	4	4	3	5	4	3	0	1	1	1	2	3	7	9
Elongation factor 1-alpha 1 OS=Rattus norvegicus GN=Eef1a1 PE=2 SV=1	EF1A1_RAT	50 kDa	5	7	5	6	4	5	5	7	3	6	6	5	6	6	7	5	7	6	5	7	6	4	9	4	5	2	5	0	1	1	8	5
Protein deglycase DJ-1 OS=Rattus norvegicus GN=Park7 PE=1 SV=1	PARK7_RAT	20 kDa	3	4	2	4	0	1	1	3	1	1	1	1	1	2	3	2	1	1	0	1	1	2	1	0	13	14	9	9	11	11	0	0
Prostatic steroid-binding protein C2 OS=Rattus norvegicus GN=Psbpc2 PE=1 SV=1	PSC2_RAT	13 kDa	5	5	5	3	5	5	8	6	4	5	5	5	3	3	2	3	1	2	6	7	5	5	11	9	10	9	5	5	10	11	2	4
Prolactin-inducible protein homolog OS=Rattus norvegicus GN=Pip PE=2 SV=1	PIP_RAT	16 kDa	7	5	4	3	4	3	4	2	5	5	5	5	3	6	5	4	7	6	5	4	5	5	5	4	3	3	4	4	6	3	5	6
Glutathione synthetase OS=Rattus norvegicus GN=Gss PE=1 SV=1	GSHB_RAT	52 kDa	10	7	7	2	9	4	8	5	5	5	6	7	5	9	8	8	4	4	7	4	6	6	3	5	0	0	2	2	1	3	2	4
RT1 class I histocompatibility antigen, AA alpha chain OS=Rattus norvegicus PE=1 SV=2	HA12_RAT	42 kDa	3	4	4	7	3	5	5	7	9	7	15	14	8	12	5	7	13	13	24	35	20	19	18	15	13	19	24	29	25	27	14	17
Peroxiredoxin-6 OS=Rattus norvegicus GN=Prdx6 PE=1 SV=3	PRDX6_RAT	25 kDa	3	5	6	4	5	4	7	8	4	4	4	3	4	4	4	5	4	4	4	3	3	4	4	4	2	2	5	4	3	1	2	2
Reticulon-4 receptor-like 2 OS=Rattus norvegicus GN=Rtn4rl2 PE=1 SV=1	R4RL2_RAT	46 kDa	5	6	4	5	2	3	4	2	4	4	5	6	5	6	3	5	5	6	8	7	5	6	6	4	5	4	6	5	6	5	4	4
Serine protease inhibitor A3M (Fragment) OS=Rattus norvegicus GN=Serpina3m PE=2 SV=1	SPA3M_RAT	46 kDa	8	7	9	10	9	11	8	9	10	11	11	10	8	6	14	9	6	9	7	5	8	6	9	9	4	5	4	6	2	0	4	5
Anthrax toxin receptor 1 OS=Rattus norvegicus GN=Antxr1 PE=1 SV=2	ANTR1_RAT	62 kDa	6	6	5	6	4	4	4	6	5	5	4	5	5	6	5	7	6	7	5	5	4	7	4	6	4	2	4	5	5	6	7	5
Collectin-12 OS=Rattus norvegicus GN=Colec12 PE=2 SV=1	COL12_RAT	82 kDa	3	4	3	4	3	3	3	5	4	2	2	1	4	4	2	3	5	5	5	4	7	5	3	4	6	6	6	3	6	4	1	4
Prostatic glandular kallikrein-6 OS=Rattus norvegicus GN=Klk6 PE=3 SV=1	KLK6_RAT	29 kDa	11	10	17	13	16	13	12	8	13	11	14	13	17	14	16	15	9	10	14	15	15	19	26	31	6	8	12	10	21	24	23	18
Cluster of Putative lysozyme C-2 OS=Rattus norvegicus GN=Lyz2 PE=5 SV=1 (LYSC2_RAT)	LYSC2_RAT [2]	17 kDa	3	1	1	3	2	1	0	4	5	5	3	3	3	3	3	3	7	3	4	3	3	6	4	4	4	7	3	6	3	3	6	7
Inhibin beta C chain OS=Rattus norvegicus GN=Inhbc PE=2 SV=1	INHBC_RAT	39 kDa	5	3	6	4	5	5	7	5	8	6	5	5	5	6	5	7	4	6	5	7	6	8	4	5	1	1	5	3	1	1	0	0
Regucalcin OS=Rattus norvegicus GN=Rgn PE=1 SV=3	RGN_RAT	33 kDa	7	3	1	5	4	5	7	5	3	3	1	4	8	9	10	9	2	3	4	8	4	6	4	3	0	1	1	2	1	0	5	5
Cluster of Glutathione S-transferase omega-1 OS=Rattus norvegicus GN=Gsto1 PE=1 SV=2 (GSTO1_RAT)	GSTO1_RAT [2]	28 kDa	6	3	2	3	3	3	4	4	2	3	4	2	3	4	1	1	1	2	3	4	1	5	1	2	16	21	11	12	10	15	1	1
N-acyl-aromatic-L-amino acid amidohydrolase (carboxylate-forming) OS=Rattus norvegicus GN=Acy3 PE=1 SV=1	ACY3_RAT	35 kDa	6	11	5	6	3	4	6	6	4	3	3	3	6	7	7	5	5	4	4	3	4	4	6	4	5	5	4	3	4	4	6	11
Cartilage oligomeric matrix protein OS=Rattus norvegicus GN=Comp PE=1 SV=1	COMP_RAT	83 kDa	3	2	3	5	0	2	0	2	6	8	5	3	2	2	4	4	6	2	3	5	6	7	3	2	4	4	2	4	1	5	2	2
Complement factor I OS=Rattus norvegicus GN=Cfi PE=2 SV=1	CFAI_RAT	67 kDa	2	1	9	10	3	3	3	1	5	7	4	5	4	6	4	4	5	5	3	5	4	6	1	2	4	6	3	3	2	2	1	1
Golgi apparatus protein 1 OS=Rattus norvegicus GN=Glg1 PE=1 SV=1	GSLG1_RAT	134 kDa	0	1	0	1	1	2	3	1	2	6	5	9	4	6	4	2	2	4	6	7	5	5	5	7	1	1	5	2	2	0	1	1
Cluster of Phosphoglycerate mutase 1 OS=Rattus norvegicus GN=Pgam1 PE=1 SV=4 (PGAM1_RAT)	PGAM1_RAT [2]	29 kDa	7	9	4	6	1	3	5	3	3	5	2	7	6	5	5	2	6	4	6	7	8	6	4	3	2	3	2	3	4	2	5	4
Transthyretin OS=Rattus norvegicus GN=Ttr PE=1 SV=1	TTHY_RAT	16 kDa	6	5	6	3	3	4	5	5	3	3	2	1	4	4	3	6	4	4	4	3	2	4	2	3	2	4	4	3	3	2	2	2
Cluster of Solute carrier organic anion transporter family member 1A1 OS=Rattus norvegicus GN=Slco1a1 PE=1 SV=1 (SO1A1_RAT)	SO1A1_RAT [2]	74 kDa	2	3	1	4	5	7	8	8	2	3	4	4	10	4	13	7	3	4	8	6	5	3	6	4	0	1	3	0	0	0	6	6
Carbonic anhydrase 3 OS=Rattus norvegicus GN=Ca3 PE=1 SV=3	CAH3_RAT	29 kDa	0	0	0	0	0	0	0	0	0	0	0	0	0	0	0	0	0	0	0	0	0	0	0	0	38	36	6	6	28	28	0	0
Trefoil factor 3 OS=Rattus norvegicus GN=Tff3 PE=1 SV=1	TFF3_RAT	9 kDa	5	10	5	5	3	6	5	6	3	4	3	5	5	3	3	5	4	2	6	6	4	6	3	4	2	4	3	4	4	3	4	4
Cluster of Keratin, type I cytoskeletal 10 OS=Rattus norvegicus GN=Krt10 PE=3 SV=1 (K1C10_RAT)	K1C10_RAT [2]	57 kDa	6	6	3	4	3	7	6	7	5	4	2	3	3	3	0	1	4	7	2	1	2	4	1	2	2	2	1	2	4	2	0	1
Sialidase-1 OS=Rattus norvegicus GN=Neu1 PE=1 SV=1	NEUR1_RAT	45 kDa	2	6	4	7	4	4	2	3	6	5	9	7	4	5	7	7	4	5	6	6	3	7	6	6	1	3	3	2	0	0	0	0
Neutrophil collagenase OS=Rattus norvegicus GN=Mmp8 PE=2 SV=1	MMP8_RAT	53 kDa	5	3	3	2	3	2	4	2	2	1	2	2	1	2	1	2	2	1	2	1	4	2	2	1	6	6	6	8	6	6	2	2
NKG2-D type II integral membrane protein OS=Rattus norvegicus GN=Klrk1 PE=2 SV=1	NKG2D_RAT	24 kDa	1	0	1	0	1	1	2	1	2	6	7	5	3	2	4	5	10	8	7	7	4	7	6	7	3	5	9	5	4	3	6	6
Glypican-3 OS=Rattus norvegicus GN=Gpc3 PE=1 SV=1	GPC3_RAT	67 kDa	5	5	4	6	4	6	4	6	3	6	6	5	3	5	4	7	3	4	6	6	4	7	5	7	1	2	2	4	1	1	2	2
G-protein coupled receptor family C group 5 member C OS=Rattus norvegicus GN=Gprc5c PE=1 SV=2	GPC5C_RAT	48 kDa	3	4	3	4	3	4	5	6	6	6	5	6	6	4	5	6	7	3	6	5	7	6	8	5	2	1	4	4	2	3	6	6
Neogenin (Fragment) OS=Rattus norvegicus GN=Neo1 PE=1 SV=1	NEO1_RAT	151 kDa	3	2	3	3	2	3	1	3	3	4	9	7	3	2	6	7	6	5	6	6	4	6	5	4	1	1	3	3	1	1	2	0
Sortilin OS=Rattus norvegicus GN=Sort1 PE=1 SV=3	SORT_RAT	91 kDa	5	5	3	3	2	4	3	4	2	2	5	5	6	5	3	4	2	6	7	8	6	7	3	5	2	2	2	5	5	3	6	5
Tripeptidyl-peptidase 1 OS=Rattus norvegicus GN=Tpp1 PE=1 SV=1	TPP1_RAT	61 kDa	6	5	3	4	2	5	2	4	4	7	5	5	3	3	5	4	4	5	3	5	6	4	6	4	4	2	4	5	3	4	0	1
Cluster of Nucleoside diphosphate kinase B OS=Rattus norvegicus GN=Nme2 PE=1 SV=1 (NDKB_RAT)	NDKB_RAT [2]	17 kDa	7	4	2	3	2	4	6	6	3	4	3	5	3	5	4	3	3	6	2	3	3	4	6	8	2	2	2	5	3	3	4	4
Cathepsin S OS=Rattus norvegicus GN=Ctss PE=2 SV=1	CATS_RAT	37 kDa	1	3	2	4	2	5	4	5	3	5	4	5	5	5	4	4	4	5	4	4	4	6	5	4	7	6	6	9	7	7	4	5
Ester hydrolase C11orf54 homolog OS=Rattus norvegicus PE=1 SV=1	CK054_RAT	35 kDa	6	3	3	3	4	3	3	2	4	4	4	5	5	6	4	5	4	4	4	4	3	5	4	5	0	1	1	2	3	2	5	2
Calmodulin OS=Rattus norvegicus GN=Calm1 PE=1 SV=2	CALM_RAT	17 kDa	6	4	2	6	3	5	5	3	2	6	5	5	5	5	3	7	4	4	6	4	3	4	5	3	3	5	5	4	3	6	6	4
Ketohexokinase OS=Rattus norvegicus GN=Khk PE=1 SV=1	KHK_RAT	33 kDa	5	5	2	2	2	4	2	4	2	1	3	2	3	4	3	4	4	1	4	4	6	4	3	2	12	7	3	2	6	9	4	1
Lithostathine OS=Rattus norvegicus GN=Reg1 PE=1 SV=1	LITH_RAT	19 kDa	2	3	1	3	3	4	2	2	1	1	2	2	12	8	0	0	0	1	3	2	13	8	1	2	8	7	6	5	14	11	4	5
Prostasin OS=Rattus norvegicus GN=Prss8 PE=2 SV=3	PRSS8_RAT	37 kDa	2	3	4	5	4	5	4	2	5	4	5	6	4	6	5	6	4	5	5	5	4	7	5	6	2	5	6	4	2	3	5	5
Fumarylacetoacetase OS=Rattus norvegicus GN=Fah PE=1 SV=1	FAAA_RAT	46 kDa	5	9	5	5	2	6	4	5	4	3	3	5	8	6	8	8	4	4	5	7	3	2	5	5	1	1	1	1	1	1	4	5
Isocitrate dehydrogenase [NADP] cytoplasmic OS=Rattus norvegicus GN=Idh1 PE=1 SV=1	IDHC_RAT	47 kDa	9	6	5	7	2	4	4	3	5	3	4	3	3	3	3	5	5	3	2	5	3	4	3	4	2	0	2	2	1	2	1	1
Transketolase OS=Rattus norvegicus GN=Tkt PE=1 SV=1	TKT_RAT	68 kDa	6	6	6	9	2	3	5	5	2	2	9	6	6	4	3	3	2	1	8	5	6	4	10	8	0	0	1	0	0	0	0	0
IST1 homolog OS=Rattus norvegicus GN=Ist1 PE=2 SV=1	IST1_RAT	40 kDa	3	3	4	3	4	3	3	3	4	2	5	5	4	4	3	4	4	5	4	3	5	4	5	4	2	0	4	3	1	3	1	2
Xaa-Pro dipeptidase OS=Rattus norvegicus GN=Pepd PE=2 SV=1	PEPD_RAT	55 kDa	2	7	4	4	2	1	4	4	2	3	4	3	5	4	3	5	2	3	3	4	5	3	3	3	2	1	0	1	1	0	5	1
Prostaglandin F2 receptor negative regulator OS=Rattus norvegicus GN=Ptgfrn PE=1 SV=1	FPRP_RAT	99 kDa	3	4	6	3	3	4	3	2	3	5	5	7	5	5	7	4	3	4	3	4	6	3	2	3	2	2	4	4	3	2	4	5
Glutathione peroxidase 3 OS=Rattus norvegicus GN=Gpx3 PE=2 SV=2	GPX3_RAT	25 kDa	5	2	2	2	2	2	5	4	4	4	3	2	4	3	4	2	5	6	3	4	4	6	6	5	3	3	6	5	2	3	1	1
Peroxiredoxin-1 OS=Rattus norvegicus GN=Prdx1 PE=1 SV=1	PRDX1_RAT	22 kDa	8	11	1	2	1	3	8	7	8	3	4	4	3	4	7	9	4	3	4	7	2	4	5	6	0	0	1	1	1	2	0	1
Tyrosine-protein phosphatase non-receptor type substrate 1 OS=Rattus norvegicus GN=Sirpa PE=1 SV=1	SHPS1_RAT	56 kDa	2	2	5	4	5	4	5	3	8	5	4	4	5	5	3	4	5	2	4	5	5	3	4	4	3	3	4	3	3	3	2	4
Coagulation factor XII OS=Rattus norvegicus GN=F12 PE=2 SV=1	FA12_RAT	66 kDa	1	3	7	5	4	5	4	5	6	6	6	5	7	5	7	7	2	1	4	3	4	4	2	2	2	4	2	2	1	2	4	2
78 kDa glucose-regulated protein OS=Rattus norvegicus GN=Hspa5 PE=1 SV=1	GRP78_RAT	72 kDa	3	4	6	3	4	3	3	2	2	3	4	5	3	2	3	4	3	2	5	4	4	4	6	6	11	10	6	7	10	14	1	1
Glutathione S-transferase P OS=Rattus norvegicus GN=Gstp1 PE=1 SV=2	GSTP1_RAT	23 kDa	7	7	4	6	3	1	5	5	3	5	3	2	8	7	4	4	3	4	5	5	8	9	6	2	2	0	5	1	2	3	2	2
Ribonuclease UK114 OS=Rattus norvegicus GN=Hrsp12 PE=1 SV=3	UK114_RAT	14 kDa	8	4	3	4	3	4	4	3	5	3	4	4	3	6	4	5	3	5	1	5	2	4	4	4	3	2	2	3	3	2	6	2
Choline transporter-like protein 4 OS=Rattus norvegicus GN=Slc44a4 PE=2 SV=1	CTL4_RAT	79 kDa	2	2	3	3	2	4	2	4	3	2	5	5	5	5	4	4	4	5	3	4	6	5	5	4	1	1	1	2	3	3	2	2
Tyrosine-protein kinase Mer OS=Rattus norvegicus GN=Mertk PE=2 SV=1	MERTK_RAT	109 kDa	2	4	3	5	2	4	3	4	4	7	3	5	5	5	4	4	2	7	4	3	5	4	4	4	2	1	2	4	1	2	2	4
Cluster of Chloride intracellular channel protein 4 OS=Rattus norvegicus GN=Clic4 PE=1 SV=3 (CLIC4_RAT)	CLIC4_RAT [2]	29 kDa	3	5	2	0	0	4	5	4	2	1	1	3	4	6	4	7	4	3	5	4	5	2	5	5	0	0	1	0	1	0	5	7
Secernin-2 OS=Rattus norvegicus GN=Scrn2 PE=2 SV=1	SCRN2_RAT	47 kDa	0	0	1	0	0	0	0	0	0	1	1	5	0	1	0	0	2	1	0	2	2	1	1	0	22	18	15	20	13	16	0	0
Cell adhesion molecule 4 OS=Rattus norvegicus GN=Cadm4 PE=1 SV=1	CADM4_RAT	43 kDa	1	1	2	2	2	2	2	3	1	2	5	5	3	4	2	3	5	2	4	4	5	4	4	5	5	6	8	8	2	4	6	5
Vomeromodulin (Fragment) OS=Rattus norvegicus PE=2 SV=1	VOME_RAT	11 kDa	2	2	9	6	7	3	5	2	2	4	7	4	5	2	4	1	1	1	5	6	4	2	6	4	3	4	2	2	6	4	4	5
Histidine-rich glycoprotein OS=Rattus norvegicus GN=Hrg PE=1 SV=1	HRG_RAT	59 kDa	2	4	4	6	3	2	3	3	3	5	4	4	7	6	4	2	2	4	3	3	6	5	3	4	3	0	2	3	3	2	5	4
Protein disulfide-isomerase OS=Rattus norvegicus GN=P4hb PE=1 SV=2	PDIA1_RAT	57 kDa	5	2	4	2	3	3	4	3	4	4	7	4	4	3	3	3	3	2	5	6	5	5	5	2	2	1	1	0	2	2	2	1
Selenium-binding protein 1 OS=Rattus norvegicus GN=Selenbp1 PE=1 SV=1	SBP1_RAT	53 kDa	7	4	2	1	1	2	6	5	2	3	5	8	5	6	1	4	4	4	2	3	3	3	3	5	0	0	0	1	0	1	2	1
Cluster of Glutathione S-transferase alpha-1 OS=Rattus norvegicus GN=Gsta1 PE=1 SV=3 (GSTA1_RAT)	GSTA1_RAT [2]	26 kDa	6	7	4	5	3	5	3	7	4	3	4	5	2	3	4	4	4	6	5	6	4	4	6	5	1	0	2	3	3	3	7	4
Peroxiredoxin-5, mitochondrial OS=Rattus norvegicus GN=Prdx5 PE=1 SV=1	PRDX5_RAT	22 kDa	2	1	1	1	1	2	1	2	1	3	1	1	1	2	2	2	2	2	2	1	1	3	2	1	18	17	6	5	10	7	0	0
Vitamin K-dependent protein S OS=Rattus norvegicus GN=Pros1 PE=2 SV=1	PROS_RAT	75 kDa	8	3	3	5	2	2	4	3	3	7	2	5	2	3	3	3	3	2	3	5	4	3	3	4	2	2	4	3	5	2	1	1
Solute carrier family 23 member 1 OS=Rattus norvegicus GN=Slc23a1 PE=2 SV=1	S23A1_RAT	65 kDa	3	3	1	2	1	1	2	3	2	2	3	3	5	4	6	8	3	2	6	9	2	2	2	3	2	1	2	2	1	1	4	6
Alpha-actinin-4 OS=Rattus norvegicus GN=Actn4 PE=1 SV=2	ACTN4_RAT	105 kDa	5	3	2	1	2	4	2	3	3	2	5	6	4	2	4	6	4	5	7	5	3	4	5	8	1	2	1	1	1	0	2	1
Phospholysine phosphohistidine inorganic pyrophosphate phosphatase OS=Rattus norvegicus GN=Lhpp PE=2 SV=1	LHPP_RAT	29 kDa	2	2	1	1	2	2	2	3	2	2	5	5	3	4	2	2	3	3	4	6	4	4	2	2	10	10	7	9	10	8	0	2
Argininosuccinate synthase OS=Rattus norvegicus GN=Ass1 PE=1 SV=1	ASSY_RAT	46 kDa	2	2	2	5	2	2	2	2	1	3	5	3	1	6	2	4	3	4	3	1	0	2	6	6	0	1	0	1	2	1	0	0
Chloride intracellular channel protein 1 OS=Rattus norvegicus GN=Clic1 PE=1 SV=1	CLIC1_RAT	27 kDa	5	5	1	2	4	4	7	4	3	2	3	3	6	5	5	6	3	2	7	4	5	3	6	3	5	3	2	2	2	5	5	6
Ribonuclease 4 OS=Rattus norvegicus GN=Rnase4 PE=1 SV=1	RNAS4_RAT	17 kDa	2	3	5	3	3	4	1	2	1	3	1	5	6	2	3	1	1	4	3	3	3	5	3	4	5	10	2	3	7	12	2	2
N(4)-(Beta-N-acetylglucosaminyl)-L-asparaginase OS=Rattus norvegicus GN=Aga PE=1 SV=2	ASPG_RAT	37 kDa	5	6	5	4	2	4	3	6	2	1	5	6	3	3	3	4	4	6	4	4	7	8	5	5	1	2	1	1	0	0	4	4
PP1RA_RAT-DECOY	PP1RA_RAT-DECOY	?	2	1	2	1	1	0	0	0	0	1	1	0	2	0	2	1	1	2	0	1	2	1	0	1	1	1	3	2	1	0	0	0
Carbonic anhydrase 1 OS=Rattus norvegicus GN=Ca1 PE=1 SV=1	CAH1_RAT	28 kDa	0	0	0	0	1	0	3	0	0	0	0	0	0	0	0	0	0	0	0	0	0	0	0	0	23	28	6	9	20	22	0	0
Phospholipase D3 OS=Rattus norvegicus GN=Pld3 PE=2 SV=1	PLD3_RAT	54 kDa	3	4	3	5	1	4	2	2	4	5	5	4	3	3	2	6	5	6	6	3	5	2	3	3	1	2	4	3	2	1	4	2
ATP-binding cassette sub-family G member 2 OS=Rattus norvegicus GN=Abcg2 PE=1 SV=1	ABCG2_RAT	73 kDa	2	2	0	2	2	3	5	6	0	2	4	3	4	4	7	7	1	2	4	5	1	3	1	1	0	0	0	0	0	0	4	2
Acid ceramidase OS=Rattus norvegicus GN=Asah1 PE=2 SV=1	ASAH1_RAT	44 kDa	6	2	4	3	4	3	4	1	5	4	4	5	3	5	5	5	2	3	5	6	3	4	3	4	1	1	3	4	1	1	4	5
Podocalyxin OS=Rattus norvegicus GN=Podxl PE=1 SV=2	PODXL_RAT	52 kDa	3	2	2	1	2	2	3	2	2	2	4	3	3	2	2	1	3	3	2	2	2	2	2	2	2	2	2	0	1	2	0	1
Adhesion G protein-coupled receptor L1 OS=Rattus norvegicus GN=Adgrl1 PE=1 SV=1	AGRL1_RAT	167 kDa	2	3	3	5	3	2	3	5	4	4	4	5	6	7	2	3	3	4	4	3	5	7	4	3	3	2	2	2	2	3	2	4
Neural cell adhesion molecule 1 OS=Rattus norvegicus GN=Ncam1 PE=1 SV=1	NCAM1_RAT	95 kDa	5	3	3	4	4	3	4	2	4	3	6	5	4	2	3	1	5	4	6	4	4	5	1	2	0	0	2	0	1	1	2	4
Acyl-CoA-binding protein OS=Rattus norvegicus GN=Dbi PE=1 SV=3	ACBP_RAT	10 kDa	6	5	4	3	3	2	3	3	3	5	3	3	4	4	4	6	4	4	5	5	5	5	2	4	3	5	6	6	7	3	0	1
Lactadherin OS=Rattus norvegicus GN=Mfge8 PE=2 SV=1	MFGM_RAT	47 kDa	7	1	2	5	2	4	3	2	4	4	4	2	4	2	2	2	3	3	4	3	4	6	3	4	3	2	2	1	3	2	2	2
Zinc-alpha-2-glycoprotein OS=Rattus norvegicus GN=Azgp1 PE=2 SV=1	ZA2G_RAT	34 kDa	0	2	6	7	0	0	1	0	2	1	0	0	2	4	3	1	0	3	2	2	3	4	3	2	6	8	2	2	2	4	5	4
T-cell immunoglobulin and mucin domain-containing protein 2 OS=Rattus norvegicus GN=Timd2 PE=2 SV=1	TIMD2_RAT	39 kDa	2	3	3	4	3	4	3	4	3	6	3	5	2	3	5	4	4	5	5	5	5	5	4	4	2	1	2	4	2	2	5	6
Beta-microseminoprotein OS=Rattus norvegicus GN=Msmb PE=1 SV=1	MSMB_RAT	13 kDa	0	0	1	1	7	4	5	5	4	3	5	8	5	7	0	0	6	3	3	4	0	0	0	1	4	5	2	3	1	3	2	2
Parvalbumin alpha OS=Rattus norvegicus GN=Pvalb PE=1 SV=2	PRVA_RAT	12 kDa	8	7	4	0	5	2	2	1	8	6	0	1	3	2	8	7	0	2	1	0	5	2	1	0	6	5	7	5	5	6	5	6
Cluster of Myosin-11 (Fragments) OS=Rattus norvegicus GN=Myh11 PE=1 SV=3 (MYH11_RAT)	MYH11_RAT [3]	152 kDa	0	1	0	0	0	0	0	0	0	0	1	0	1	0	0	0	0	0	0	0	1	0	1	3	0	1	0	1	1	1	0	0
Ig gamma-2C chain C region OS=Rattus norvegicus PE=2 SV=1	IGG2C_RAT	37 kDa	1	1	2	1	4	5	2	4	4	5	4	4	6	3	6	4	2	3	4	3	4	2	4	4	2	4	4	3	2	3	5	4
Junctional adhesion molecule C OS=Rattus norvegicus GN=Jam3 PE=1 SV=1	JAM3_RAT	35 kDa	5	3	6	4	2	2	3	4	3	2	5	5	3	4	3	4	3	6	6	4	5	4	4	4	4	3	3	4	0	2	6	1
Phosphoglycerate kinase 1 OS=Rattus norvegicus GN=Pgk1 PE=1 SV=2	PGK1_RAT	45 kDa	6	4	0	5	1	1	3	2	4	1	2	3	3	5	2	2	5	2	2	3	3	4	2	2	1	3	0	2	2	3	1	0
Sodium-dependent phosphate transport protein 2A OS=Rattus norvegicus GN=Slc34a1 PE=1 SV=1	NPT2A_RAT	69 kDa	3	2	6	3	3	4	4	7	1	2	3	2	3	5	6	3	2	1	4	5	2	2	2	2	0	0	0	1	0	0	2	1
Cytoplasmic aconitate hydratase OS=Rattus norvegicus GN=Aco1 PE=1 SV=1	ACOC_RAT	98 kDa	3	5	2	2	4	4	3	4	2	3	5	3	7	5	7	9	4	2	4	3	5	3	5	3	0	0	1	0	1	1	2	2
Triokinase/FMN cyclase OS=Rattus norvegicus GN=Tkfc PE=1 SV=1	TKFC_RAT	59 kDa	3	5	2	4	3	1	4	4	2	2	3	4	4	6	5	3	2	3	3	3	4	2	5	4	0	0	0	0	0	0	1	2
3-mercaptopyruvate sulfurtransferase OS=Rattus norvegicus GN=Mpst PE=1 SV=3	THTM_RAT	33 kDa	0	0	0	0	0	0	1	0	0	0	0	0	0	0	0	0	0	1	0	1	1	0	0	1	19	21	11	12	12	21	0	0
Cluster of Sulfotransferase 1C2A OS=Rattus norvegicus GN=Sult1c2a PE=2 SV=2 (S1C2A_RAT)	S1C2A_RAT [4]	35 kDa	8	4	3	2	4	1	4	2	1	2	2	2	8	7	5	5	0	2	4	4	2	5	3	4	0	0	0	0	0	0	0	1
Coatomer subunit beta' OS=Rattus norvegicus GN=Copb2 PE=1 SV=3	COPB2_RAT	103 kDa	2	3	1	2	1	0	0	1	0	0	0	1	0	4	0	0	1	0	2	2	3	2	2	1	14	10	12	12	11	10	1	0
Dihydropteridine reductase OS=Rattus norvegicus GN=Qdpr PE=1 SV=1	DHPR_RAT	26 kDa	3	5	3	3	2	2	2	4	3	3	2	3	2	3	4	4	3	3	2	4	3	3	3	3	0	0	1	1	2	4	1	2
Alkaline phosphatase, tissue-nonspecific isozyme OS=Rattus norvegicus GN=Alpl PE=1 SV=2	PPBT_RAT	58 kDa	3	2	2	2	4	2	3	3	4	3	3	5	5	3	6	4	2	3	2	4	4	7	6	4	1	1	2	1	1	2	4	5
Sodium/glucose cotransporter 1 OS=Rattus norvegicus GN=Slc5a1 PE=2 SV=1	SC5A1_RAT	73 kDa	3	2	0	2	2	2	6	1	1	1	4	5	6	4	8	6	2	2	5	5	3	1	3	1	0	0	0	0	0	0	5	7
Coxsackievirus and adenovirus receptor homolog OS=Rattus norvegicus GN=Cxadr PE=1 SV=2	CXAR_RAT	40 kDa	2	2	2	1	2	2	1	5	2	6	3	2	3	2	2	2	3	2	4	4	4	5	4	2	2	1	1	2	5	4	5	4
Ectonucleotide pyrophosphatase/phosphodiesterase family member 3 OS=Rattus norvegicus GN=Enpp3 PE=1 SV=2	ENPP3_RAT	99 kDa	2	1	3	3	3	3	3	2	3	4	3	5	5	2	4	2	0	2	5	2	2	3	6	4	1	1	1	1	0	1	4	2
Pituitary tumor-transforming gene 1 protein-interacting protein OS=Rattus norvegicus GN=Pttg1ip PE=2 SV=1	PTTG_RAT	20 kDa	2	3	1	2	2	2	3	3	2	2	2	4	3	2	3	1	6	2	5	6	4	4	2	2	3	2	2	1	4	2	5	4
Secreted frizzled-related protein 4 OS=Rattus norvegicus GN=Sfrp4 PE=2 SV=2	SFRP4_RAT	40 kDa	3	1	3	2	1	2	4	2	4	4	4	3	2	3	3	3	3	4	3	2	2	3	4	4	1	2	0	2	0	2	2	1
Cathepsin Z OS=Rattus norvegicus GN=Ctsz PE=1 SV=2	CATZ_RAT	34 kDa	1	2	3	0	1	2	1	2	2	3	1	3	2	4	2	1	1	4	5	4	1	2	3	0	6	5	6	5	4	6	0	0
Cytosolic non-specific dipeptidase OS=Rattus norvegicus GN=Cndp2 PE=1 SV=1	CNDP2_RAT	53 kDa	7	7	2	3	3	3	5	3	2	0	1	3	3	1	6	8	3	1	5	4	1	0	7	4	0	0	0	0	0	0	1	2
Carcinoembryonic antigen-related cell adhesion molecule 1 OS=Rattus norvegicus GN=Ceacam1 PE=1 SV=3	CEAM1_RAT	57 kDa	3	3	3	3	3	2	3	3	3	2	5	3	2	2	3	2	4	5	3	2	5	3	5	4	2	1	3	3	1	2	5	2
Rho GDP-dissociation inhibitor 1 OS=Rattus norvegicus GN=Arhgdia PE=1 SV=1	GDIR1_RAT	23 kDa	2	3	2	3	3	3	1	3	3	2	2	4	4	5	3	4	4	3	4	5	1	4	2	3	1	1	1	2	3	1	5	2
Syntenin-1 OS=Rattus norvegicus GN=Sdcbp PE=1 SV=1	SDCB1_RAT	32 kDa	2	1	3	2	1	2	2	1	2	1	5	4	1	2	1	1	3	1	1	3	5	3	1	3	1	2	1	1	3	1	1	1
Cluster of Tubulin beta-4B chain OS=Rattus norvegicus GN=Tubb4b PE=1 SV=1 (TBB4B_RAT)	TBB4B_RAT [3]	50 kDa	2	3	3	3	4	2	6	3	1	3	5	1	1	3	3	4	2	2	3	2	3	2	5	6	0	1	0	0	5	4	1	1
Insulin-like growth factor-binding protein 3 OS=Rattus norvegicus GN=Igfbp3 PE=1 SV=2	IBP3_RAT	32 kDa	5	3	3	4	2	4	3	2	5	3	3	4	3	3	4	4	3	1	2	5	4	5	3	4	2	3	2	4	3	4	2	4
Prostaglandin reductase 2 OS=Rattus norvegicus GN=Ptgr2 PE=2 SV=2	PTGR2_RAT	38 kDa	0	2	1	1	0	0	0	0	0	1	2	1	1	0	2	0	0	1	0	1	1	0	2	0	12	12	11	10	12	11	0	0
Klotho OS=Rattus norvegicus GN=Kl PE=1 SV=1	KLOT_RAT	117 kDa	1	1	1	2	2	1	3	3	1	2	1	2	1	1	0	2	2	2	3	0	3	0	1	3	0	0	1	0	1	1	0	0
Neuropilin-1 OS=Rattus norvegicus GN=Nrp1 PE=1 SV=1	NRP1_RAT	103 kDa	1	0	2	3	1	1	2	2	1	3	2	5	4	1	1	2	4	3	7	4	5	4	4	5	0	1	1	2	1	2	0	2
Dihydrolipoyllysine-residue succinyltransferase component of 2-oxoglutarate dehydrogenase complex, mitochondrial OS=Rattus norvegicus GN=Dlst PE=1 SV=2	ODO2_RAT	49 kDa	1	3	1	2	2	3	3	2	2	1	3	3	2	3	2	1	2	1	3	1	4	3	1	0	8	5	7	7	8	6	0	0
Procollagen C-endopeptidase enhancer 1 OS=Rattus norvegicus GN=Pcolce PE=1 SV=1	PCOC1_RAT	50 kDa	1	3	5	5	2	4	1	4	2	6	4	3	2	2	3	2	4	5	4	4	4	5	3	4	2	3	2	4	2	1	0	0
Adenosylhomocysteinase OS=Rattus norvegicus GN=Ahcy PE=1 SV=3	SAHH_RAT	48 kDa	1	4	0	3	0	1	3	5	2	2	4	4	4	5	1	5	1	3	4	4	3	4	4	4	0	1	0	1	0	0	1	1
Cluster of Heat shock protein HSP 90-beta OS=Rattus norvegicus GN=Hsp90ab1 PE=1 SV=4 (HS90B_RAT)	HS90B_RAT [3]	83 kDa	1	2	0	1	0	0	2	2	0	0	2	4	3	3	0	0	3	2	6	5	1	4	4	3	0	0	0	1	0	0	0	1
Ectonucleotide pyrophosphatase/phosphodiesterase family member 5 OS=Rattus norvegicus GN=Enpp5 PE=1 SV=2	ENPP5_RAT	54 kDa	1	3	2	3	1	2	1	3	2	6	2	3	1	6	3	5	4	5	1	3	5	4	3	4	2	2	1	2	1	1	4	6
L-lactate dehydrogenase A chain OS=Rattus norvegicus GN=Ldha PE=1 SV=1	LDHA_RAT	36 kDa	5	5	2	3	1	0	2	1	3	2	2	1	3	2	2	4	3	2	3	3	3	4	3	4	0	1	0	1	0	2	0	1
Cluster of Tubulin alpha-1B chain OS=Rattus norvegicus GN=Tuba1b PE=1 SV=1 (TBA1B_RAT)	TBA1B_RAT [2]	50 kDa	3	1	2	3	2	3	3	2	3	5	3	5	2	3	5	5	1	4	1	0	4	5	4	4	0	1	0	0	2	1	1	1
Protein FAM3C OS=Rattus norvegicus GN=Fam3c PE=2 SV=1	FAM3C_RAT	25 kDa	2	4	1	3	2	3	2	3	3	4	4	4	3	5	0	4	4	2	6	5	3	3	4	4	1	2	1	0	1	2	0	2
Leucine-rich repeat-containing protein 15 OS=Rattus norvegicus GN=Lrrc15 PE=2 SV=1	LRC15_RAT	64 kDa	1	1	0	0	0	1	1	2	2	3	6	6	3	3	4	4	3	3	6	4	4	6	6	5	0	0	2	2	0	0	0	0
Solute carrier family 22 member 12 OS=Rattus norvegicus GN=Slc22a12 PE=2 SV=1	S22AC_RAT	60 kDa	0	1	0	0	3	4	3	5	2	1	1	1	6	2	5	4	2	2	4	4	2	2	3	1	0	1	1	0	1	1	5	2
Tumor necrosis factor receptor superfamily member 1B OS=Rattus norvegicus GN=Tnfrsf1b PE=2 SV=1	TNR1B_RAT	50 kDa	0	0	1	1	0	0	0	0	3	2	3	3	2	2	2	3	3	2	3	4	4	1	5	4	3	4	3	7	3	4	4	4
TGF-beta receptor type-2 OS=Rattus norvegicus GN=Tgfbr2 PE=1 SV=1	TGFR2_RAT	64 kDa	2	3	4	3	2	4	3	3	1	2	4	3	3	3	1	2	4	3	2	4	4	3	3	3	3	3	3	3	3	3	4	4
Ubiquitin-like modifier-activating enzyme 1 OS=Rattus norvegicus GN=Uba1 PE=1 SV=1	UBA1_RAT	118 kDa	1	2	1	0	0	1	0	1	0	1	1	0	1	1	0	1	0	2	1	0	1	1	0	0	0	0	0	1	0	1	0	0
Activin receptor type-1B OS=Rattus norvegicus GN=Acvr1b PE=2 SV=1	ACV1B_RAT	57 kDa	6	4	2	3	4	2	3	2	2	3	4	2	3	2	2	5	4	3	2	2	1	3	3	4	1	3	3	4	2	3	6	4
14-3-3 protein epsilon OS=Rattus norvegicus GN=Ywhae PE=1 SV=1	1433E_RAT	29 kDa	6	9	4	3	4	5	5	6	4	3	4	6	3	6	5	7	3	4	5	5	6	5	6	4	2	2	3	3	2	3	4	6
Gastricsin OS=Rattus norvegicus GN=Pgc PE=1 SV=1	PEPC_RAT	43 kDa	3	3	1	2	1	2	2	1	2	3	4	2	4	3	3	2	4	3	3	4	3	4	2	3	3	5	4	4	3	5	4	2
Lambda-crystallin homolog OS=Rattus norvegicus GN=Cryl1 PE=1 SV=3	CRYL1_RAT	35 kDa	5	5	3	1	2	1	2	3	3	1	2	2	2	3	3	2	1	1	2	1	2	1	2	3	0	0	0	0	0	1	0	0
Thy-1 membrane glycoprotein OS=Rattus norvegicus GN=Thy1 PE=1 SV=1	THY1_RAT	18 kDa	2	0	2	2	3	1	1	2	2	3	4	2	1	2	2	1	2	2	2	3	2	3	2	3	3	3	2	3	3	3	0	2
Inter-alpha-trypsin inhibitor heavy chain H3 OS=Rattus norvegicus GN=Itih3 PE=2 SV=1	ITIH3_RAT	99 kDa	1	2	1	1	1	1	2	1	2	3	1	2	6	5	2	2	2	0	1	1	2	3	1	1	4	5	4	3	1	5	1	1
Alpha-lactalbumin OS=Rattus norvegicus GN=Lalba PE=1 SV=1	LALBA_RAT	18 kDa	5	4	4	3	3	2	5	3	2	1	2	3	3	3	3	2	1	1	4	4	3	4	0	0	4	5	4	7	6	5	1	2
Secreted phosphoprotein 24 OS=Rattus norvegicus GN=Spp2 PE=1 SV=2	SPP24_RAT	23 kDa	2	1	4	5	2	1	1	2	2	3	2	2	2	3	2	2	2	1	5	4	2	3	2	3	4	7	2	3	3	2	2	1
Beta-defensin 1 OS=Rattus norvegicus GN=Defb1 PE=2 SV=1	DEFB1_RAT	8 kDa	1	3	3	3	3	1	3	3	3	2	2	3	1	3	3	3	3	2	2	1	2	3	3	3	3	2	5	2	2	3	1	2
Pyridoxal kinase OS=Rattus norvegicus GN=Pdxk PE=1 SV=1	PDXK_RAT	35 kDa	6	4	4	4	2	0	3	0	1	3	4	2	2	0	1	2	4	3	5	2	2	2	5	4	2	2	1	1	0	1	1	1
Cell surface glycoprotein MUC18 OS=Rattus norvegicus GN=Mcam PE=1 SV=2	MUC18_RAT	71 kDa	1	3	1	2	1	1	1	1	2	2	3	3	3	1	3	2	5	5	7	6	3	3	4	4	1	1	3	5	0	0	4	5
Sodium-dependent neutral amino acid transporter B(0)AT3 OS=Rattus norvegicus GN=Slc6a18 PE=2 SV=1	S6A18_RAT	70 kDa	5	3	2	3	3	3	4	6	2	3	4	3	3	2	2	4	3	3	4	3	2	3	3	2	1	0	2	0	1	3	2	4
Glutamine synthetase OS=Rattus norvegicus GN=Glul PE=1 SV=3	GLNA_RAT	42 kDa	3	6	0	1	5	2	7	4	0	0	1	1	4	4	7	4	1	1	3	3	2	0	3	4	0	0	0	2	1	1	1	1
CD276 antigen OS=Rattus norvegicus GN=Cd276 PE=2 SV=1	CD276_RAT	34 kDa	2	2	5	2	4	3	4	2	2	3	3	3	3	2	2	3	5	2	2	3	2	2	3	4	1	1	3	2	2	1	2	2
N(G),N(G)-dimethylarginine dimethylaminohydrolase 1 OS=Rattus norvegicus GN=Ddah1 PE=1 SV=3	DDAH1_RAT	31 kDa	3	3	1	3	3	0	4	2	4	1	3	2	6	2	3	4	3	4	4	2	2	1	4	1	0	0	1	0	2	4	1	1
Nucleobindin-2 OS=Rattus norvegicus GN=Nucb2 PE=1 SV=1	NUCB2_RAT	50 kDa	2	3	5	7	2	3	1	4	1	2	2	3	4	4	3	1	2	4	1	3	4	2	5	4	1	3	1	1	1	0	0	0
Sodium/potassium-transporting ATPase subunit beta-1 OS=Rattus norvegicus GN=Atp1b1 PE=1 SV=1	AT1B1_RAT	35 kDa	3	3	2	2	3	2	4	4	5	4	4	3	2	1	4	1	3	3	3	1	3	1	4	1	2	1	2	2	0	0	1	1
Eosinophil cationic protein OS=Rattus norvegicus GN=Rnase3 PE=2 SV=1	ECP_RAT	18 kDa	2	2	1	3	1	3	1	2	3	2	3	3	2	1	1	2	1	1	2	3	1	1	5	3	0	1	3	4	1	4	5	4
Profilin-1 OS=Rattus norvegicus GN=Pfn1 PE=1 SV=2	PROF1_RAT	15 kDa	3	3	3	2	2	1	3	3	2	2	3	3	3	3	3	4	4	1	5	2	2	3	4	4	2	1	2	3	1	2	1	2
Cluster of Transforming protein RhoA OS=Rattus norvegicus GN=Rhoa PE=1 SV=1 (RHOA_RAT)	RHOA_RAT [2]	22 kDa	2	4	2	0	3	2	1	1	0	1	2	3	4	5	1	1	0	0	5	5	1	1	3	4	1	2	2	1	2	2	4	2
Cytochrome c, somatic OS=Rattus norvegicus GN=Cycs PE=1 SV=2	CYC_RAT	12 kDa	0	0	1	1	1	2	1	1	1	3	1	5	2	3	1	4	1	3	1	2	3	6	6	7	3	4	1	3	2	4	1	5
Glucose-6-phosphate isomerase OS=Rattus norvegicus GN=Gpi PE=1 SV=1	G6PI_RAT	63 kDa	6	4	3	1	1	1	2	3	2	2	2	3	4	1	4	2	2	4	3	2	3	2	3	1	0	0	0	0	1	1	1	0
CD302 antigen OS=Rattus norvegicus GN=Cd302 PE=2 SV=1	CD302_RAT	25 kDa	1	1	2	2	1	1	1	1	2	2	3	2	2	1	3	1	2	2	3	5	2	5	1	1	3	3	3	2	3	4	2	2
Cluster of Aldose reductase OS=Rattus norvegicus GN=Akr1b1 PE=1 SV=3 (ALDR_RAT)	ALDR_RAT [2]	36 kDa	1	1	1	3	0	0	0	0	4	3	2	6	0	1	0	0	4	2	2	3	1	4	2	4	2	1	0	2	3	0	1	0
Aquaporin-1 OS=Rattus norvegicus GN=Aqp1 PE=1 SV=4	AQP1_RAT	29 kDa	5	3	2	3	2	4	4	4	4	2	2	4	3	3	3	3	3	5	2	3	3	2	3	2	2	2	2	3	2	1	1	4
Epididymal-specific lipocalin-5 OS=Rattus norvegicus GN=Lcn5 PE=1 SV=2	LCN5_RAT	21 kDa	0	0	0	1	0	0	0	0	0	0	0	1	6	6	0	0	0	0	1	1	6	7	6	6	2	4	1	1	17	15	1	0
Protein NOV homolog OS=Rattus norvegicus GN=Nov PE=1 SV=1	NOV_RAT	39 kDa	5	2	3	2	2	2	1	1	1	1	2	1	2	1	2	1	2	2	3	2	3	4	2	2	4	6	2	3	3	4	1	2
Hyaluronidase-1 OS=Rattus norvegicus GN=Hyal1 PE=2 SV=1	HYAL1_RAT	51 kDa	3	3	4	4	3	3	4	3	2	3	5	3	2	2	3	3	2	4	2	3	4	2	2	3	1	1	2	1	0	0	0	1
Fractalkine OS=Rattus norvegicus GN=Cx3cl1 PE=2 SV=3	X3CL1_RAT	42 kDa	1	2	3	3	3	3	1	1	3	1	1	1	2	2	2	2	3	1	3	1	3	2	4	2	4	1	5	2	1	1	1	2
Ephrin-A5 OS=Rattus norvegicus GN=Efna5 PE=1 SV=2	EFNA5_RAT	26 kDa	1	2	2	3	2	1	2	2	2	1	4	4	0	4	3	3	1	2	4	2	3	2	3	2	1	3	2	1	1	1	1	0
Phosphotriesterase-related protein OS=Rattus norvegicus GN=Pter PE=2 SV=2	PTER_RAT	39 kDa	3	4	2	2	2	3	3	3	3	3	2	1	2	2	3	3	2	2	3	1	3	1	2	2	0	0	3	0	0	0	2	0
Stanniocalcin-1 OS=Rattus norvegicus GN=Stc1 PE=2 SV=1	STC1_RAT	28 kDa	5	1	4	4	3	1	2	2	3	3	5	3	3	3	1	0	4	5	2	1	2	2	2	2	3	4	3	5	1	2	0	1
Platelet-derived growth factor receptor alpha OS=Rattus norvegicus GN=Pdgfra PE=1 SV=2	PGFRA_RAT	123 kDa	1	2	1	0	0	1	2	2	2	3	4	5	3	3	4	3	4	3	2	2	3	2	3	3	1	2	3	2	2	1	2	2
Solute carrier family 7 member 13 OS=Rattus norvegicus GN=Slc7a13 PE=2 SV=1	S7A13_RAT	54 kDa	1	1	1	1	1	1	3	2	3	1	1	2	3	4	2	3	2	2	2	2	2	1	2	1	1	0	0	0	1	1	4	2
4F2 cell-surface antigen heavy chain OS=Rattus norvegicus GN=Slc3a2 PE=1 SV=1	4F2_RAT	58 kDa	1	2	3	3	2	1	1	0	3	2	5	4	3	2	3	2	4	3	4	4	5	4	3	3	0	0	1	1	0	0	0	2
Isopentenyl-diphosphate Delta-isomerase 1 OS=Rattus norvegicus GN=Idi1 PE=2 SV=2	IDI1_RAT	26 kDa	0	0	0	0	0	0	0	0	1	0	0	0	0	0	0	0	1	0	1	0	1	1	2	1	9	10	7	6	10	15	2	1
Glutathione S-transferase alpha-3 OS=Rattus norvegicus GN=Gsta3 PE=1 SV=3	GSTA3_RAT	25 kDa	6	4	3	2	2	5	3	6	2	4	5	3	6	4	4	4	5	4	6	4	1	2	6	4	0	2	0	0	2	3	4	2
Protein disulfide-isomerase A4 OS=Rattus norvegicus GN=Pdia4 PE=1 SV=2	PDIA4_RAT	73 kDa	2	0	1	0	1	0	0	0	1	0	3	3	2	1	1	1	1	0	1	3	2	3	0	1	4	3	5	7	7	3	4	2
4-trimethylaminobutyraldehyde dehydrogenase OS=Rattus norvegicus GN=Aldh9a1 PE=1 SV=1	AL9A1_RAT	54 kDa	3	6	2	3	3	2	3	3	2	1	3	4	3	4	4	4	1	1	3	1	1	2	1	3	0	1	0	1	0	0	2	1
3-hydroxyanthranilate 3,4-dioxygenase OS=Rattus norvegicus GN=Haao PE=1 SV=2	3HAO_RAT	33 kDa	1	3	2	1	2	3	2	5	2	2	2	3	3	2	4	3	2	1	3	3	1	3	3	3	0	0	0	1	2	1	4	2
Amyloid-like protein 2 OS=Rattus norvegicus GN=Aplp2 PE=1 SV=2	APLP2_RAT	87 kDa	3	0	2	3	2	2	3	2	4	2	2	2	2	2	2	1	0	0	1	2	4	4	3	2	0	1	2	3	0	1	4	2
Growth hormone receptor OS=Rattus norvegicus GN=Ghr PE=1 SV=1	GHR_RAT	71 kDa	0	1	0	1	1	1	1	2	2	2	5	1	2	3	3	1	2	1	3	3	4	2	2	2	1	1	2	2	1	0	4	2
Syndecan-4 OS=Rattus norvegicus GN=Sdc4 PE=1 SV=1	SDC4_RAT	22 kDa	3	3	2	2	3	3	2	3	2	4	3	3	3	4	1	1	1	2	2	4	2	3	2	2	1	1	2	1	0	2	4	1
Cystatin-B OS=Rattus norvegicus GN=Cstb PE=1 SV=1	CYTB_RAT	11 kDa	1	0	0	1	0	0	0	0	0	0	1	0	0	1	0	0	2	2	0	1	4	2	2	1	11	9	1	1	6	10	1	2
Palmitoyl-protein thioesterase 1 OS=Rattus norvegicus GN=Ppt1 PE=1 SV=1	PPT1_RAT	34 kDa	1	3	5	3	3	3	1	2	5	1	3	2	2	1	1	2	2	1	0	2	2	3	1	1	1	2	0	3	0	0	0	0
CD82 antigen OS=Rattus norvegicus GN=Cd82 PE=1 SV=1	CD82_RAT	29 kDa	1	3	1	2	2	1	2	3	2	2	2	2	1	2	3	2	3	4	5	4	2	1	3	3	0	1	0	2	2	1	2	2
Hepatocyte growth factor-regulated tyrosine kinase substrate OS=Rattus norvegicus GN=Hgs PE=1 SV=1	HGS_RAT	86 kDa	0	0	0	1	0	1	0	2	0	0	1	1	1	2	2	3	0	0	2	0	0	1	1	2	0	0	1	1	0	0	0	0
Procollagen-lysine,2-oxoglutarate 5-dioxygenase 3 OS=Rattus norvegicus GN=Plod3 PE=2 SV=1	PLOD3_RAT	85 kDa	3	2	1	2	1	0	3	2	3	5	5	5	1	2	1	2	2	6	3	4	0	3	3	2	0	1	2	0	0	0	0	0
Cluster of Hemoglobin subunit beta-1 OS=Rattus norvegicus GN=Hbb PE=1 SV=3 (HBB1_RAT)	HBB1_RAT [2]	16 kDa	0	0	3	4	0	0	0	0	2	3	5	5	14	8	5	3	0	0	0	0	0	0	0	0	0	0	3	3	5	5	0	0
Brain acid soluble protein 1 OS=Rattus norvegicus GN=Basp1 PE=1 SV=2	BASP1_RAT	22 kDa	3	1	2	1	2	1	3	2	2	3	3	1	4	5	2	2	3	1	1	2	1	1	3	1	2	1	0	3	0	1	2	5
Fatty acid-binding protein, heart OS=Rattus norvegicus GN=Fabp3 PE=1 SV=2	FABPH_RAT	15 kDa	3	3	3	3	1	1	3	0	2	1	3	3	0	3	2	1	3	1	2	2	2	1	4	3	1	0	1	1	3	1	4	1
Out at first protein homolog OS=Rattus norvegicus GN=Oaf PE=2 SV=1	OAF_RAT	32 kDa	1	1	2	2	2	2	2	1	2	3	2	2	2	3	3	2	1	2	2	2	2	1	2	3	0	0	1	1	1	2	0	1
V-type proton ATPase subunit B, brain isoform OS=Rattus norvegicus GN=Atp6v1b2 PE=1 SV=1	VATB2_RAT	57 kDa	3	4	3	6	1	0	0	1	2	4	4	2	3	2	2	2	3	1	3	5	2	2	2	1	0	0	0	0	0	0	0	0
Filamin-C OS=Rattus norvegicus GN=Flnc PE=1 SV=1	FLNC_RAT	291 kDa	1	1	0	0	1	0	1	0	0	1	1	1	0	1	0	0	0	0	1	1	1	0	1	1	4	3	2	2	3	3	4	1
TGF-beta receptor type-1 OS=Rattus norvegicus GN=Tgfbr1 PE=1 SV=1	TGFR1_RAT	56 kDa	1	2	1	2	2	2	1	2	4	1	1	4	2	3	3	2	2	2	2	4	1	4	2	4	1	1	3	1	3	0	5	2
Collectrin OS=Rattus norvegicus GN=Tmem27 PE=1 SV=2	TMM27_RAT	25 kDa	5	4	1	1	4	1	4	4	1	1	2	3	4	1	4	3	1	1	1	3	3	2	2	2	0	0	0	0	1	1	2	4
Cluster of EH domain-containing protein 1 OS=Rattus norvegicus GN=Ehd1 PE=1 SV=1 (EHD1_RAT)	EHD1_RAT [2]	61 kDa	5	2	1	1	1	2	1	1	4	3	2	3	4	3	1	2	3	3	2	0	0	1	3	0	2	0	0	1	0	0	0	0
Peptidyl-glycine alpha-amidating monooxygenase OS=Rattus norvegicus GN=Pam PE=1 SV=1	AMD_RAT	109 kDa	1	4	1	3	2	2	1	2	1	3	4	2	2	3	1	2	2	1	3	2	2	3	3	1	2	1	1	1	2	2	1	2
Transmembrane protein 132A OS=Rattus norvegicus GN=Tmem132a PE=1 SV=1	T132A_RAT	111 kDa	0	1	1	2	1	0	1	2	1	3	3	2	3	0	3	2	2	2	3	3	1	3	2	3	0	1	0	1	0	0	0	0
Synaptic vesicle membrane protein VAT-1 homolog OS=Rattus norvegicus GN=Vat1 PE=1 SV=1	VAT1_RAT	43 kDa	1	4	1	2	2	4	3	4	2	2	4	1	2	3	1	2	2	1	3	3	2	2	4	4	2	2	0	1	1	1	2	2
Insulin-like growth factor-binding protein 5 OS=Rattus norvegicus GN=Igfbp5 PE=1 SV=1	IBP5_RAT	30 kDa	5	1	3	1	1	0	2	2	3	4	0	0	0	1	1	1	4	3	2	2	3	2	2	2	1	2	0	0	1	1	0	0
Lysosome-associated membrane glycoprotein 1 OS=Rattus norvegicus GN=Lamp1 PE=1 SV=1	LAMP1_RAT	44 kDa	6	1	2	1	2	2	2	3	2	3	3	5	3	2	4	2	1	2	1	0	2	3	3	3	0	0	1	1	1	1	2	4
OX-2 membrane glycoprotein OS=Rattus norvegicus GN=Cd200 PE=2 SV=1	OX2G_RAT	31 kDa	1	1	2	1	1	1	1	0	2	0	4	3	2	3	0	2	3	2	3	4	2	4	3	5	2	1	3	3	1	2	2	1
CD9 antigen OS=Rattus norvegicus GN=Cd9 PE=1 SV=2	CD9_RAT	25 kDa	1	1	1	2	0	1	1	2	3	5	2	3	2	2	2	1	2	3	0	1	2	2	2	2	3	4	1	1	2	1	1	1
Alpha-mannosidase 2 OS=Rattus norvegicus GN=Man2a1 PE=1 SV=2	MA2A1_RAT	131 kDa	1	1	1	2	2	1	2	2	2	1	5	2	1	1	1	1	1	1	2	1	1	1	3	3	0	0	2	1	0	2	0	0
7,8-dihydro-8-oxoguanine triphosphatase OS=Rattus norvegicus GN=Nudt1 PE=1 SV=1	8ODP_RAT	18 kDa	0	2	1	2	0	1	1	2	0	2	2	1	2	1	0	1	1	2	3	3	2	2	2	4	2	2	3	2	2	2	1	1
Fructose-bisphosphate aldolase A OS=Rattus norvegicus GN=Aldoa PE=1 SV=2	ALDOA_RAT	39 kDa	3	3	1	3	1	2	1	2	0	2	1	4	3	3	2	3	3	1	2	2	2	4	5	4	0	0	1	0	0	0	0	0
Fatty acid-binding protein, brain OS=Rattus norvegicus GN=Fabp7 PE=1 SV=2	FABP7_RAT	15 kDa	0	0	0	0	0	0	0	0	0	0	2	3	0	1	0	0	0	0	0	0	0	1	1	0	8	7	9	10	13	12	0	0
Histone H2B type 1 OS=Rattus norvegicus PE=1 SV=2	H2B1_RAT	14 kDa	0	2	0	1	2	3	1	1	1	2	4	4	3	3	3	4	1	2	1	3	3	5	1	2	1	0	0	1	1	0	0	0
Hemoglobin subunit alpha-1/2 OS=Rattus norvegicus GN=Hba1 PE=1 SV=3	HBA_RAT	15 kDa	0	0	1	2	0	0	0	0	3	1	5	5	12	9	3	5	0	0	0	0	0	0	0	0	0	0	3	3	1	1	0	0
Kin of IRRE-like protein 1 OS=Rattus norvegicus GN=Kirrel PE=1 SV=2	KIRR1_RAT	87 kDa	2	1	4	1	4	1	3	1	3	2	3	2	2	2	2	1	3	2	3	4	2	3	1	2	0	0	1	2	0	1	1	2
Tyrosine-protein kinase receptor TYRO3 OS=Rattus norvegicus GN=Tyro3 PE=1 SV=1	TYRO3_RAT	96 kDa	2	4	3	3	0	3	1	1	2	1	2	3	3	3	3	3	3	3	3	4	3	1	2	3	1	1	2	2	0	1	4	1
Neuronal membrane glycoprotein M6-a OS=Rattus norvegicus GN=Gpm6a PE=1 SV=1	GPM6A_RAT	31 kDa	2	2	0	2	2	4	3	5	2	1	3	1	3	3	4	3	2	1	3	2	1	2	2	2	1	2	1	1	0	0	2	0
Integrin beta-1 OS=Rattus norvegicus GN=Itgb1 PE=2 SV=1	ITB1_RAT	88 kDa	0	2	1	1	1	1	0	1	2	3	3	4	3	2	1	0	4	2	1	3	3	3	3	3	1	1	3	2	1	2	1	1
Ketimine reductase mu-crystallin OS=Rattus norvegicus GN=Crym PE=1 SV=1	CRYM_RAT	34 kDa	5	5	4	2	0	0	3	1	1	1	3	0	5	2	5	4	2	1	2	3	2	3	2	4	0	0	0	0	0	0	2	0
Rab GDP dissociation inhibitor alpha OS=Rattus norvegicus GN=Gdi1 PE=1 SV=1	GDIA_RAT	51 kDa	6	6	3	3	3	1	4	7	3	3	3	4	6	6	6	7	3	5	4	5	3	4	5	3	4	3	0	1	1	1	0	2
Leukocyte elastase inhibitor A OS=Rattus norvegicus GN=Serpinb1a PE=1 SV=1	ILEUA_RAT	43 kDa	0	0	0	0	1	0	0	0	1	0	0	1	0	3	0	1	0	0	0	1	2	4	0	1	6	10	3	4	6	5	0	0
Seminal vesicle secretory protein 2 OS=Rattus norvegicus GN=Svs2 PE=1 SV=1	SVS2_RAT	46 kDa	1	1	2	0	0	0	1	0	0	0	1	1	0	1	0	1	0	0	1	2	1	3	10	7	7	5	2	2	0	1	0	0
Collagen triple helix repeat-containing protein 1 OS=Rattus norvegicus GN=Cthrc1 PE=1 SV=1	CTHR1_RAT	26 kDa	2	1	3	4	1	4	2	3	1	2	2	4	2	2	5	2	1	2	1	1	2	2	2	1	0	0	0	3	0	0	1	1
Fibrinogen alpha chain OS=Rattus norvegicus GN=Fga PE=1 SV=3	FIBA_RAT	87 kDa	1	1	0	1	0	1	0	0	0	2	1	1	1	1	1	1	1	2	1	0	2	2	3	1	7	4	2	1	4	1	0	0
Fibrinogen gamma chain OS=Rattus norvegicus GN=Fgg PE=1 SV=3	FIBG_RAT	51 kDa	1	0	1	1	0	1	0	0	1	3	4	4	2	2	1	1	2	1	1	3	1	0	1	4	3	4	6	4	1	2	1	0
Semaphorin-5A OS=Rattus norvegicus GN=Sema5a PE=1 SV=1	SEM5A_RAT	120 kDa	1	1	1	0	1	0	1	0	1	3	0	3	2	2	1	0	5	4	5	2	4	2	0	1	1	0	0	0	1	1	1	0
Thiopurine S-methyltransferase OS=Rattus norvegicus GN=Tpmt PE=2 SV=1	TPMT_RAT	28 kDa	5	1	0	0	0	1	2	3	1	2	0	1	4	3	2	4	1	0	2	2	0	2	1	4	0	0	0	0	0	0	0	0
Growth/differentiation factor 15 OS=Rattus norvegicus GN=Gdf15 PE=3 SV=1	GDF15_RAT	33 kDa	0	2	1	2	0	0	1	0	1	1	2	2	1	3	0	1	3	5	1	4	3	2	3	4	2	3	3	2	0	3	4	2
Glandular kallikrein-12, submandibular/renal OS=Rattus norvegicus GN=Klk12 PE=2 SV=1	KLK12_RAT	29 kDa	8	9	8	9	8	7	7	8	11	8	7	8	9	8	9	8	7	9	6	9	8	8	6	8	7	6	7	6	10	8	10	8
Cluster of Guanine nucleotide-binding protein G(k) subunit alpha OS=Rattus norvegicus GN=Gnai3 PE=1 SV=3 (GNAI3_RAT)	GNAI3_RAT [3]	41 kDa	1	0	2	0	4	2	2	2	4	2	4	2	3	2	4	2	1	0	2	2	2	1	3	3	0	1	1	1	0	2	2	4
Insulin-like growth factor-binding protein complex acid labile subunit OS=Rattus norvegicus GN=Igfals PE=1 SV=1	ALS_RAT	67 kDa	1	2	2	2	2	2	2	2	1	2	2	2	0	2	2	2	3	2	2	3	1	2	2	2	1	1	0	0	2	1	0	1
Collagen alpha-1(I) chain OS=Rattus norvegicus GN=Col1a1 PE=1 SV=5	CO1A1_RAT	138 kDa	2	2	2	2	1	0	0	1	0	1	3	2	3	1	0	2	0	1	2	4	4	6	2	2	1	0	1	1	3	4	0	1
Ectonucleoside triphosphate diphosphohydrolase 5 OS=Rattus norvegicus GN=Entpd5 PE=2 SV=1	ENTP5_RAT	47 kDa	2	0	3	2	1	0	2	0	1	1	2	1	1	1	2	0	2	1	2	3	1	0	2	1	0	0	1	3	0	2	2	1
Myosin light polypeptide 6 OS=Rattus norvegicus GN=Myl6 PE=1 SV=3	MYL6_RAT	17 kDa	2	1	0	0	2	1	2	3	1	2	1	2	3	5	4	3	2	3	4	2	2	2	3	3	0	0	0	0	0	0	4	5
Frizzled-2 OS=Rattus norvegicus GN=Fzd2 PE=1 SV=1	FZD2_RAT	64 kDa	1	1	3	2	3	3	2	1	2	3	3	4	2	1	1	2	1	2	2	1	4	2	2	3	1	1	2	1	3	1	1	1
Frizzled-1 OS=Rattus norvegicus GN=Fzd1 PE=1 SV=1	FZD1_RAT	71 kDa	0	2	3	3	1	1	0	1	3	2	2	3	3	2	1	2	2	3	3	3	2	2	3	2	1	1	2	3	1	1	4	4
Cystathionine gamma-lyase OS=Rattus norvegicus GN=Cth PE=1 SV=2	CGL_RAT	44 kDa	1	2	2	0	1	0	0	1	1	0	1	3	1	3	2	3	1	2	2	4	2	3	1	3	0	0	0	1	0	1	2	1
Ciliary neurotrophic factor receptor subunit alpha OS=Rattus norvegicus GN=Cntfr PE=2 SV=2	CNTFR_RAT	41 kDa	1	0	1	2	1	1	0	2	3	2	4	3	3	2	1	2	1	1	4	2	2	1	2	3	1	0	2	2	1	0	4	2
Complement C5 (Fragment) OS=Rattus norvegicus GN=C5 PE=1 SV=2	CO5_RAT	9 kDa	1	2	2	3	1	3	3	3	1	3	1	4	4	1	2	1	1	1	4	4	2	2	2	4	0	0	1	1	1	0	1	1
Syndecan-2 OS=Rattus norvegicus GN=Sdc2 PE=2 SV=2	SDC2_RAT	22 kDa	0	0	1	2	2	1	3	2	2	2	2	2	2	1	2	3	0	0	1	2	1	0	2	3	0	0	0	0	0	0	4	4
Beta-defensin 50 OS=Rattus norvegicus GN=Defb50 PE=3 SV=1	DFB50_RAT	8 kDa	2	0	0	0	7	7	3	2	1	3	1	2	3	1	0	0	1	1	0	1	0	0	0	0	5	4	4	7	1	1	0	0
Histone H4 OS=Rattus norvegicus GN=Hist1h4b PE=1 SV=2	H4_RAT	11 kDa	0	0	0	0	1	1	3	1	0	2	2	2	3	2	3	3	2	2	3	2	3	3	3	4	3	1	3	0	0	1	0	0
Hydroxyacid oxidase 2 OS=Rattus norvegicus GN=Hao2 PE=1 SV=2	HAOX2_RAT	39 kDa	0	1	2	2	2	1	1	1	2	1	2	2	0	2	1	1	3	3	0	2	2	1	6	5	2	1	1	1	0	0	0	1
Aflatoxin B1 aldehyde reductase member 2 OS=Rattus norvegicus GN=Akr7a2 PE=1 SV=2	ARK72_RAT	41 kDa	2	1	1	1	1	1	1	2	2	2	2	2	1	2	1	3	1	2	1	4	2	2	1	2	0	0	1	1	0	0	1	2
Annexin A4 OS=Rattus norvegicus GN=Anxa4 PE=1 SV=3	ANXA4_RAT	36 kDa	3	3	1	1	1	2	0	3	0	1	1	2	4	5	2	3	1	2	3	2	0	2	3	1	0	1	2	0	0	0	4	2
C4b-binding protein beta chain OS=Rattus norvegicus GN=C4bpb PE=2 SV=1	C4BPB_RAT	29 kDa	0	0	1	1	0	0	0	0	1	2	2	2	1	1	1	1	1	1	2	2	1	1	1	1	1	1	2	1	1	1	2	0
Cysteine-rich secretory protein 1 OS=Rattus norvegicus GN=Crisp1 PE=2 SV=1	CRIS1_RAT	28 kDa	0	0	1	2	0	0	0	1	0	0	0	1	3	3	0	0	0	0	1	2	6	7	3	6	1	0	0	0	10	8	0	0
Leukocyte surface antigen CD47 OS=Rattus norvegicus GN=Cd47 PE=1 SV=1	CD47_RAT	33 kDa	1	1	2	2	0	1	0	0	1	1	3	2	2	2	2	2	2	3	2	2	1	2	3	4	2	1	2	2	1	1	1	1
Annexin A6 OS=Rattus norvegicus GN=Anxa6 PE=1 SV=2	ANXA6_RAT	76 kDa	2	1	0	0	1	0	1	0	1	1	2	1	3	2	3	4	3	1	1	1	2	1	2	1	0	0	0	0	0	0	4	0
Acid sphingomyelinase-like phosphodiesterase 3a OS=Rattus norvegicus GN=Smpdl3a PE=2 SV=1	ASM3A_RAT	50 kDa	2	2	3	1	0	0	0	1	0	2	1	5	2	4	1	2	1	2	1	2	0	1	2	4	1	2	2	3	1	1	0	2
Hydroxyacylglutathione hydrolase, mitochondrial OS=Rattus norvegicus GN=Hagh PE=1 SV=2	GLO2_RAT	34 kDa	3	2	2	0	2	1	3	1	1	1	2	1	2	2	4	1	1	2	2	1	1	1	1	2	0	1	0	0	1	1	2	1
Major prion protein OS=Rattus norvegicus GN=Prnp PE=1 SV=2	PRIO_RAT	28 kDa	2	1	1	1	2	2	1	1	1	2	2	2	1	1	2	1	2	2	1	2	1	2	2	2	1	1	1	1	2	1	4	2
Omega-amidase NIT2 OS=Rattus norvegicus GN=Nit2 PE=1 SV=1	NIT2_RAT	31 kDa	2	1	0	0	0	1	1	1	0	0	2	1	2	2	1	2	4	1	1	2	2	1	3	2	0	0	1	1	0	0	0	1
Legumain OS=Rattus norvegicus GN=Lgmn PE=1 SV=1	LGMN_RAT	49 kDa	1	1	1	2	0	2	2	2	1	2	1	2	1	1	2	1	2	2	2	0	2	3	2	2	1	0	1	2	0	0	1	0
Lysosome-associated membrane glycoprotein 2 OS=Rattus norvegicus GN=Lamp2 PE=1 SV=2	LAMP2_RAT	45 kDa	0	0	0	0	0	0	0	0	0	0	1	1	0	1	0	0	1	0	1	2	1	2	1	1	0	0	0	1	0	1	0	0
Neutral ceramidase OS=Rattus norvegicus GN=Asah2 PE=1 SV=1	ASAH2_RAT	83 kDa	1	0	1	2	1	0	1	2	0	2	2	1	1	1	1	1	1	4	2	2	3	1	3	2	0	0	1	2	0	2	4	2
Galectin-9 OS=Rattus norvegicus GN=Lgals9 PE=2 SV=2	LEG9_RAT	40 kDa	8	10	7	5	11	6	8	6	10	6	14	9	6	7	7	8	10	11	9	12	7	9	7	12	21	16	22	15	14	16	12	8
Acyl-protein thioesterase 1 OS=Rattus norvegicus GN=Lypla1 PE=1 SV=1	LYPA1_RAT	25 kDa	0	0	0	0	0	0	0	0	0	0	0	0	0	0	0	1	0	0	0	0	0	0	0	0	12	10	7	6	7	6	0	0
Renin receptor OS=Rattus norvegicus GN=Atp6ap2 PE=2 SV=1	RENR_RAT	39 kDa	2	1	2	2	2	1	1	1	2	2	1	1	1	1	1	1	2	1	2	1	0	2	1	1	1	1	0	1	1	0	0	0
T-cell immunomodulatory protein OS=Rattus norvegicus GN=Itfg1 PE=2 SV=1	TIP_RAT	67 kDa	3	2	1	2	3	2	3	2	1	0	1	2	1	2	2	1	1	1	2	0	2	0	3	2	1	0	1	1	0	0	0	0
GTP cyclohydrolase 1 feedback regulatory protein OS=Rattus norvegicus GN=Gchfr PE=1 SV=3	GFRP_RAT	10 kDa	0	0	0	0	0	0	0	0	0	0	0	0	0	0	0	0	0	0	0	0	0	0	0	0	8	8	5	4	10	9	0	0
Peflin OS=Rattus norvegicus GN=Pef1 PE=2 SV=1	PEF1_RAT	30 kDa	2	2	1	2	1	1	0	1	0	2	1	2	1	1	2	1	3	1	1	2	1	1	3	1	0	1	0	1	1	0	0	0
Ribonuclease inhibitor OS=Rattus norvegicus GN=Rnh1 PE=1 SV=2	RINI_RAT	50 kDa	0	0	0	0	0	0	1	0	0	0	0	0	0	0	0	0	0	0	0	0	1	0	0	0	8	9	4	7	2	0	0	0
Ig gamma-2B chain C region OS=Rattus norvegicus GN=Igh-1a PE=1 SV=1	IGG2B_RAT	36 kDa	0	0	1	0	1	1	1	1	1	3	2	0	2	2	1	0	1	0	0	0	1	1	1	1	4	4	4	3	3	2	1	0
C-type mannose receptor 2 OS=Rattus norvegicus GN=Mrc2 PE=1 SV=1	MRC2_RAT	167 kDa	2	1	0	0	0	0	0	2	1	3	1	4	1	2	1	1	2	1	1	2	2	3	1	3	0	1	2	1	1	0	4	2
Retinol-binding protein 1 OS=Rattus norvegicus GN=Rbp1 PE=1 SV=2	RET1_RAT	16 kDa	1	0	0	0	0	0	0	0	0	0	1	0	0	0	0	0	0	0	0	0	0	0	0	0	6	5	9	5	8	8	0	0
Carboxymethylenebutenolidase homolog OS=Rattus norvegicus GN=Cmbl PE=2 SV=1	CMBL_RAT	28 kDa	3	1	1	3	1	0	1	1	1	1	2	2	2	1	2	1	1	1	1	3	2	1	2	1	0	0	0	0	0	1	1	0
Pterin-4-alpha-carbinolamine dehydratase OS=Rattus norvegicus GN=Pcbd1 PE=1 SV=2	PHS_RAT	12 kDa	2	2	1	1	0	2	1	1	1	1	1	1	1	1	1	1	1	1	1	1	0	1	0	0	0	0	1	0	1	1	1	1
Glutathione S-transferase theta-2 OS=Rattus norvegicus GN=Gstt2 PE=1 SV=3	GSTT2_RAT	27 kDa	0	0	0	0	0	0	0	0	0	0	0	1	0	1	0	0	0	0	0	0	0	0	0	0	0	0	0	1	2	0	0	0
45 kDa calcium-binding protein OS=Rattus norvegicus GN=Sdf4 PE=1 SV=1	CAB45_RAT	42 kDa	2	2	0	1	2	0	1	1	2	1	0	1	2	2	0	0	5	0	1	0	0	3	2	2	0	0	0	0	0	0	0	0
Cell adhesion molecule 3 OS=Rattus norvegicus GN=Cadm3 PE=1 SV=1	CADM3_RAT	43 kDa	1	0	1	0	1	0	2	0	1	1	1	2	4	1	0	0	0	0	1	0	3	4	2	2	6	4	3	1	3	5	0	0
Calreticulin OS=Rattus norvegicus GN=Calr PE=1 SV=1	CALR_RAT	48 kDa	2	1	0	1	0	0	3	2	1	0	1	0	1	2	0	0	3	3	3	3	2	2	2	3	2	2	0	0	4	3	0	0
Purine nucleoside phosphorylase OS=Rattus norvegicus GN=Pnp PE=1 SV=1	PNPH_RAT	32 kDa	0	2	0	0	1	0	0	0	0	0	2	3	0	2	1	1	2	1	2	2	1	3	3	1	1	2	1	0	0	0	0	1
Isoamyl acetate-hydrolyzing esterase 1 homolog OS=Rattus norvegicus GN=Iah1 PE=2 SV=2	IAH1_RAT	28 kDa	6	2	2	2	2	3	2	3	1	1	1	1	3	2	2	2	0	2	1	0	2	0	2	0	0	0	0	0	0	0	0	0
Integral membrane protein 2B OS=Rattus norvegicus GN=Itm2b PE=2 SV=1	ITM2B_RAT	30 kDa	0	1	0	1	0	1	0	1	0	4	2	2	1	2	0	2	1	4	0	3	0	4	0	2	0	1	0	1	1	1	0	0
6-phosphogluconate dehydrogenase, decarboxylating OS=Rattus norvegicus GN=Pgd PE=1 SV=1	6PGD_RAT	53 kDa	1	1	1	1	1	1	1	3	1	1	1	0	1	0	2	2	0	1	1	3	2	1	3	2	0	0	0	1	1	0	0	0
Retinol-binding protein 4 OS=Rattus norvegicus GN=Rbp4 PE=1 SV=1	RET4_RAT	23 kDa	5	2	4	2	1	1	0	1	1	1	2	1	1	1	2	1	1	1	1	1	1	2	2	1	1	1	0	0	2	2	1	1
Charged multivesicular body protein 5 OS=Rattus norvegicus GN=Chmp5 PE=2 SV=1	CHMP5_RAT	25 kDa	1	0	1	0	0	1	0	0	1	0	1	1	0	1	0	2	0	2	0	1	0	2	1	2	0	0	0	0	0	0	0	1
Atrial natriuretic peptide-converting enzyme OS=Rattus norvegicus GN=Corin PE=1 SV=2	CORIN_RAT	123 kDa	0	0	1	1	0	0	0	0	1	2	2	2	3	2	2	3	2	2	1	1	2	2	0	0	0	0	0	0	0	0	1	1
Thioredoxin-dependent peroxide reductase, mitochondrial OS=Rattus norvegicus GN=Prdx3 PE=1 SV=2	PRDX3_RAT	28 kDa	0	0	1	0	1	0	1	0	2	2	1	2	3	2	1	1	1	0	1	1	2	2	2	2	2	3	1	1	2	4	1	0
Metalloproteinase inhibitor 2 OS=Rattus norvegicus GN=Timp2 PE=1 SV=3	TIMP2_RAT	24 kDa	0	1	1	1	1	1	1	2	1	1	1	2	1	1	1	1	1	1	1	1	1	2	2	2	1	1	1	1	0	0	0	0
Sorbitol dehydrogenase OS=Rattus norvegicus GN=Sord PE=1 SV=4	DHSO_RAT	38 kDa	3	5	4	2	2	0	2	1	2	1	1	1	1	1	0	3	4	0	1	1	2	0	1	3	0	0	0	0	0	0	0	0
Galectin-1 OS=Rattus norvegicus GN=Lgals1 PE=1 SV=2	LEG1_RAT	15 kDa	0	0	0	0	0	0	0	0	0	0	0	0	0	0	0	0	0	0	0	0	0	0	0	0	9	10	0	4	8	6	0	0
Metallothionein-2 OS=Rattus norvegicus GN=Mt2 PE=1 SV=1	MT2_RAT	6 kDa	0	0	0	1	0	0	0	1	1	1	0	0	0	0	1	1	0	0	0	0	0	0	1	1	6	7	4	3	5	9	1	2
Threonine synthase-like 2 OS=Rattus norvegicus GN=Thnsl2 PE=2 SV=1	THNS2_RAT	54 kDa	5	3	1	1	3	2	3	2	1	3	2	0	2	2	2	2	2	1	1	1	2	1	1	1	0	0	0	0	0	0	0	0
Thioredoxin-like protein 1 OS=Rattus norvegicus GN=Txnl1 PE=1 SV=3	TXNL1_RAT	32 kDa	0	0	0	0	0	0	0	0	0	2	0	2	1	1	0	0	0	0	1	1	0	1	0	1	4	3	2	3	3	2	0	0
Frizzled-8 OS=Rattus norvegicus GN=Fzd8 PE=2 SV=1	FZD8_RAT	73 kDa	1	1	1	2	1	3	1	1	1	2	1	3	2	1	1	1	1	3	0	3	1	0	3	2	2	1	2	1	1	1	2	2
BMP and activin membrane-bound inhibitor homolog OS=Rattus norvegicus GN=Bambi PE=2 SV=1	BAMBI_RAT	29 kDa	2	1	2	2	1	1	1	1	2	1	2	0	2	1	3	2	2	2	2	1	1	1	2	0	1	1	0	0	1	1	2	1
Basigin OS=Rattus norvegicus GN=Bsg PE=1 SV=2	BASI_RAT	42 kDa	1	2	3	2	1	2	1	1	2	2	0	3	1	1	3	1	3	2	1	3	1	2	0	1	0	0	2	1	1	0	1	0
Deoxyribonuclease-2-beta OS=Rattus norvegicus GN=Dnase2b PE=1 SV=1	DNS2B_RAT	40 kDa	0	0	0	0	0	0	0	0	0	0	7	10	0	0	0	0	0	0	0	2	0	0	6	4	3	1	0	0	0	0	0	0
Eukaryotic translation initiation factor 6 OS=Rattus norvegicus GN=Eif6 PE=1 SV=1	IF6_RAT	27 kDa	0	0	0	0	0	0	0	0	0	0	0	2	1	0	0	0	1	0	0	1	1	2	0	0	8	6	4	8	6	5	0	0
Nitrilase homolog 1 OS=Rattus norvegicus GN=Nit1 PE=2 SV=1	NIT1_RAT	32 kDa	3	2	0	0	0	1	1	1	1	1	1	1	3	2	3	4	1	2	2	3	1	0	1	4	0	0	0	0	0	0	0	1
Protein S100-A9 OS=Rattus norvegicus GN=S100a9 PE=1 SV=3	S10A9_RAT	13 kDa	0	0	0	0	0	0	0	0	0	0	1	0	1	3	0	0	0	0	0	0	0	1	0	0	2	3	1	1	0	1	0	0
Coactosin-like protein OS=Rattus norvegicus GN=Cotl1 PE=1 SV=1	COTL1_RAT	16 kDa	3	1	0	0	1	1	1	0	0	0	1	1	2	2	1	1	1	1	1	1	1	0	1	1	0	0	1	0	0	2	0	0
Lipoprotein lipase OS=Rattus norvegicus GN=Lpl PE=1 SV=1	LIPL_RAT	53 kDa	2	1	0	3	1	2	1	1	3	2	2	1	2	1	3	2	1	2	1	1	1	1	1	1	0	0	0	1	0	1	0	0
Plastin-3 OS=Rattus norvegicus GN=Pls3 PE=1 SV=2	PLST_RAT	71 kDa	1	0	0	0	0	1	0	1	0	2	2	1	1	1	1	2	0	1	1	1	2	1	2	2	0	0	2	0	1	1	2	1
Follistatin OS=Rattus norvegicus GN=Fst PE=1 SV=1	FST_RAT	38 kDa	1	1	0	1	1	1	1	1	2	3	1	2	0	1	2	2	1	3	2	3	1	1	0	3	0	0	2	3	1	0	2	1
Melanoma-derived growth regulatory protein OS=Rattus norvegicus GN=Mia PE=2 SV=2	MIA_RAT	15 kDa	1	1	1	1	0	2	1	0	3	3	0	0	2	2	2	1	3	1	0	0	2	3	1	0	3	1	1	0	0	2	1	1
Furin OS=Rattus norvegicus GN=Furin PE=1 SV=1	FURIN_RAT	87 kDa	1	2	2	1	1	2	2	1	0	1	1	1	3	1	0	0	3	2	1	0	3	2	2	2	0	0	0	0	0	0	0	0
Metallothionein-1 OS=Rattus norvegicus GN=Mt1 PE=1 SV=1	MT1_RAT	6 kDa	0	0	0	0	0	0	0	0	0	0	1	2	0	0	0	1	0	0	0	2	0	0	1	2	6	7	3	3	4	2	2	1
Endothelial protein C receptor OS=Rattus norvegicus GN=Procr PE=2 SV=1	EPCR_RAT	27 kDa	0	0	1	0	0	0	0	0	0	1	3	3	1	1	1	2	2	1	3	3	2	1	3	3	0	0	2	1	1	1	1	4
Oncomodulin OS=Rattus norvegicus GN=Ocm PE=1 SV=2	ONCO_RAT	12 kDa	1	1	1	1	0	1	0	1	2	1	1	2	2	2	1	0	0	2	1	3	0	2	2	2	0	0	2	3	2	3	0	2
Apolipoprotein C-I OS=Rattus norvegicus GN=Apoc1 PE=3 SV=1	APOC1_RAT	10 kDa	1	1	2	1	1	1	1	1	2	3	1	3	1	2	1	1	1	1	1	1	2	3	0	2	1	1	1	1	1	0	1	2
Ephrin-B1 OS=Rattus norvegicus GN=Efnb1 PE=1 SV=1	EFNB1_RAT	38 kDa	0	1	0	0	0	0	0	0	0	2	1	1	1	0	0	1	2	1	0	0	0	1	1	3	2	1	2	2	1	2	2	0
Fatty acid-binding protein, liver OS=Rattus norvegicus GN=Fabp1 PE=1 SV=1	FABPL_RAT	14 kDa	0	0	0	0	0	0	0	0	0	0	0	0	0	0	0	0	0	0	0	0	0	0	0	0	8	7	3	3	8	10	0	0
Guanine nucleotide-binding protein G(I)/G(S)/G(T) subunit beta-2 OS=Rattus norvegicus GN=Gnb2 PE=1 SV=4	GBB2_RAT	37 kDa	3	1	1	2	0	2	3	2	1	1	4	4	3	3	4	4	1	2	3	4	4	2	5	4	0	0	0	0	0	0	1	2
Roundabout homolog 4 OS=Rattus norvegicus GN=Robo4 PE=2 SV=1	ROBO4_RAT	103 kDa	1	1	0	1	0	0	0	1	0	1	1	2	1	1	0	1	1	2	1	1	1	1	2	3	0	0	2	3	2	1	1	2
Solute carrier organic anion transporter family member 1A3 OS=Rattus norvegicus GN=Slco1a3 PE=2 SV=2	SO1A3_RAT	74 kDa	1	1	1	1	2	2	4	4	0	1	0	1	2	0	8	4	1	1	2	1	0	1	3	2	0	0	0	0	0	0	4	2
Phosphoglucomutase-1 OS=Rattus norvegicus GN=Pgm1 PE=1 SV=2	PGM1_RAT	61 kDa	1	1	1	2	1	0	0	1	1	2	0	1	2	3	2	1	0	0	2	1	1	0	3	3	0	0	0	0	0	0	0	0
Low-density lipoprotein receptor OS=Rattus norvegicus GN=Ldlr PE=1 SV=1	LDLR_RAT	97 kDa	1	0	1	0	0	0	1	1	1	0	0	1	1	0	2	1	1	1	1	1	1	1	1	2	1	0	1	0	0	1	1	0
Glutathione S-transferase alpha-4 OS=Rattus norvegicus GN=Gsta4 PE=1 SV=2	GSTA4_RAT	26 kDa	1	1	2	1	0	1	2	1	1	1	1	1	1	0	0	0	1	1	0	0	0	1	1	0	0	0	0	0	1	0	0	0
Translationally-controlled tumor protein OS=Rattus norvegicus GN=Tpt1 PE=1 SV=1	TCTP_RAT	19 kDa	2	1	2	2	0	1	2	2	2	1	0	1	1	1	0	2	1	2	1	1	1	1	1	2	1	1	1	0	0	1	1	1
Cluster of Glutathione S-transferase Mu 2 OS=Rattus norvegicus GN=Gstm2 PE=1 SV=2 (GSTM2_RAT)	GSTM2_RAT [2]	26 kDa	1	1	1	0	1	0	0	0	1	2	1	1	2	1	2	1	0	0	2	1	1	2	2	3	0	0	1	0	0	0	0	0
ATP synthase subunit beta, mitochondrial OS=Rattus norvegicus GN=Atp5b PE=1 SV=2	ATPB_RAT	56 kDa	0	1	1	0	1	0	0	1	2	3	2	1	0	0	0	1	5	6	0	0	1	0	6	4	0	1	0	0	0	0	0	0
UPF0587 protein C1orf123 homolog OS=Rattus norvegicus PE=2 SV=1	CA123_RAT	18 kDa	0	0	0	0	0	0	0	0	0	0	0	0	0	0	0	0	0	0	0	0	1	0	0	0	7	6	4	2	5	8	0	0
WNT1-inducible-signaling pathway protein 1 OS=Rattus norvegicus GN=Wisp1 PE=2 SV=1	WISP1_RAT	41 kDa	0	0	1	1	1	1	1	0	2	1	1	1	0	2	1	0	1	1	1	2	3	3	0	0	1	1	2	2	1	1	1	0
Cluster of Kynurenine--oxoglutarate transaminase 1, mitochondrial OS=Rattus norvegicus GN=Ccbl1 PE=1 SV=1 (KAT1_RAT)	KAT1_RAT [2]	52 kDa	1	2	1	1	0	0	1	1	0	0	3	2	1	0	0	0	0	1	2	3	1	0	1	2	0	0	0	0	0	0	0	0
Aldose 1-epimerase OS=Rattus norvegicus GN=Galm PE=1 SV=1	GALM_RAT	38 kDa	1	1	1	1	1	1	1	2	1	1	2	1	2	2	1	1	1	0	0	1	0	1	0	0	1	4	0	2	4	3	1	0
Mesothelin OS=Rattus norvegicus GN=Msln PE=2 SV=2	MSLN_RAT	69 kDa	0	0	0	0	0	1	0	0	0	1	3	2	2	2	0	1	0	1	2	2	0	0	2	3	0	0	0	0	0	0	0	0
Prostatic acid phosphatase OS=Rattus norvegicus GN=Acpp PE=1 SV=1	PPAP_RAT	44 kDa	0	0	0	0	0	0	0	0	0	0	0	0	3	5	0	0	0	0	0	0	1	2	0	1	0	2	0	1	0	0	0	0
Unconventional myosin-Id OS=Rattus norvegicus GN=Myo1d PE=1 SV=3	MYO1D_RAT	116 kDa	1	0	0	1	0	0	1	0	0	0	0	1	1	2	1	1	0	1	1	2	1	1	2	3	0	0	0	0	0	0	2	1
Uteroglobin OS=Rattus norvegicus GN=Scgb1a1 PE=1 SV=2	UTER_RAT	10 kDa	3	1	1	2	0	1	1	0	2	0	1	0	2	2	0	0	1	0	2	0	1	1	0	0	3	3	1	1	3	2	0	0
Malate dehydrogenase, mitochondrial OS=Rattus norvegicus GN=Mdh2 PE=1 SV=2	MDHM_RAT	36 kDa	0	0	1	1	0	0	0	0	1	1	2	2	0	0	1	1	3	3	1	1	0	1	3	6	0	1	0	0	0	0	0	1
L-xylulose reductase OS=Rattus norvegicus GN=Dcxr PE=1 SV=1	DCXR_RAT	26 kDa	1	3	1	2	0	2	1	3	0	1	0	3	0	1	2	0	1	1	2	2	1	0	2	1	0	0	0	0	0	0	1	0
Soluble calcium-activated nucleotidase 1 OS=Rattus norvegicus GN=Cant1 PE=1 SV=1	CANT1_RAT	46 kDa	0	1	0	1	0	0	0	1	0	2	0	1	0	0	0	0	0	0	2	1	2	1	0	2	0	0	0	0	0	0	0	0
Cluster of Retinal dehydrogenase 1 OS=Rattus norvegicus GN=Aldh1a1 PE=1 SV=3 (AL1A1_RAT)	AL1A1_RAT [2]	54 kDa	2	1	0	0	0	0	1	0	0	0	1	2	1	0	0	1	1	1	2	1	0	0	2	2	0	0	0	1	1	0	0	0
Hemojuvelin OS=Rattus norvegicus GN=Hfe2 PE=2 SV=1	RGMC_RAT	45 kDa	2	1	2	1	1	1	1	2	2	1	1	4	1	1	1	1	1	0	2	2	1	1	1	1	0	1	0	0	1	0	1	1
Complement component C6 OS=Rattus norvegicus GN=C6 PE=2 SV=1	CO6_RAT	105 kDa	0	1	1	1	0	0	0	1	0	1	2	1	1	1	1	1	0	1	2	1	1	1	1	0	2	2	2	2	2	2	0	0
Protein S100-A8 OS=Rattus norvegicus GN=S100a8 PE=1 SV=3	S10A8_RAT	10 kDa	0	0	0	0	0	0	0	0	2	2	1	1	4	3	0	0	0	0	1	1	2	3	0	0	4	5	2	5	0	1	0	0
Latexin OS=Rattus norvegicus GN=Lxn PE=1 SV=1	LXN_RAT	26 kDa	0	1	1	1	1	1	1	1	1	1	1	1	1	1	1	1	1	1	0	1	0	1	1	1	3	3	1	1	2	3	1	1
Heparin cofactor 2 OS=Rattus norvegicus GN=Serpind1 PE=1 SV=1	HEP2_RAT	55 kDa	0	0	1	2	0	0	0	0	3	1	0	2	0	0	1	0	0	0	0	0	1	0	0	0	0	0	0	0	0	0	0	0
Lactoylglutathione lyase OS=Rattus norvegicus GN=Glo1 PE=1 SV=3	LGUL_RAT	21 kDa	2	0	1	1	0	0	1	1	1	0	1	2	0	1	1	2	0	1	1	1	1	1	1	2	0	1	1	1	1	1	0	1
Podocin OS=Rattus norvegicus GN=Nphs2 PE=1 SV=2	PODO_RAT	42 kDa	0	0	0	0	0	1	0	0	0	2	3	3	0	0	0	0	1	2	1	2	1	1	1	0	0	0	0	0	0	0	0	0
Aspartate aminotransferase, cytoplasmic OS=Rattus norvegicus GN=Got1 PE=1 SV=3	AATC_RAT	46 kDa	2	2	2	3	0	0	2	2	1	1	2	1	1	0	0	1	2	0	1	2	2	1	1	3	0	0	0	0	0	0	0	0
Unconventional myosin-Ic OS=Rattus norvegicus GN=Myo1c PE=1 SV=2	MYO1C_RAT	120 kDa	2	0	0	0	0	0	1	1	1	1	1	1	3	1	0	1	0	1	2	1	0	0	0	0	0	1	0	0	0	0	0	0
CMRF35-like molecule 1 OS=Rattus norvegicus GN=Cd300lf PE=2 SV=1	CLM1_RAT	37 kDa	0	0	0	0	1	1	0	0	0	0	2	3	0	0	1	2	0	0	3	2	0	0	3	3	0	0	2	3	0	0	4	4
Multidrug and toxin extrusion protein 1 OS=Rattus norvegicus GN=Slc47a1 PE=1 SV=1	S47A1_RAT	61 kDa	1	1	0	0	1	1	4	2	2	1	1	0	1	1	2	2	1	0	0	1	0	1	2	1	1	0	0	0	0	2	1	1
Peroxiredoxin-2 OS=Rattus norvegicus GN=Prdx2 PE=1 SV=3	PRDX2_RAT	22 kDa	2	0	1	0	1	0	2	0	1	0	1	2	2	0	1	2	2	1	2	0	2	0	1	1	0	0	1	2	0	1	0	1
Lumican OS=Rattus norvegicus GN=Lum PE=1 SV=1	LUM_RAT	38 kDa	0	1	2	1	1	1	0	1	2	1	1	1	2	2	1	0	1	1	1	2	1	1	2	1	0	1	1	1	1	1	1	1
BRO1 domain-containing protein BROX OS=Rattus norvegicus GN=Brox PE=2 SV=1	BROX_RAT	46 kDa	0	1	0	0	0	1	1	1	1	0	4	2	0	2	1	0	1	1	1	2	2	1	3	2	1	0	0	0	0	0	1	1
Probable cytosolic iron-sulfur protein assembly protein CIAO1 OS=Rattus norvegicus GN=Ciao1 PE=2 SV=1	CIAO1_RAT	38 kDa	0	0	0	0	0	0	0	0	0	0	0	1	0	0	0	0	0	0	0	1	0	0	0	0	4	6	4	2	7	3	0	0
Agrin OS=Rattus norvegicus GN=Agrn PE=1 SV=2	AGRIN_RAT	209 kDa	0	0	0	0	0	0	0	0	2	1	1	2	0	0	1	1	2	1	1	2	2	1	2	0	0	0	0	0	1	1	0	0
Cell division control protein 42 homolog OS=Rattus norvegicus GN=Cdc42 PE=1 SV=2	CDC42_RAT	21 kDa	0	1	1	0	1	1	1	2	1	2	1	2	1	1	3	2	1	1	0	1	1	1	3	3	0	0	1	0	2	1	1	2
Cluster of Sodium/potassium-transporting ATPase subunit alpha-1 OS=Rattus norvegicus GN=Atp1a1 PE=1 SV=1 (AT1A1_RAT)	AT1A1_RAT [2]	113 kDa	0	0	0	0	1	0	1	1	2	2	1	1	1	0	1	1	1	0	1	1	0	0	0	1	0	0	0	1	0	1	1	0
Insulin-like growth factor-binding protein 1 OS=Rattus norvegicus GN=Igfbp1 PE=1 SV=2	IBP1_RAT	30 kDa	0	0	0	0	0	0	0	0	1	0	0	0	0	0	0	0	1	0	0	1	0	0	2	1	4	3	3	2	3	4	0	0
MIT domain-containing protein 1 OS=Rattus norvegicus GN=Mitd1 PE=2 SV=1	MITD1_RAT	29 kDa	0	0	0	0	0	0	0	0	0	2	2	1	1	0	1	1	0	2	1	3	2	2	3	3	0	0	1	1	0	0	1	4
4-hydroxyphenylpyruvate dioxygenase OS=Rattus norvegicus GN=Hpd PE=1 SV=3	HPPD_RAT	45 kDa	6	2	0	3	0	0	0	2	2	0	0	0	0	0	0	2	0	0	0	1	1	0	0	1	0	0	0	0	0	0	0	0
Collagen alpha-1(II) chain OS=Rattus norvegicus GN=Col2a1 PE=1 SV=2	CO2A1_RAT	135 kDa	0	1	1	0	0	2	0	1	1	1	2	2	1	1	1	2	2	1	1	2	2	1	1	1	0	0	0	0	0	0	0	0
Complement C1s subcomponent OS=Rattus norvegicus GN=C1s PE=2 SV=2	C1S_RAT	77 kDa	0	0	1	0	0	0	0	0	3	1	2	0	2	0	1	0	0	0	0	0	0	0	0	0	4	7	2	1	1	2	0	0
C4b-binding protein alpha chain OS=Rattus norvegicus GN=C4bpa PE=2 SV=1	C4BPA_RAT	62 kDa	0	0	0	0	0	0	0	0	1	0	1	0	0	0	0	0	0	0	0	0	0	0	0	0	2	4	2	1	8	5	0	0
Heat shock 70 kDa protein 4 OS=Rattus norvegicus GN=Hspa4 PE=1 SV=1	HSP74_RAT	94 kDa	0	0	0	0	0	0	1	0	0	0	2	0	1	0	1	1	0	0	2	0	0	0	0	2	0	0	1	0	0	0	0	0
Hippocalcin-like protein 1 OS=Rattus norvegicus GN=Hpcal1 PE=1 SV=2	HPCL1_RAT	22 kDa	1	1	0	0	1	1	1	2	0	1	1	0	1	2	1	0	2	1	2	3	1	0	0	1	0	0	0	0	0	0	1	1
Hypoxanthine-guanine phosphoribosyltransferase OS=Rattus norvegicus GN=Hprt1 PE=1 SV=1	HPRT_RAT	24 kDa	3	2	1	3	0	0	0	1	0	1	0	1	0	1	0	0	0	1	1	1	0	1	0	1	0	0	0	0	0	0	0	0
Mannan-binding lectin serine protease 1 OS=Rattus norvegicus GN=Masp1 PE=1 SV=2	MASP1_RAT	80 kDa	0	0	0	1	0	0	0	0	0	0	0	0	0	0	0	0	0	1	0	2	1	2	0	2	2	2	1	1	2	3	0	0
Regenerating islet-derived protein 3-beta OS=Rattus norvegicus GN=Reg3b PE=1 SV=1	REG3B_RAT	20 kDa	0	0	0	1	1	0	0	0	1	1	0	1	1	2	0	0	1	1	3	1	1	4	0	0	2	2	1	1	0	1	0	0
Ectonucleotide pyrophosphatase/phosphodiesterase family member 6 OS=Rattus norvegicus GN=Enpp6 PE=1 SV=1	ENPP6_RAT	51 kDa	0	1	1	1	0	0	0	1	0	1	1	0	1	1	1	1	0	1	1	2	1	1	2	2	0	0	0	0	0	0	1	4
Fibroblast growth factor receptor 1 OS=Rattus norvegicus GN=Fgfr1 PE=1 SV=1	FGFR1_RAT	92 kDa	1	0	1	0	0	0	0	0	1	0	1	2	1	1	1	1	1	1	1	1	0	2	0	2	0	0	0	1	1	0	1	1
Annexin A5 OS=Rattus norvegicus GN=Anxa5 PE=1 SV=3	ANXA5_RAT	36 kDa	0	0	0	1	1	0	0	1	1	1	1	2	1	0	0	1	1	1	0	1	0	0	0	0	1	1	1	0	1	1	0	0
Apolipoprotein D OS=Rattus norvegicus GN=Apod PE=1 SV=1	APOD_RAT	22 kDa	0	0	0	0	0	1	0	0	0	1	1	1	1	1	1	0	1	2	1	1	0	1	0	1	0	0	1	1	0	1	1	1
V-type proton ATPase subunit S1 OS=Rattus norvegicus GN=Atp6ap1 PE=2 SV=1	VAS1_RAT	51 kDa	2	1	1	0	0	0	0	0	1	2	0	0	0	1	0	0	2	4	1	1	1	1	0	2	1	1	0	0	0	0	0	0
3-hydroxybutyrate dehydrogenase type 2 OS=Rattus norvegicus GN=Bdh2 PE=3 SV=2	BDH2_RAT	27 kDa	1	2	0	1	0	0	0	3	0	0	2	0	1	2	2	2	1	1	0	1	1	2	2	2	0	0	0	0	0	1	0	0
CD81 antigen OS=Rattus norvegicus GN=Cd81 PE=1 SV=1	CD81_RAT	26 kDa	2	0	2	1	2	0	2	0	2	1	2	0	1	1	1	0	2	1	0	0	2	0	1	0	1	0	1	0	1	0	1	0
Latent-transforming growth factor beta-binding protein 1 OS=Rattus norvegicus GN=Ltbp1 PE=1 SV=1	LTBP1_RAT	187 kDa	1	1	1	1	0	1	1	1	0	0	1	1	1	1	1	0	1	1	2	1	1	1	1	1	0	1	1	1	1	1	1	1
Guanine nucleotide-binding protein G(I)/G(S)/G(T) subunit beta-1 OS=Rattus norvegicus GN=Gnb1 PE=1 SV=4	GBB1_RAT	37 kDa	0	0	0	1	0	1	2	2	0	2	4	4	1	3	3	4	2	1	4	4	3	0	4	3	0	0	0	0	0	0	1	1
Thrombospondin-4 OS=Rattus norvegicus GN=Thbs4 PE=1 SV=1	TSP4_RAT	108 kDa	1	1	3	2	0	0	0	0	2	4	1	0	1	2	1	2	1	0	1	0	0	1	0	1	0	0	0	0	0	0	1	1
Acidic mammalian chitinase OS=Rattus norvegicus GN=Chia PE=2 SV=1	CHIA_RAT	52 kDa	0	0	0	0	0	0	0	0	0	0	1	2	0	0	0	0	0	1	1	2	1	1	0	0	0	0	1	1	0	0	1	1
Interleukin-11 receptor subunit alpha OS=Rattus norvegicus GN=Il11ra1 PE=2 SV=1	I11RA_RAT	47 kDa	0	0	0	1	0	0	0	1	1	2	2	1	0	2	0	1	0	1	1	2	0	0	1	1	0	1	1	1	0	0	0	0
Coatomer subunit gamma-1 OS=Rattus norvegicus GN=Copg1 PE=2 SV=1	COPG1_RAT	98 kDa	0	0	1	0	0	1	0	0	0	1	0	0	0	1	0	0	0	1	1	1	0	1	0	1	1	1	1	2	1	3	0	0
Solute carrier family 22 member 7 OS=Rattus norvegicus GN=Slc22a7 PE=1 SV=1	S22A7_RAT	59 kDa	0	1	0	0	0	0	0	0	0	1	0	1	1	3	1	1	1	1	0	1	0	0	0	1	0	0	0	0	0	0	0	1
Solute carrier family 2, facilitated glucose transporter member 5 OS=Rattus norvegicus GN=Slc2a5 PE=1 SV=1	GTR5_RAT	56 kDa	0	1	1	1	2	2	1	1	1	1	1	1	1	1	1	2	1	1	1	0	1	0	1	0	0	0	0	0	0	0	2	0
Cluster of Keratin, type I cytoskeletal 17 OS=Rattus norvegicus GN=Krt17 PE=1 SV=1 (K1C17_RAT)	K1C17_RAT [4]	48 kDa	2	0	0	0	1	0	0	1	0	1	0	0	0	1	0	0	3	2	1	0	1	2	1	0	0	0	1	0	1	1	0	0
Transmembrane emp24 domain-containing protein 7 OS=Rattus norvegicus GN=Tmed7 PE=1 SV=1	TMED7_RAT	25 kDa	0	1	1	0	1	0	0	0	0	0	1	2	1	1	1	1	0	0	2	2	3	2	0	2	1	1	0	1	1	1	0	0
Receptor-type tyrosine-protein phosphatase N2 OS=Rattus norvegicus GN=Ptprn2 PE=1 SV=1	PTPR2_RAT	112 kDa	0	0	0	0	0	0	1	0	0	0	0	1	0	1	0	1	0	0	0	0	2	1	0	0	2	0	2	1	2	0	0	2
Destrin OS=Rattus norvegicus GN=Dstn PE=1 SV=3	DEST_RAT	19 kDa	1	1	1	0	0	1	0	1	0	0	0	0	2	1	3	1	0	0	1	1	1	2	1	1	0	0	0	0	0	0	1	1
2-oxoglutarate and iron-dependent oxygenase domain-containing protein 3 OS=Rattus norvegicus GN=Ogfod3 PE=2 SV=1	OGFD3_RAT	35 kDa	0	0	0	0	0	0	0	0	0	0	1	0	1	0	1	0	0	3	1	3	1	1	1	2	0	0	0	0	0	0	1	1
Elongation factor 2 OS=Rattus norvegicus GN=Eef2 PE=1 SV=4	EF2_RAT	95 kDa	0	0	1	0	0	1	1	1	1	0	0	1	0	0	0	1	0	1	2	1	0	0	2	1	0	0	0	0	0	0	0	0
Phospholipid hydroperoxide glutathione peroxidase, mitochondrial OS=Rattus norvegicus GN=Gpx4 PE=1 SV=3	GPX41_RAT (+1)	22 kDa	1	1	0	0	1	0	1	1	0	0	0	1	1	1	0	2	1	0	1	1	0	2	2	1	0	0	0	0	0	0	0	0
LIM and SH3 domain protein 1 OS=Rattus norvegicus GN=Lasp1 PE=1 SV=1	LASP1_RAT	30 kDa	1	0	0	0	0	1	1	2	0	0	0	0	1	4	2	3	0	0	1	1	0	0	1	1	0	0	0	0	0	0	0	0
Epithelial discoidin domain-containing receptor 1 OS=Rattus norvegicus GN=Ddr1 PE=2 SV=1	DDR1_RAT	101 kDa	0	0	0	0	1	0	0	0	0	0	0	0	0	0	0	0	1	1	0	1	0	0	1	2	0	0	0	0	0	0	0	1
Cluster of Ras-related protein Rab-14 OS=Rattus norvegicus GN=Rab14 PE=1 SV=3 (RAB14_RAT)	RAB14_RAT [9]	24 kDa	0	1	0	0	0	1	0	2	0	1	1	2	1	1	2	2	0	2	1	1	3	1	2	4	1	1	1	2	0	0	1	1
Fibulin-5 OS=Rattus norvegicus GN=Fbln5 PE=2 SV=1	FBLN5_RAT	50 kDa	1	2	0	1	0	0	0	0	0	1	0	0	1	0	1	0	1	1	1	3	0	0	1	1	1	1	0	1	0	1	2	1
Kininogen-1 OS=Rattus norvegicus GN=Kng1 PE=2 SV=1	KNG1_RAT	71 kDa	0	2	4	2	3	0	0	0	4	2	3	2	4	3	4	1	3	3	0	0	0	2	0	0	3	2	2	3	2	0	0	0
Biliverdin reductase A OS=Rattus norvegicus GN=Blvra PE=1 SV=1	BIEA_RAT	34 kDa	2	1	0	0	0	0	0	2	0	0	0	2	1	0	0	1	0	0	1	2	0	0	0	0	0	0	0	0	0	0	0	0
Cofilin-1 OS=Rattus norvegicus GN=Cfl1 PE=1 SV=3	COF1_RAT	19 kDa	1	0	0	1	0	0	0	2	0	1	1	1	1	1	2	1	0	1	0	1	2	1	1	1	0	0	0	0	0	0	1	0
Peptidyl-prolyl cis-trans isomerase B OS=Rattus norvegicus GN=Ppib PE=1 SV=3	PPIB_RAT	24 kDa	0	0	0	0	0	0	0	0	1	0	2	1	0	0	0	0	0	1	1	2	0	1	2	1	0	0	0	0	0	1	0	0
Cluster of Guanine nucleotide-binding protein G(s) subunit alpha isoforms XLas OS=Rattus norvegicus GN=Gnas PE=1 SV=3 (GNAS1_RAT)	GNAS1_RAT [3]	123 kDa	0	0	0	0	0	0	1	0	1	0	0	1	0	2	3	0	0	1	2	1	2	0	2	2	0	0	0	0	0	0	2	1
Aspartoacylase OS=Rattus norvegicus GN=Aspa PE=1 SV=2	ACY2_RAT	35 kDa	0	1	0	1	0	0	0	0	0	0	0	0	1	1	2	1	0	1	1	1	1	0	1	2	0	0	0	0	0	0	1	0
Syntaxin-binding protein 2 OS=Rattus norvegicus GN=Stxbp2 PE=2 SV=1	STXB2_RAT	67 kDa	1	0	0	0	0	1	0	1	0	1	0	2	1	0	2	1	1	1	2	1	0	0	1	0	0	0	0	0	0	0	0	0
Bone marrow stromal antigen 2 OS=Rattus norvegicus GN=Bst2 PE=1 SV=1	BST2_RAT	20 kDa	0	0	0	0	0	0	0	0	0	1	1	3	0	1	1	1	0	1	2	1	1	0	1	1	1	1	1	1	1	2	1	1
Phosphoserine phosphatase OS=Rattus norvegicus GN=Psph PE=2 SV=1	SERB_RAT	25 kDa	0	0	1	1	0	0	0	0	0	0	0	1	0	0	0	0	0	1	1	0	1	1	1	2	1	0	2	1	0	3	0	0
Acyl-coenzyme A thioesterase 1 OS=Rattus norvegicus GN=Acot1 PE=1 SV=1	ACOT1_RAT	46 kDa	1	2	0	1	0	1	1	1	1	2	0	1	0	2	1	0	0	1	0	0	0	0	1	1	0	0	0	0	0	0	0	0
E-selectin OS=Rattus norvegicus GN=Sele PE=2 SV=1	LYAM2_RAT	60 kDa	0	1	1	1	2	0	0	1	1	2	1	1	1	0	1	0	0	1	1	1	0	1	1	0	0	0	1	1	0	0	0	1
Monoglyceride lipase OS=Rattus norvegicus GN=Mgll PE=1 SV=1	MGLL_RAT	33 kDa	0	0	0	0	1	0	0	1	0	0	1	1	1	2	1	2	1	0	1	1	1	0	1	1	0	0	0	0	0	0	0	1
PDZ domain-containing protein GIPC2 OS=Rattus norvegicus GN=Gipc2 PE=2 SV=1	GIPC2_RAT	34 kDa	0	0	0	0	0	0	0	0	0	1	0	0	2	1	1	0	0	0	1	0	0	0	0	0	0	0	0	0	0	0	0	0
Histidine triad nucleotide-binding protein 1 OS=Rattus norvegicus GN=Hint1 PE=1 SV=5	HINT1_RAT	14 kDa	1	1	0	0	0	1	1	1	0	0	0	1	0	1	0	1	0	0	0	1	0	0	2	1	0	1	0	0	1	0	0	0
Protein kinase C and casein kinase substrate in neurons 2 protein OS=Rattus norvegicus GN=Pacsin2 PE=1 SV=2	PACN2_RAT	56 kDa	0	0	0	0	0	0	0	0	0	0	0	0	0	0	0	1	0	0	0	0	0	0	0	0	3	3	2	1	4	4	0	0
Synaptosomal-associated protein 23 OS=Rattus norvegicus GN=Snap23 PE=1 SV=1	SNP23_RAT	23 kDa	1	1	0	0	3	0	0	0	0	0	0	0	3	0	1	1	0	0	2	1	1	0	0	0	0	0	0	0	0	0	0	1
Lipopolysaccharide-binding protein OS=Rattus norvegicus GN=Lbp PE=2 SV=1	LBP_RAT	54 kDa	0	0	0	0	0	0	0	0	0	0	0	1	0	0	0	0	0	0	0	0	0	0	0	0	2	2	2	1	1	2	0	0
Fibrinogen beta chain OS=Rattus norvegicus GN=Fgb PE=1 SV=4	FIBB_RAT	54 kDa	0	0	0	0	0	0	0	0	0	0	0	0	1	0	0	1	0	0	0	0	0	0	0	0	2	2	0	1	1	1	0	0
Platelet-derived growth factor receptor beta OS=Rattus norvegicus GN=Pdgfrb PE=2 SV=2	PGFRB_RAT	123 kDa	1	0	0	1	0	0	0	0	0	1	1	1	0	1	0	2	1	1	1	2	1	1	1	2	0	0	0	1	0	0	0	0
Enolase-phosphatase E1 OS=Rattus norvegicus GN=Enoph1 PE=2 SV=1	ENOPH_RAT	29 kDa	0	0	0	0	0	0	0	0	0	0	0	0	0	0	0	0	0	0	0	0	0	0	0	0	3	4	1	1	7	1	0	0
Na(+)/H(+) exchange regulatory cofactor NHE-RF2 OS=Rattus norvegicus GN=Slc9a3r2 PE=1 SV=1	NHRF2_RAT	37 kDa	0	0	0	0	0	0	0	0	0	0	3	0	1	1	0	0	1	0	0	0	2	0	3	0	0	0	0	0	0	0	0	1
Adenylate kinase 2, mitochondrial OS=Rattus norvegicus GN=Ak2 PE=2 SV=2	KAD2_RAT	26 kDa	0	0	0	0	0	0	0	0	0	0	0	0	0	0	0	0	0	0	0	0	1	1	1	2	2	0	0	0	2	3	2	4
5-oxoprolinase OS=Rattus norvegicus GN=Oplah PE=1 SV=2	OPLA_RAT	138 kDa	1	1	0	0	1	0	1	0	0	1	1	0	1	0	3	0	0	0	1	0	0	0	2	1	0	0	0	0	0	0	1	0
Group XV phospholipase A2 OS=Rattus norvegicus GN=Pla2g15 PE=1 SV=1	PAG15_RAT	47 kDa	0	0	0	1	0	0	0	2	0	0	0	1	0	0	0	0	0	0	0	1	0	0	0	1	0	0	0	2	0	0	0	0
Deleted in malignant brain tumors 1 protein OS=Rattus norvegicus GN=Dmbt1 PE=1 SV=1	DMBT1_RAT	156 kDa	0	0	1	0	0	0	0	0	0	0	1	0	0	3	0	0	1	1	0	0	1	2	1	1	1	1	0	0	1	0	0	0
Tumor susceptibility gene 101 protein OS=Rattus norvegicus GN=Tsg101 PE=1 SV=1	TS101_RAT	44 kDa	0	1	0	0	0	0	0	0	0	0	0	1	0	0	0	0	1	2	0	2	1	1	1	0	0	0	0	0	0	0	0	0
Thioredoxin, mitochondrial OS=Rattus norvegicus GN=Txn2 PE=2 SV=1	THIOM_RAT	18 kDa	0	0	0	0	0	0	0	0	0	0	0	0	0	0	0	0	0	0	0	0	0	0	0	0	1	5	3	2	3	3	0	0
Solute carrier organic anion transporter family member 4C1 OS=Rattus norvegicus GN=Slco4c1 PE=1 SV=1	SO4C1_RAT	79 kDa	1	0	0	0	1	0	3	0	0	0	0	0	1	0	2	0	0	0	1	0	0	0	0	1	0	0	0	0	0	0	1	0
Protocadherin-16 OS=Rattus norvegicus GN=Dchs1 PE=3 SV=2	PCD16_RAT	346 kDa	2	0	2	0	0	0	1	0	0	0	0	0	2	1	0	0	0	2	0	0	2	1	1	1	0	0	0	0	0	0	0	0
Pyruvate kinase PKM OS=Rattus norvegicus GN=Pkm PE=1 SV=3	KPYM_RAT	58 kDa	0	1	0	0	0	0	0	0	0	2	1	0	1	0	2	2	0	0	0	1	2	1	0	0	0	0	0	0	0	0	0	0
Placenta-expressed transcript 1 protein OS=Rattus norvegicus GN=Plet1 PE=2 SV=1	PLET1_RAT	27 kDa	0	0	0	0	1	1	0	1	0	1	1	1	2	0	0	0	1	1	0	0	2	2	1	1	0	0	0	0	0	0	1	2
Carbonic anhydrase 4 OS=Rattus norvegicus GN=Ca4 PE=1 SV=1	CAH4_RAT	35 kDa	0	0	1	0	1	0	0	1	0	2	0	1	1	0	1	0	0	1	2	0	0	2	0	0	0	0	0	0	0	0	1	0
Xaa-Pro aminopeptidase 1 OS=Rattus norvegicus GN=Xpnpep1 PE=1 SV=1	XPP1_RAT	70 kDa	2	2	1	1	0	0	0	0	0	1	0	1	0	1	0	0	1	1	0	0	0	0	1	1	0	0	0	0	0	0	0	0
Histamine N-methyltransferase OS=Rattus norvegicus GN=Hnmt PE=1 SV=3	HNMT_RAT	34 kDa	0	0	0	0	0	0	0	1	0	0	0	0	1	0	1	2	0	0	0	0	0	0	1	0	0	0	0	0	0	0	0	0
Neurotrimin OS=Rattus norvegicus GN=Ntm PE=1 SV=1	NTRI_RAT	38 kDa	1	2	1	1	1	0	0	1	0	1	1	0	0	1	1	2	0	1	1	2	1	1	0	1	0	1	0	0	0	1	0	1
Annexin A2 OS=Rattus norvegicus GN=Anxa2 PE=1 SV=2	ANXA2_RAT	39 kDa	0	1	0	0	0	0	0	0	0	0	1	0	0	1	2	1	0	0	2	0	0	0	0	0	0	0	0	2	2	1	0	0
Spondin-1 OS=Rattus norvegicus GN=Spon1 PE=1 SV=1	SPON1_RAT	91 kDa	0	0	0	0	0	0	0	0	0	0	1	2	0	0	0	1	0	0	0	2	0	1	0	0	0	0	0	0	0	0	0	0
Sulfite oxidase, mitochondrial OS=Rattus norvegicus GN=Suox PE=1 SV=2	SUOX_RAT	61 kDa	0	0	0	1	0	0	0	0	1	0	1	0	0	0	0	0	0	0	0	0	0	0	2	1	1	2	1	1	1	1	0	0
Tumor necrosis factor receptor superfamily member 6 OS=Rattus norvegicus GN=Fas PE=1 SV=1	TNR6_RAT	37 kDa	0	0	0	0	0	0	0	0	0	1	0	0	0	0	0	0	0	0	0	0	0	0	0	0	1	0	1	3	0	1	0	0
Myoglobin OS=Rattus norvegicus GN=Mb PE=1 SV=3	MYG_RAT	17 kDa	0	0	1	1	0	0	0	0	0	0	0	0	0	0	1	0	0	0	0	1	0	1	0	0	0	1	1	0	2	1	0	0
Adhesion G protein-coupled receptor F5 OS=Rattus norvegicus GN=Adgrf5 PE=1 SV=1	AGRF5_RAT	149 kDa	0	0	0	0	1	1	0	0	0	1	0	0	1	1	0	0	1	1	0	1	2	1	0	0	0	0	0	0	0	0	0	1
Ubiquitin-fold modifier 1 OS=Rattus norvegicus GN=Ufm1 PE=3 SV=1	UFM1_RAT	9 kDa	0	0	0	0	0	0	0	0	0	0	0	0	0	0	0	0	0	0	0	0	0	0	0	0	3	4	1	1	4	4	0	0
Solute carrier family 12 member 3 OS=Rattus norvegicus GN=Slc12a3 PE=2 SV=2	S12A3_RAT	111 kDa	0	0	0	1	0	1	0	0	0	2	0	1	0	0	1	0	0	2	0	0	0	0	0	1	0	0	0	0	1	3	1	2
Carboxylesterase 5A OS=Rattus norvegicus GN=Ces5a PE=1 SV=1	EST5A_RAT	64 kDa	0	0	0	0	0	0	0	0	0	0	0	0	0	0	0	0	0	0	0	0	0	1	0	2	0	0	0	0	3	3	0	0
Ras-related protein Rab-7a OS=Rattus norvegicus GN=Rab7a PE=1 SV=2	RAB7A_RAT	24 kDa	0	0	0	0	0	0	0	0	0	0	1	1	1	2	0	1	0	0	1	1	0	1	0	1	0	0	0	0	1	0	1	0
Serum paraoxonase/arylesterase 1 OS=Rattus norvegicus GN=Pon1 PE=1 SV=3	PON1_RAT	39 kDa	0	0	1	0	0	0	0	0	1	0	1	0	1	2	1	0	1	0	0	0	0	0	0	1	0	1	2	1	0	0	0	0
Alpha-aminoadipic semialdehyde dehydrogenase OS=Rattus norvegicus GN=Aldh7a1 PE=1 SV=2	AL7A1_RAT	59 kDa	0	0	0	0	0	0	0	0	0	0	0	5	0	0	0	0	0	0	0	0	0	0	1	3	0	0	0	0	0	0	0	0
Beta-ureidopropionase OS=Rattus norvegicus GN=Upb1 PE=1 SV=1	BUP1_RAT	44 kDa	1	2	0	0	0	0	1	2	0	0	0	1	0	0	0	1	0	0	0	1	0	0	0	0	0	0	0	0	0	0	0	0
Brain-specific angiogenesis inhibitor 1-associated protein 2 OS=Rattus norvegicus GN=Baiap2 PE=1 SV=1	BAIP2_RAT	59 kDa	0	0	0	0	0	0	0	0	0	0	0	0	0	0	0	1	0	0	0	1	0	0	1	2	0	0	0	0	0	0	0	0
Glypican-1 OS=Rattus norvegicus GN=Gpc1 PE=1 SV=1	GPC1_RAT	62 kDa	0	0	0	0	1	0	0	0	1	0	1	0	0	0	0	0	1	1	0	0	0	0	1	2	0	0	0	0	0	0	0	0
Opioid-binding protein/cell adhesion molecule OS=Rattus norvegicus GN=Opcml PE=1 SV=2	OPCM_RAT	38 kDa	0	1	1	0	0	0	2	1	0	0	0	1	1	0	1	1	0	0	1	2	1	1	1	1	1	0	0	1	0	1	0	0
Angiopoietin-related protein 4 OS=Rattus norvegicus GN=Angptl4 PE=1 SV=1	ANGL4_RAT	45 kDa	0	0	0	0	0	0	0	0	0	0	0	0	0	0	0	0	0	0	0	0	1	2	0	0	1	3	0	2	2	2	0	1
Protein NDRG1 OS=Rattus norvegicus GN=Ndrg1 PE=1 SV=1	NDRG1_RAT	43 kDa	0	0	0	1	0	0	0	1	0	1	0	2	1	1	1	1	0	1	1	2	0	1	0	0	0	0	0	0	0	0	0	0
Oncoprotein-induced transcript 3 protein OS=Rattus norvegicus GN=Oit3 PE=2 SV=1	OIT3_RAT	60 kDa	0	0	0	0	0	0	0	0	0	0	1	0	0	0	0	0	0	1	1	1	0	0	0	0	1	1	2	2	2	0	1	0
Platelet factor 4 OS=Rattus norvegicus GN=Pf4 PE=1 SV=1	PLF4_RAT	11 kDa	0	0	0	0	0	0	0	0	0	0	0	0	0	0	0	0	0	0	0	0	0	0	0	0	2	2	4	2	1	1	0	0
Cadherin-6 OS=Rattus norvegicus GN=Cdh6 PE=1 SV=1	CADH6_RAT	88 kDa	1	2	0	0	0	0	1	1	0	0	0	0	1	0	0	0	1	2	0	0	1	1	1	1	0	0	0	0	0	0	0	0
Solute carrier family 22 member 5 OS=Rattus norvegicus GN=Slc22a5 PE=1 SV=1	S22A5_RAT	63 kDa	0	0	0	0	1	0	2	0	0	0	0	0	0	1	1	1	0	0	1	1	0	0	1	1	0	0	0	0	0	0	0	0
Leucine-rich repeat transmembrane protein FLRT2 OS=Rattus norvegicus GN=Flrt2 PE=1 SV=1	FLRT2_RAT	74 kDa	0	0	0	0	0	0	0	0	0	1	0	1	0	1	0	1	0	1	0	1	1	1	0	1	0	0	0	2	0	0	0	1
Serine protease inhibitor Kazal-type 1-like OS=Rattus norvegicus GN=Spink1l PE=1 SV=2	ISK1L_RAT	9 kDa	0	0	0	0	0	0	0	0	0	0	1	2	0	0	0	0	0	0	0	0	0	0	0	0	4	3	0	0	0	0	0	0
Aldehyde dehydrogenase, dimeric NADP-preferring OS=Rattus norvegicus GN=Aldh3a1 PE=1 SV=3	AL3A1_RAT	50 kDa	0	0	0	2	0	0	0	4	0	1	0	1	0	0	0	0	0	0	0	0	0	0	0	0	0	0	0	0	0	0	0	0
Catechol O-methyltransferase OS=Rattus norvegicus GN=Comt PE=1 SV=2	COMT_RAT	30 kDa	2	1	0	0	0	0	0	0	0	0	2	0	0	0	0	0	1	0	1	1	0	0	0	0	0	0	0	0	0	0	0	0
Dipeptidase 2 OS=Rattus norvegicus GN=Dpep2 PE=2 SV=1	DPEP2_RAT	53 kDa	1	1	0	0	0	0	0	0	0	0	0	2	0	0	0	0	0	0	0	0	0	0	1	1	0	0	0	0	0	0	1	1
cAMP-dependent protein kinase type II-alpha regulatory subunit OS=Rattus norvegicus GN=Prkar2a PE=1 SV=3	KAP2_RAT	46 kDa	0	0	0	0	0	0	0	1	0	0	0	0	1	2	0	1	0	0	0	0	0	0	0	0	0	0	0	0	0	0	0	0
F-actin-capping protein subunit alpha-2 OS=Rattus norvegicus GN=Capza2 PE=1 SV=1	CAZA2_RAT	33 kDa	0	1	0	0	0	0	0	0	0	0	0	2	0	1	1	1	0	1	0	0	1	0	0	2	0	0	0	0	0	0	0	0
Glycerol kinase OS=Rattus norvegicus GN=Gk PE=2 SV=1	GLPK_RAT	57 kDa	2	2	0	0	0	0	0	0	0	0	0	0	1	0	0	0	0	0	0	0	0	1	0	1	0	0	0	0	0	0	0	0
Follitropin subunit beta OS=Rattus norvegicus GN=Fshb PE=2 SV=2	FSHB_RAT	15 kDa	0	0	0	0	1	1	0	0	1	1	1	0	2	0	0	0	0	0	0	0	1	0	1	0	0	0	0	0	1	0	0	0
P-selectin OS=Rattus norvegicus GN=Selp PE=2 SV=1	LYAM3_RAT	84 kDa	1	0	0	0	0	0	0	0	0	0	0	1	0	0	0	0	0	0	0	0	0	0	0	1	2	0	1	1	0	0	0	1
60S ribosomal protein L12 OS=Rattus norvegicus GN=Rpl12 PE=2 SV=1	RL12_RAT	18 kDa	0	0	0	0	0	0	0	0	0	0	0	0	0	0	0	0	0	0	0	0	0	0	0	0	3	4	0	0	3	2	0	0
Clathrin heavy chain 1 OS=Rattus norvegicus GN=Cltc PE=1 SV=3	CLH1_RAT	192 kDa	0	0	0	0	0	0	0	0	0	1	0	0	0	0	0	0	0	1	0	0	0	1	2	2	0	0	0	0	0	0	0	0
Solute carrier family 22 member 2 OS=Rattus norvegicus GN=Slc22a2 PE=1 SV=1	S22A2_RAT	62 kDa	0	0	0	0	0	0	0	0	0	2	0	0	2	0	1	1	0	0	0	0	0	0	1	0	0	0	0	0	0	0	0	0
Cluster of Killer cell lectin-like receptor subfamily B member 1A OS=Rattus norvegicus GN=Klrb1a PE=1 SV=1 (KLRBA_RAT)	KLRBA_RAT [2]	25 kDa	0	0	0	0	0	0	0	0	1	0	0	0	0	0	0	0	0	0	0	0	0	0	0	0	0	3	0	1	1	2	0	1
Cytochrome b5 type B OS=Rattus norvegicus GN=Cyb5b PE=1 SV=2	CYB5B_RAT	16 kDa	0	0	0	0	0	0	0	0	0	0	0	0	0	0	0	0	0	0	0	0	0	0	0	0	0	1	4	5	0	0	0	0
DNA damage-binding protein 1 OS=Rattus norvegicus GN=Ddb1 PE=1 SV=1	DDB1_RAT	127 kDa	0	0	0	0	0	0	0	0	0	0	0	0	0	0	0	0	0	0	0	0	0	0	0	0	2	4	1	0	1	2	0	0
3-ketoacyl-CoA thiolase, mitochondrial OS=Rattus norvegicus GN=Acaa2 PE=2 SV=1	THIM_RAT	42 kDa	0	0	0	0	0	0	0	0	0	0	0	0	0	0	0	0	0	0	0	0	0	0	0	1	3	5	0	0	0	0	0	0
Solute carrier family 12 member 1 OS=Rattus norvegicus GN=Slc12a1 PE=1 SV=1	S12A1_RAT	121 kDa	0	0	0	1	0	0	0	0	0	0	0	0	0	0	0	0	2	2	0	0	1	0	0	0	0	0	0	0	3	1	0	0
10 kDa heat shock protein, mitochondrial OS=Rattus norvegicus GN=Hspe1 PE=1 SV=3	CH10_RAT	11 kDa	0	0	0	0	0	0	0	0	0	0	0	0	0	0	0	0	0	0	0	0	0	0	0	2	0	0	0	0	0	0	0	0
Argininosuccinate lyase OS=Rattus norvegicus GN=Asl PE=2 SV=1	ARLY_RAT	52 kDa	0	1	0	2	0	0	0	0	0	0	1	0	0	0	0	0	0	0	0	0	0	0	2	1	0	0	0	0	0	0	0	0
Sushi, nidogen and EGF-like domain-containing protein 1 OS=Rattus norvegicus GN=Sned1 PE=2 SV=2	SNED1_RAT	151 kDa	0	1	0	0	0	0	0	0	0	0	1	0	0	1	0	0	1	0	1	2	0	0	0	1	1	0	0	0	0	0	0	0
Seminal vesicle secretory protein 4 OS=Rattus norvegicus GN=Svs4 PE=1 SV=1	SVS4_RAT	12 kDa	0	0	0	0	0	0	0	1	0	0	3	2	0	0	1	0	0	0	0	0	0	0	0	0	2	1	1	1	0	0	0	0
Ras-related C3 botulinum toxin substrate 1 OS=Rattus norvegicus GN=Rac1 PE=1 SV=1	RAC1_RAT	21 kDa	0	0	0	0	2	0	0	2	0	0	0	1	0	0	0	2	0	1	0	0	0	0	0	3	0	2	0	0	1	0	0	1
Haloacid dehalogenase-like hydrolase domain-containing protein 2 OS=Rattus norvegicus GN=Hdhd2 PE=2 SV=1	HDHD2_RAT	29 kDa	0	0	0	0	0	0	0	0	0	0	0	0	0	0	0	0	0	0	0	0	0	0	0	0	1	2	1	1	2	1	0	0
Arylamine N-acetyltransferase 1 OS=Rattus norvegicus GN=Nat1 PE=2 SV=1	ARY1_RAT	33 kDa	0	0	0	0	0	0	0	0	0	0	0	0	0	0	0	0	0	0	0	0	0	0	0	0	3	4	0	0	1	0	0	0
T-cell surface glycoprotein CD8 alpha chain OS=Rattus norvegicus GN=Cd8a PE=1 SV=1	CD8A_RAT	26 kDa	0	0	0	0	0	0	0	0	0	0	0	0	0	0	0	0	0	0	0	0	0	0	0	0	1	1	0	1	2	2	0	0
Disabled homolog 2 OS=Rattus norvegicus GN=Dab2 PE=1 SV=1	DAB2_RAT	82 kDa	0	0	0	0	0	0	0	0	0	1	1	1	0	0	1	0	0	0	0	1	0	0	0	2	0	0	0	0	0	0	0	0
Carboxypeptidase D OS=Rattus norvegicus GN=Cpd PE=1 SV=2	CBPD_RAT	153 kDa	0	0	0	0	0	0	0	0	0	0	0	1	0	0	0	0	0	0	1	2	0	0	0	0	0	0	0	0	0	0	0	0
Adhesion G-protein coupled receptor G1 OS=Rattus norvegicus GN=Adgrg1 PE=1 SV=1	AGRG1_RAT	?	0	0	0	0	0	0	0	0	0	1	0	0	0	0	0	0	1	1	0	2	0	0	1	2	0	0	0	0	0	0	0	0
Stress-70 protein, mitochondrial OS=Rattus norvegicus GN=Hspa9 PE=1 SV=3	GRP75_RAT	74 kDa	0	0	0	0	0	1	0	1	0	1	0	0	1	1	0	0	2	1	0	0	0	1	0	0	0	0	0	0	1	0	0	0
Sodium- and chloride-dependent transporter XTRP3 OS=Rattus norvegicus GN=Slc6a20 PE=2 SV=1	S6A20_RAT	69 kDa	0	0	0	0	0	0	2	1	0	0	0	0	1	1	1	1	0	0	1	1	0	0	0	0	0	0	0	0	0	0	1	0
Glutaredoxin-1 OS=Rattus norvegicus GN=Glrx PE=3 SV=3	GLRX1_RAT	12 kDa	0	0	0	0	0	0	0	0	0	0	0	0	0	0	0	0	0	0	0	0	0	0	0	0	2	2	1	0	3	2	0	0
Mucin-4 OS=Rattus norvegicus GN=Muc4 PE=1 SV=2	MUC4_RAT	248 kDa	0	0	0	0	0	0	0	0	0	0	0	1	0	0	0	0	2	2	0	0	2	1	0	1	0	0	0	0	0	0	0	0
Nuclear migration protein nudC OS=Rattus norvegicus GN=Nudc PE=1 SV=1	NUDC_RAT	38 kDa	0	0	0	0	0	0	0	0	0	0	0	0	0	0	0	0	0	0	0	0	0	0	0	0	2	1	0	0	3	3	0	0
Deoxyribonuclease-2-alpha OS=Rattus norvegicus GN=Dnase2 PE=2 SV=1	DNS2A_RAT	38 kDa	0	0	0	0	0	0	0	0	0	0	0	0	0	0	0	0	0	0	0	0	1	0	0	0	1	2	0	1	1	0	0	0
Serine protease hepsin OS=Rattus norvegicus GN=Hpn PE=2 SV=1	HEPS_RAT	45 kDa	0	0	1	0	0	0	1	0	0	0	1	1	0	0	0	0	0	0	2	0	1	0	0	0	0	0	0	0	0	0	0	0
Phosphoenolpyruvate carboxykinase, cytosolic [GTP] OS=Rattus norvegicus GN=Pck1 PE=1 SV=1	PCKGC_RAT	69 kDa	1	1	0	1	0	0	0	0	0	0	0	2	0	0	0	0	0	1	0	0	0	0	0	0	0	0	0	0	0	0	0	0
Inositol oxygenase OS=Rattus norvegicus GN=Miox PE=1 SV=2	MIOX_RAT	33 kDa	0	0	0	0	0	0	0	2	0	0	0	0	2	0	1	0	0	0	0	0	0	0	0	0	0	0	0	0	0	0	0	0
Keratin, type I cytoskeletal 18 OS=Rattus norvegicus GN=Krt18 PE=1 SV=3	K1C18_RAT	48 kDa	0	0	0	0	0	0	0	0	0	0	0	0	0	0	0	0	0	0	0	0	4	1	0	0	0	0	0	0	1	0	0	0
Transitional endoplasmic reticulum ATPase OS=Rattus norvegicus GN=Vcp PE=1 SV=3	TERA_RAT	89 kDa	0	0	0	0	0	0	0	0	0	0	0	0	0	0	1	1	0	0	0	0	0	0	1	2	0	0	0	0	0	0	0	0
Mucosal addressin cell adhesion molecule 1 OS=Rattus norvegicus GN=Madcam1 PE=2 SV=1	MADCA_RAT	43 kDa	0	0	0	0	0	0	0	0	0	0	0	1	0	0	0	0	0	0	0	0	0	0	0	0	2	2	1	0	0	0	0	0
Aldehyde oxidase 4 OS=Rattus norvegicus GN=Aox4 PE=2 SV=1	AOXD_RAT	148 kDa	0	0	0	0	0	0	0	0	0	0	0	3	0	0	0	0	0	0	0	0	0	0	0	0	0	1	0	0	0	0	0	0
Cytochrome b5 OS=Rattus norvegicus GN=Cyb5a PE=1 SV=2	CYB5_RAT	15 kDa	0	0	0	0	0	0	0	0	0	0	0	0	0	0	0	0	0	0	0	0	0	0	0	0	1	0	2	2	0	2	0	0
Plasma kallikrein OS=Rattus norvegicus GN=Klkb1 PE=1 SV=1	KLKB1_RAT	71 kDa	0	0	0	0	0	0	0	0	0	0	0	0	0	0	0	0	0	0	0	0	0	0	0	0	0	0	0	2	0	0	0	0
L-lactate dehydrogenase C chain OS=Rattus norvegicus GN=Ldhc PE=1 SV=3	LDHC_RAT	36 kDa	0	0	0	0	0	0	0	0	0	0	0	0	0	0	0	0	0	0	0	0	0	0	0	0	0	0	0	0	3	3	0	0
3'(2'),5'-bisphosphate nucleotidase 1 OS=Rattus norvegicus GN=Bpnt1 PE=1 SV=1	BPNT1_RAT	33 kDa	0	0	0	0	0	0	0	0	0	0	0	0	0	0	0	0	0	0	0	0	0	0	0	0	1	2	0	0	0	1	0	0
Gamma-glutamylaminecyclotransferase OS=Rattus norvegicus GN=Ggact PE=2 SV=1	GGACT_RAT	17 kDa	0	0	0	0	0	0	0	0	0	0	0	0	0	0	0	0	0	0	0	0	0	0	0	0	3	1	0	0	1	0	0	0
Mucosal pentraxin OS=Rattus norvegicus GN=Mptx1 PE=2 SV=1	MPTX_RAT	24 kDa	0	0	0	0	0	0	1	3	0	0	0	0	0	0	0	0	1	0	0	0	0	0	0	0	0	0	0	0	0	0	0	0
NAD(P)H-hydrate epimerase OS=Rattus norvegicus GN=Apoa1bp PE=2 SV=1	NNRE_RAT	31 kDa	0	0	0	0	0	0	0	0	0	0	0	0	0	0	0	0	0	0	0	0	0	0	0	0	2	1	0	0	0	1	0	0
Alpha-1,6-mannosyl-glycoprotein 2-beta-N-acetylglucosaminyltransferase OS=Rattus norvegicus GN=Mgat2 PE=1 SV=1	MGAT2_RAT	51 kDa	0	0	0	0	0	0	0	0	0	0	2	0	0	0	0	1	0	0	1	0	2	0	0	0	0	0	0	0	0	0	0	0
Protein disulfide-isomerase A3 OS=Rattus norvegicus GN=Pdia3 PE=1 SV=2	PDIA3_RAT	57 kDa	0	0	0	0	0	0	0	0	0	0	0	0	0	0	0	0	0	0	0	0	0	0	0	0	1	2	1	0	1	0	0	0
Arginase-1 OS=Rattus norvegicus GN=Arg1 PE=1 SV=2	ARGI1_RAT	35 kDa	0	0	0	0	0	0	0	0	0	0	0	0	1	3	0	0	0	0	0	0	0	0	0	0	0	0	0	0	0	0	0	0
Putative L-aspartate dehydrogenase OS=Rattus norvegicus GN=Aspdh PE=2 SV=1	ASPD_RAT	31 kDa	0	0	0	0	0	0	0	0	0	0	0	0	0	0	1	0	0	0	0	0	0	0	0	0	1	2	0	0	0	0	0	0
Frataxin, mitochondrial OS=Rattus norvegicus GN=Fxn PE=1 SV=1	FRDA_RAT	23 kDa	0	0	0	0	0	0	0	0	0	0	0	0	0	0	0	0	0	0	0	0	0	0	0	0	2	1	0	0	0	1	0	0
Serine protease 30 OS=Rattus norvegicus GN=Prss30 PE=1 SV=1	PRS30_RAT	33 kDa	0	0	0	0	0	0	0	0	0	0	0	2	0	0	0	0	0	0	0	0	0	0	0	0	0	0	0	0	0	0	0	0
Glandular kallikrein-10 OS=Rattus norvegicus GN=Klk10 PE=1 SV=2	KLK10_RAT	29 kDa	7	0	0	0	0	0	0	6	0	0	0	6	8	0	0	0	0	0	0	0	0	0	0	0	0	0	0	0	0	0	0	0
N(G),N(G)-dimethylarginine dimethylaminohydrolase 2 OS=Rattus norvegicus GN=Ddah2 PE=1 SV=1	DDAH2_RAT	30 kDa	0	0	0	0	0	0	0	0	0	0	0	0	0	0	0	0	0	0	0	0	0	0	0	0	1	2	0	0	0	0	0	0
Fatty acid-binding protein, adipocyte OS=Rattus norvegicus GN=Fabp4 PE=1 SV=3	FABP4_RAT	15 kDa	0	0	0	0	0	0	0	0	0	0	0	0	0	0	0	0	0	0	0	0	2	0	0	0	0	0	0	0	0	0	0	0

## Sheet: Table S2
Table S2. The details of differential proteins at different stages in four intracerebral W256 rats.
Day3
Protein name	Accession Number	Uniprot	C-1-ave	C-2-ave	C-3-ave	C-4-ave	D3-1-ave	D3-2-ave	D3-3-ave	D3-4-ave	Fold change	P-value
Hemoglobin subunit alpha-1/2	HBA_RAT	P01946	0	1.5	1	0	2	5	10.5	4	8.6	0.0430194
Tumor necrosis factor receptor superfamily member 1B OS=Rattus norvegicus GN=Tnfrsf1b PE=2 SV=1	TNR1B_RAT	Q80WY6	0	1	0.5	0	2.5	3	2	2.5	6.66667	0.0005134
Leucine-rich repeat-containing protein 15 OS=Rattus norvegicus GN=Lrrc15 PE=2 SV=1	LRC15_RAT	Q8R5M3	1	0	0	1.5	2.5	6	3	4	6.2	0.00918992
NKG2-D type II integral membrane protein OS=Rattus norvegicus GN=Klrk1 PE=2 SV=1	NKG2D_RAT	O70215	0.5	0.5	0.5	1.5	4	6	2.5	4.5	5.66667	0.00376031
Golgi apparatus protein 1 OS=Rattus norvegicus GN=Glg1 PE=1 SV=1	GSLG1_RAT	Q62638	0.5	0.5	1	2	4	7	5	3	4.75	0.00666922
Platelet-derived growth factor receptor alpha OS=Rattus norvegicus GN=Pdgfra PE=1 SV=2	PGFRA_RAT	P20786	1.5	0.5	0	2	2.5	4.5	3	3.5	3.375	0.0089678
Cytochrome c, somatic OS=Rattus norvegicus GN=Cycs PE=1 SV=2	CYC_RAT	P62898	0	1	1	1	2	3	2.5	2.5	3.33333	0.00162945
Galectin-3-binding protein OS=Rattus norvegicus GN=Lgals3bp PE=1 SV=2	LG3BP_RAT	O70513	11.5	18.5	19	19.5	49.5	70	50	52.5	3.24088	0.00032752
Growth hormone receptor OS=Rattus norvegicus GN=Ghr PE=1 SV=1	GHR_RAT	P16310	0.5	0.5	1	1.5	2	3	2.5	2	2.71429	0.00441696
Class I histocompatibility antigen, Non-RT1.A alpha-1 chain OS=Rattus norvegicus GN=RT1-Aw2 PE=1 SV=1	HA11_RAT	P15978	5.5	8	10	9.5	16.5	28.5	19.5	13	2.34848	0.0184449
Ig gamma-2C chain C region OS=Rattus norvegicus PE=2 SV=1	IGG2C_RAT	P20762	1	1.5	2.5	3	4.5	4	4.5	5	2.25	0.00245234
Complement C4 OS=Rattus norvegicus GN=C4 PE=1 SV=3	CO4_RAT	P08649	9	14.5	13	10.5	25	29.5	28.5	22.5	2.24468	0.00036183
Cluster of Guanine nucleotide-binding protein G(k) subunit alpha OS=Rattus norvegicus GN=Gnai3 PE=1 SV=3 (GNAI3_RAT)	GNAI3_RAT [3]	P08753	0.5	1	2	2	3	3	2.5	3	2.09091	0.00902324
Beta-2-microglobulin OS=Rattus norvegicus GN=B2m PE=1 SV=1	B2MG_RAT	P07151	7	7	7	7	10.5	14.5	10.5	12	1.69643	0.00208317
Cluster of Putative lysozyme C-2 OS=Rattus norvegicus GN=Lyz2 PE=5 SV=1 (LYSC2_RAT)	LYSC2_RAT [2]	Q05820	2	2	2.5	2	5	3	3	3	1.64706	0.0371309
Alpha/beta hydrolase domain-containing protein 14B OS=Rattus norvegicus GN=Abhd14b PE=2 SV=1	ABHEB_RAT	Q6DGG1	7	6.5	6.5	6.5	9.5	13.5	9	10.5	1.60377	0.00763403
Alkaline phosphatase, tissue-nonspecific isozyme OS=Rattus norvegicus GN=Alpl PE=1 SV=2	PPBT_RAT	P08289	2.5	2	3	3	3.5	4	4	5	1.57143	0.00902324
TGF-beta receptor type-1 OS=Rattus norvegicus GN=Tgfbr1 PE=1 SV=1	TGFR1_RAT	P80204	1.5	1.5	2	1.5	2.5	2.5	2.5	2.5	1.53846	0.00042348
Neutrophil collagenase OS=Rattus norvegicus GN=Mmp8 PE=2 SV=1	MMP8_RAT	O88766	4	2.5	2.5	3	1.5	2	1.5	1.5	0.541667	0.0104958
Major urinary protein (Fragments) OS=Rattus rattus PE=1 SV=2	MUP_RATRT	P84855	148	101.5	119	158.5	59	25.5	94	51	0.435484	0.0083741
Major urinary protein OS=Rattus norvegicus PE=1 SV=1	MUP_RAT	P02761	387	266.5	312	407.5	133.5	48.5	207.5	141.5	0.386744	0.00388746
Day5
Protein name	Accession Number	Uniprot	C1-ave	C2-ave	C3-ave	C4-ave	D5-1-ave	D5-2-ave	D5-3-ave	D5-4-ave	Fold change	P-value
NKG2-D type II integral membrane protein OS=Rattus norvegicus GN=Klrk1 PE=2 SV=1	NKG2D_RAT	O70215	0.5	0.5	0.5	1.5	9	7	5.5	6.5	9.33333	0.00019779
Tumor necrosis factor receptor superfamily member 1B OS=Rattus norvegicus GN=Tnfrsf1b PE=2 SV=1	TNR1B_RAT	Q80WY6	0	1	0.5	0	2.5	3.5	2.5	4.5	8.66667	0.00170913
Leucine-rich repeat-containing protein 15 OS=Rattus norvegicus GN=Lrrc15 PE=2 SV=1	LRC15_RAT	Q8R5M3	1	0	0	1.5	3	5	5	5.5	7.4	0.00098442
Golgi apparatus protein 1 OS=Rattus norvegicus GN=Glg1 PE=1 SV=1	GSLG1_RAT	Q62638	0.5	0.5	1	2	3	6.5	5	6	5.125	0.0028573
Class I histocompatibility antigen, Non-RT1.A alpha-1 chain OS=Rattus norvegicus GN=RT1-Aw2 PE=1 SV=1	HA11_RAT	P15978	5.5	8	10	9.5	27.5	50.5	38	32.5	4.5	0.00123903
RT1 class I histocompatibility antigen, AA alpha chain OS=Rattus norvegicus PE=1 SV=2	HA12_RAT	P16391	3.5	5.5	5	6	13	29.5	19.5	16.5	3.925	0.00655052
Galectin-3-binding protein OS=Rattus norvegicus GN=Lgals3bp PE=1 SV=2	LG3BP_RAT	O70513	11.5	18.5	19	19.5	73.5	50	65.5	75.5	3.86131	0.00019748
OX-2 membrane glycoprotein OS=Rattus norvegicus GN=Cd200 PE=2 SV=1	OX2G_RAT	P04218	1	1.5	1	0.5	2.5	3.5	3	4	3.25	0.00106087
Integrin beta-1 OS=Rattus norvegicus GN=Itgb1 PE=2 SV=1	ITB1_RAT	P49134	1	1	1	0.5	3	2	3	3	3.14286	0.00053303
Growth/differentiation factor 15 OS=Rattus norvegicus GN=Gdf15 PE=3 SV=1	GDF15_RAT	Q9Z0J6	1	1.5	1	0.5	4	2.5	2.5	3.5	3.125	0.00250901
Cluster of Heat shock protein HSP 90-beta OS=Rattus norvegicus GN=Hsp90ab1 PE=1 SV=4 (HS90B_RAT)	HS90B_RAT [3]	P34058	1.5	0.5	0.5	2	2.5	5.5	2.5	3.5	3.11111	0.0250449
Macrophage colony-stimulating factor 1 OS=Rattus norvegicus GN=Csf1 PE=2 SV=1	CSF1_RAT	Q8JZQ0	0.5	2	1	2	3	5.5	4	4.5	3.09091	0.00418331
Cell surface glycoprotein MUC18 OS=Rattus norvegicus GN=Mcam PE=1 SV=2	MUC18_RAT	Q9EPF2	2	1.5	1.5	1	5	6.5	3	4	3.08333	0.0068192
Complement C4 OS=Rattus norvegicus GN=C4 PE=1 SV=3	CO4_RAT	P08649	9	14.5	13	10.5	29	29.5	31	43	2.81915	0.00093392
Neuropilin-1 OS=Rattus norvegicus GN=Nrp1 PE=1 SV=1	NRP1_RAT	Q9QWJ9	0.5	2.5	2	2	3.5	5.5	4.5	4.5	2.57143	0.00361186
Cluster of Aldose reductase OS=Rattus norvegicus GN=Akr1b1 PE=1 SV=3 (ALDR_RAT)	ALDR_RAT [2]	P07943	1	2	1.5	0	3	2.5	2.5	3	2.44444	0.011291
Cell adhesion molecule 4 OS=Rattus norvegicus GN=Cadm4 PE=1 SV=1	CADM4_RAT	Q1WIM1	1	2	2	2.5	3.5	4	4.5	4.5	2.2	0.0012693
Neogenin (Fragment) OS=Rattus norvegicus GN=Neo1 PE=1 SV=1	NEO1_RAT	P97603	2.5	3	2.5	2	5.5	6	5	4.5	2.1	0.00036299
Beta-2-microglobulin OS=Rattus norvegicus GN=B2m PE=1 SV=1	B2MG_RAT	P07151	7	7	7	7	12	15.5	15.5	14.5	2.05357	0.00011011
Cluster of Putative lysozyme C-2 OS=Rattus norvegicus GN=Lyz2 PE=5 SV=1 (LYSC2_RAT)	LYSC2_RAT [2]	Q05820	2	2	2.5	2	5	3.5	4.5	4	2	0.00085453
Alpha-1-acid glycoprotein OS=Rattus norvegicus GN=Orm1 PE=2 SV=1	A1AG_RAT	P02764	22	25	21.5	14.5	46.5	39.5	37.5	36	1.92169	0.00100689
Transmembrane protein 132A OS=Rattus norvegicus GN=Tmem132a PE=1 SV=1	T132A_RAT	Q80WF4	0.5	1.5	1.5	1.5	2	3	2	2.5	1.9	0.0174572
Neutral ceramidase OS=Rattus norvegicus GN=Asah2 PE=1 SV=1	ASAH2_RAT	Q91XT9	0.5	1.5	1.5	1.5	2.5	2	2	2.5	1.8	0.0134
Choline transporter-like protein 4 OS=Rattus norvegicus GN=Slc44a4 PE=2 SV=1	CTL4_RAT	Q6MG71	2	3	2.5	3	4.5	3.5	5.5	4.5	1.71429	0.00743446
Monocyte differentiation antigen CD14 OS=Rattus norvegicus GN=Cd14 PE=2 SV=2	CD14_RAT	Q63691	6	6.5	6	4.5	10	11	10.5	7.5	1.69565	0.00412316
Nidogen-2 OS=Rattus norvegicus GN=Nid2 PE=2 SV=1	NID2_RAT	B5DFC9	7.5	7	7	8	11.5	12.5	14	9	1.59322	0.006654
Alpha/beta hydrolase domain-containing protein 14B OS=Rattus norvegicus GN=Abhd14b PE=2 SV=1	ABHEB_RAT	Q6DGG1	7	6.5	6.5	6.5	8.5	12	9	11	1.5283	0.0057522
Multiple inositol polyphosphate phosphatase 1 OS=Rattus norvegicus GN=Minpp1 PE=1 SV=3	MINP1_RAT	O35217	10.5	7.5	8.5	10.5	13	14.5	14.5	14	1.51351	0.00122782
Dipeptidyl peptidase 1 OS=Rattus norvegicus GN=Ctsc PE=1 SV=3	CATC_RAT	P80067	12	14.5	12	11.5	7	6.5	10.5	6	0.6	0.00648392
Major urinary protein OS=Rattus norvegicus PE=1 SV=1	MUP_RAT	P02761	387	266.5	312	407.5	236.5	165.5	256.5	152	0.590313	0.0150503
4-trimethylaminobutyraldehyde dehydrogenase OS=Rattus norvegicus GN=Aldh9a1 PE=1 SV=1	AL9A1_RAT	Q9JLJ3	4.5	2.5	3	3	1	2	1.5	2	0.5	0.0167305
Protein deglycase DJ-1 OS=Rattus norvegicus GN=Park7 PE=1 SV=1	PARK7_RAT	O88767	3.5	3	2	2	1	0.5	1.5	0.5	0.333333	0.00768036
Isoamyl acetate-hydrolyzing esterase 1 homolog OS=Rattus norvegicus GN=Iah1 PE=2 SV=2	IAH1_RAT	Q711G3	4	2	2	2.5	1	0.5	1	1	0.333333	0.0117095
Day8
Protein name	Accession Number	Uniprot	C1-ave	C2-ave	C3-ave	C4-ave	D8-1-ave	D8-2-ave	D8-3-ave	D8-4-ave	Fold change	P-value
Thioredoxin OS=Rattus norvegicus GN=Txn PE=1 SV=2	THIO_RAT	P11232	3.5	3.5	3	3.5	51.5	34	75	5.5	12.2963	0.0405106
Superoxide dismutase [Cu-Zn] OS=Rattus norvegicus GN=Sod1 PE=1 SV=2	SODC_RAT	P07632	13	13	13	12.5	169.5	175	196	34.5	11.165	0.0120658
Tumor necrosis factor receptor superfamily member 1B OS=Rattus norvegicus GN=Tnfrsf1b PE=2 SV=1	TNR1B_RAT	Q80WY6	0	1	0.5	0	3.5	5	3.5	4	10.6667	0.00014606
Protein disulfide-isomerase A4 OS=Rattus norvegicus GN=Pdia4 PE=1 SV=2	PDIA4_RAT	P38659	1	0.5	0.5	0	3.5	6	5	3	8.75	0.00166954
Neutrophil gelatinase-associated lipocalin OS=Rattus norvegicus GN=Lcn2 PE=1 SV=2	NGAL_RAT	P30152	13.5	5.5	4.5	5	75	58	73.5	23.5	8.07018	0.00605095
NKG2-D type II integral membrane protein OS=Rattus norvegicus GN=Klrk1 PE=2 SV=1	NKG2D_RAT	O70215	0.5	0.5	0.5	1.5	4	7	3.5	6	6.83333	0.00228923
Beta-glucuronidase OS=Rattus norvegicus GN=Gusb PE=2 SV=1	BGLR_RAT	P06760	0.5	3.5	4	4.5	17	6.5	19	39.5	6.56	0.0467397
Filamin-C OS=Rattus norvegicus GN=Flnc PE=1 SV=1	FLNC_RAT	D3ZHA0	1	0	0.5	0.5	3.5	2	3	2.5	5.5	0.00106087
Alpha-1-acid glycoprotein OS=Rattus norvegicus GN=Orm1 PE=2 SV=1	A1AG_RAT	P02764	22	25	21.5	14.5	155	85.5	107	56	4.86145	0.00874948
Alpha/beta hydrolase domain-containing protein 14B OS=Rattus norvegicus GN=Abhd14b PE=2 SV=1	ABHEB_RAT	Q6DGG1	7	6.5	6.5	6.5	32	36.5	40.5	12	4.56604	0.00969379
Class I histocompatibility antigen, Non-RT1.A alpha-1 chain OS=Rattus norvegicus GN=RT1-Aw2 PE=1 SV=1	HA11_RAT	P15978	5.5	8	10	9.5	33	52	35	28.5	4.5	0.0014995
Beta-2-microglobulin OS=Rattus norvegicus GN=B2m PE=1 SV=1	B2MG_RAT	P07151	7	7	7	7	37	27.5	41.5	18.5	4.44643	0.00328829
RT1 class I histocompatibility antigen, AA alpha chain OS=Rattus norvegicus PE=1 SV=2	HA12_RAT	P16391	3.5	5.5	5	6	16	26.5	26	15.5	4.2	0.00203234
Cytochrome c, somatic OS=Rattus norvegicus GN=Cycs PE=1 SV=2	CYC_RAT	P62898	0	1	1	1	3.5	2	3	3	3.83333	0.00185016
Odorant-binding protein OS=Rattus norvegicus GN=Obp1f PE=1 SV=1	OBP_RAT	P08937	4.5	3	2	3.5	11.5	9.5	13	11	3.46154	0.00010585
Lithostathine OS=Rattus norvegicus GN=Reg1 PE=1 SV=1	LITH_RAT	P10758	2.5	2	3	2	7.5	5.5	12.5	4.5	3.15789	0.0290177
Complement C4 OS=Rattus norvegicus GN=C4 PE=1 SV=3	CO4_RAT	P08649	9	14.5	13	10.5	54	27.5	41.5	25	3.14894	0.0102032
Macrophage colony-stimulating factor 1 OS=Rattus norvegicus GN=Csf1 PE=2 SV=1	CSF1_RAT	Q8JZQ0	0.5	2	1	2	4.5	5	3	4	3	0.00288268
Cell adhesion molecule 4 OS=Rattus norvegicus GN=Cadm4 PE=1 SV=1	CADM4_RAT	Q1WIM1	1	2	2	2.5	5.5	8	3	5.5	2.93333	0.0146
Regenerating islet-derived protein 3-gamma OS=Rattus norvegicus GN=Reg3g PE=1 SV=1	REG3G_RAT	P42854	16	18.5	21.5	17.5	60	52.5	36	39	2.55102	0.00261958
Intercellular adhesion molecule 1 OS=Rattus norvegicus GN=Icam1 PE=2 SV=1	ICAM1_RAT	Q00238	4.5	5.5	6	2.5	11.5	10.5	11.5	12	2.45946	0.00019255
Galectin-5 OS=Rattus norvegicus GN=Lgals5 PE=1 SV=2	LEG5_RAT	P47967	17	11	14	12.5	39.5	38	33	19	2.37615	0.00824557
Cluster of Putative lysozyme C-2 OS=Rattus norvegicus GN=Lyz2 PE=5 SV=1 (LYSC2_RAT)	LYSC2_RAT [2]	Q05820	2	2	2.5	2	5.5	4.5	3	6.5	2.29412	0.0109235
Vascular cell adhesion protein 1 OS=Rattus norvegicus GN=Vcam1 PE=2 SV=1	VCAM1_RAT	P29534	6.5	5.5	4.5	4.5	10.5	14.5	11.5	11	2.2619	0.00062738
Galectin-9 OS=Rattus norvegicus GN=Lgals9 PE=2 SV=2	LEG9_RAT	P97840	9	6	8	7	18.5	18.5	15	10	2.06667	0.00908596
Cluster of T-kininogen 1 OS=Rattus norvegicus GN=Map1 PE=1 SV=2 (KNT1_RAT)	KNT1_RAT [2]	P01048	39	42	41	28.5	106	71	64	57.5	1.98339	0.0166509
Plasma protease C1 inhibitor OS=Rattus norvegicus GN=Serping1 PE=2 SV=1	IC1_RAT	Q6P734	7.5	8.5	8	6	10.5	13.5	15.5	13.5	1.76667	0.00260082
Cystatin-C OS=Rattus norvegicus GN=Cst3 PE=1 SV=2	CYTC_RAT	P14841	23.5	20	19	20.5	31	24	47	33.5	1.63253	0.0369049
Prothrombin OS=Rattus norvegicus GN=F2 PE=1 SV=1	THRB_RAT	P18292	19	18.5	17	17	22	38.5	28	22.5	1.55245	0.0432739
Galectin-3-binding protein OS=Rattus norvegicus GN=Lgals3bp PE=1 SV=2	LG3BP_RAT	O70513	11.5	18.5	19	19.5	24	27	23	31	1.53285	0.0127833
Carboxypeptidase Q OS=Rattus norvegicus GN=Cpq PE=1 SV=1	CBPQ_RAT	Q6IRK9	45	41.5	40	40	23.5	33	21	33.5	0.666667	0.0067364
Fetuin-B OS=Rattus norvegicus GN=Fetub PE=2 SV=2	FETUB_RAT	Q9QX79	17	26	24.5	17.5	10	16	15.5	12.5	0.635294	0.0291908
Arylsulfatase B OS=Rattus norvegicus GN=Arsb PE=2 SV=2	ARSB_RAT	P50430	6.5	6.5	6.5	5.5	3.5	4.5	4	3.5	0.62	0.0004717
Lysosomal acid phosphatase OS=Rattus norvegicus GN=Acp2 PE=1 SV=1	PPAL_RAT	P20611	16	25.5	21.5	18	14	15.5	6.5	11.5	0.58642	0.0267452
Dipeptidyl peptidase 2 OS=Rattus norvegicus GN=Dpp7 PE=1 SV=1	DPP2_RAT	Q9EPB1	22	23	22	20	10.5	16	10	14.5	0.586207	0.00138145
Dipeptidyl peptidase 1 OS=Rattus norvegicus GN=Ctsc PE=1 SV=3	CATC_RAT	P80067	12	14.5	12	11.5	6.5	6.5	8.5	7	0.57	0.00062751
Retinoid-inducible serine carboxypeptidase OS=Rattus norvegicus GN=Scpep1 PE=2 SV=1	RISC_RAT	Q920A6	19	14	11.5	13.5	10.5	9	8.5	5	0.568966	0.0194045
Triosephosphate isomerase OS=Rattus norvegicus GN=Tpi1 PE=1 SV=2	TPIS_RAT	P48500	14	13	10.5	12.5	5.5	7.5	9	6	0.56	0.00223892
Fructose-bisphosphate aldolase B OS=Rattus norvegicus GN=Aldob PE=1 SV=2	ALDOB_RAT	P00884	18.5	12	12	13.5	5.5	7.5	7.5	10	0.544643	0.0120652
Serine protease inhibitor A3K OS=Rattus norvegicus GN=Serpina3k PE=1 SV=3	SPA3K_RAT	P05545	127	125	144	150.5	69	85.5	64	73	0.533394	0.00017913
Putative phospholipase B-like 2 OS=Rattus norvegicus GN=Plbd2 PE=1 SV=2	PLBL2_RAT	Q4QQW8	7	9	8	7.5	3.5	4	4.5	4.5	0.52381	0.00025846
Cluster of Alpha-enolase OS=Rattus norvegicus GN=Eno1 PE=1 SV=4 (ENOA_RAT)	ENOA_RAT [2]	P04764	25	21	17	18	5.5	10.5	14	12	0.518519	0.00877963
Apolipoprotein E OS=Rattus norvegicus GN=Apoe PE=1 SV=2	APOE_RAT	P02650	20	19.5	20.5	21.5	7	9.5	10	15.5	0.515337	0.00172342
Lysosomal thioesterase PPT2 OS=Rattus norvegicus GN=Ppt2 PE=2 SV=1	PPT2_RAT	O70489	7	7.5	8	7	4.5	5.5	3.5	1.5	0.508475	0.00644654
Nucleobindin-1 OS=Rattus norvegicus GN=Nucb1 PE=1 SV=1	NUCB1_RAT	Q63083	13	17.5	14	13	10	11	6	0	0.469565	0.0308071
Serine protease inhibitor A3L OS=Rattus norvegicus GN=Serpina3l PE=1 SV=3	SPA3L_RAT	P05544	221.5	215.5	220	200	93	142	83.5	80.5	0.465578	0.00027891
Protein FAM3C OS=Rattus norvegicus GN=Fam3c PE=2 SV=1	FAM3C_RAT	Q810F4	3	2	2.5	2.5	1.5	0.5	1.5	1	0.45	0.00471414
Aggrecan core protein OS=Rattus norvegicus GN=Acan PE=1 SV=2	PGCA_RAT	P07897	4.5	7.5	7	3.5	2	3	2	3	0.444444	0.0210931
Protein disulfide-isomerase OS=Rattus norvegicus GN=P4hb PE=1 SV=2	PDIA1_RAT	P04785	3.5	3	2.5	3.5	1.5	0.5	2	1.5	0.44	0.00443649
Serine protease inhibitor A3M (Fragment) OS=Rattus norvegicus GN=Serpina3m PE=2 SV=1	SPA3M_RAT	Q63556	7.5	9.5	9.5	8.5	4.5	5	1	4.5	0.428571	0.00298897
Cluster of Alpha-1-inhibitor 3 OS=Rattus norvegicus GN=A1i3 PE=1 SV=1 (A1I3_RAT)	A1I3_RAT [3]	P14046	106	72	93	116	52.5	33	30.5	48.5	0.425065	0.00229186
Lysosomal alpha-glucosidase OS=Rattus norvegicus GN=Gaa PE=2 SV=1	LYAG_RAT	Q6P7A9	17.5	26	23.5	19	6.5	16	9.5	3	0.406977	0.00936345
Glutathione S-transferase P OS=Rattus norvegicus GN=Gstp1 PE=1 SV=2	GSTP1_RAT	P04906	7	5	4.5	5	1	3	2.5	2	0.395349	0.00352265
Glypican-3 OS=Rattus norvegicus GN=Gpc3 PE=1 SV=1	GPC3_RAT	P13265	5	5	5	5	1.5	3	1	2	0.375	0.00033214
Biglycan OS=Rattus norvegicus GN=Bgn PE=2 SV=1	PGS1_RAT	P47853	12	9.5	12	14.5	6.5	4	4	3	0.364583	0.00093956
Alcohol dehydrogenase [NADP(+)] OS=Rattus norvegicus GN=Akr1a1 PE=1 SV=2	AK1A1_RAT	P51635	20	13.5	10.5	15.5	3	2.5	8	8	0.361345	0.0090677
Cluster of Keratin, type I cytoskeletal 10 OS=Rattus norvegicus GN=Krt10 PE=3 SV=1 (K1C10_RAT)	K1C10_RAT [2]	Q6IFW6	6	3.5	3.5	6.5	2	1.5	3	0.5	0.358974	0.0169647
Apolipoprotein A-I OS=Rattus norvegicus GN=Apoa1 PE=1 SV=2	APOA1_RAT	P04639	4	5.5	5	5.5	1.5	2.5	1	1.5	0.325	0.0003827
Rab GDP dissociation inhibitor beta OS=Rattus norvegicus GN=Gdi2 PE=1 SV=2	GDIB_RAT	P50399	12	8	8.5	11.5	2.5	2	2	6.5	0.325	0.00401339
Cluster of Tubulin alpha-1B chain OS=Rattus norvegicus GN=Tuba1b PE=1 SV=1 (TBA1B_RAT)	TBA1B_RAT [2]	Q6P9V9	2	2.5	2.5	2.5	0.5	0	1.5	1	0.315789	0.00334328
Glutathione synthetase OS=Rattus norvegicus GN=Gss PE=1 SV=1	GSHB_RAT	P46413	8.5	4.5	5.5	6.5	0	2	2	3	0.28	0.00542395
Isocitrate dehydrogenase [NADP] cytoplasmic OS=Rattus norvegicus GN=Idh1 PE=1 SV=1	IDHC_RAT	P41562	7.5	6	4.5	3.5	1	2	1.5	1	0.255814	0.00452216
Phosphotriesterase-related protein OS=Rattus norvegicus GN=Pter PE=2 SV=2	PTER_RAT	Q63530	3.5	2	2	3	0	1.5	0	1	0.238095	0.00927525
Argininosuccinate synthase OS=Rattus norvegicus GN=Ass1 PE=1 SV=1	ASSY_RAT	P09034	2	3.5	3.5	2	0.5	0.5	1.5	0	0.227273	0.00736406
Nucleobindin-2 OS=Rattus norvegicus GN=Nucb2 PE=1 SV=1	NUCB2_RAT	Q9JI85	2.5	6	4.5	2.5	2	1	0.5	0	0.225806	0.0197807
Fructose-1,6-bisphosphatase 1 OS=Rattus norvegicus GN=Fbp1 PE=1 SV=2	F16P1_RAT	P19112	10.5	7.5	7	11	1.5	0.5	4.5	1.5	0.222222	0.00195792
Hyaluronidase-1 OS=Rattus norvegicus GN=Hyal1 PE=2 SV=1	HYAL1_RAT	Q76HN1	3	4	3.5	3.5	1	1.5	0	0.5	0.214286	0.00036299
4-trimethylaminobutyraldehyde dehydrogenase OS=Rattus norvegicus GN=Aldh9a1 PE=1 SV=1	AL9A1_RAT	Q9JLJ3	4.5	2.5	3	3	0.5	0.5	0	1.5	0.192308	0.00269849
Sodium-dependent phosphate transport protein 2A OS=Rattus norvegicus GN=Slc34a1 PE=1 SV=1	NPT2A_RAT	Q06496	2.5	4.5	3	5.5	0	0.5	0	1.5	0.129032	0.00476587
Triokinase/FMN cyclase OS=Rattus norvegicus GN=Tkfc PE=1 SV=1	TKFC_RAT	Q4KLZ6	4	3	3.5	4	0	0	0	1.5	0.103448	0.0003356
Cytosolic non-specific dipeptidase OS=Rattus norvegicus GN=Cndp2 PE=1 SV=1	CNDP2_RAT	Q6Q0N1	7	2.5	3	4	0	0	0	1.5	0.0909091	0.0130241
Cluster of Sulfotransferase 1C2A OS=Rattus norvegicus GN=Sult1c2a PE=2 SV=2 (S1C2A_RAT)	S1C2A_RAT [4]	Q9WUW9	6	2.5	3	3	0	0	0	0.5	0.0344828	0.00498003
Apolipoprotein A-IV OS=Rattus norvegicus GN=Apoa4 PE=1 SV=2	APOA4_RAT	P02651	4.5	17	10	4.5	0	0	1	0	0.0277778	0.0259278
Transketolase OS=Rattus norvegicus GN=Tkt PE=1 SV=1	TKT_RAT	P50137	6	7.5	5.5	5	0	0.5	0	0	0.0208333	4.1547e-05
Isoamyl acetate-hydrolyzing esterase 1 homolog OS=Rattus norvegicus GN=Iah1 PE=2 SV=2	IAH1_RAT	Q711G3	4	2	2	2.5	0	0	0	0	0	0.00145034

## Sheet: Table S3
Table S3. All identified proteins in urine samples from four tumor-rejecting rats and four tumor rats.
			Control								Tumor-rejecting group-day 5								Tumor-rejecting group-day 8								Tumor-rejecting group-day 10								Tumor group-day 3								Tumor group-day 5
MS/MS View:797 Proteins in 729 Clusters<BR>With 2 Decoys	Accession Number	Molecular Weight	C-1	C-1*	C-2	C-2*	C-3	C-3*	C-4	C-4*	D5-1	D5-1*	D5-2	D5-2*	D5-3	D5-3*	D5-4	D5-4*	D8-1	D8-1*	D8-2	D8-2*	D8-3	D8-3*	D8-4	D8-4*	D10-1	D10-1*	D10-2	D10-2*	D10-3	D10-3*	D10-4	D10-4*	D3-1	D3-1*	D3-2	D3-2*	D3-3	D3-3*	D3-4	D3-4*	D5-1	D5-1*	D5-2	D5-2*	D5-3	D5-3*	D5-4
Serum albumin OS=Rattus norvegicus GN=Alb PE=1 SV=2	ALBU_RAT	69 kDa	345	367	550	553	410	434	424	434	339	369	432	420	411	383	379	375	382	377	473	464	439	433	365	354	356	340	492	470	451	415	340	348	468	463	381	378	392	401	479	487	371	373	307	289	368	348	365
Pro-epidermal growth factor OS=Rattus norvegicus GN=Egf PE=1 SV=2	EGF_RAT	124 kDa	216	202	218	224	232	235	235	211	191	183	205	198	254	265	239	240	199	199	175	162	229	223	222	209	207	191	181	176	228	207	222	209	267	240	249	234	235	259	191	216	222	213	219	201	263	232	185
Uromodulin OS=Rattus norvegicus GN=Umod PE=2 SV=1	UROM_RAT	71 kDa	73	101	191	184	249	234	130	116	78	76	68	69	82	77	70	75	149	125	80	72	76	66	87	86	189	188	107	108	105	118	96	89	118	106	170	165	84	99	350	353	335	349	107	106	97	94	330
Low-density lipoprotein receptor-related protein 2 OS=Rattus norvegicus GN=Lrp2 PE=1 SV=1	LRP2_RAT	519 kDa	169	163	162	170	162	160	146	148	154	160	121	129	165	162	150	157	144	146	137	129	136	150	149	150	131	135	128	145	168	163	158	148	162	146	179	177	154	152	145	168	141	137	159	161	153	162	132
Major urinary protein OS=Rattus norvegicus PE=1 SV=1	MUP_RAT	21 kDa	368	386	266	253	355	355	394	400	236	262	528	540	237	237	171	174	264	258	429	430	322	312	223	222	209	223	324	329	274	300	270	279	127	132	44	49	204	201	152	124	231	230	167	155	248	251	150
Serine protease inhibitor A3L OS=Rattus norvegicus GN=Serpina3l PE=1 SV=3	SPA3L_RAT	46 kDa	197	234	204	217	212	213	197	193	216	207	161	177	171	177	172	172	159	167	146	158	156	165	134	127	131	129	117	122	154	161	99	96	196	211	208	214	183	196	180	173	150	157	180	176	166	175	124
Alpha-1-macroglobulin OS=Rattus norvegicus GN=A1m PE=1 SV=1	A1M_RAT	167 kDa	145	140	151	149	172	173	145	153	138	131	121	132	164	177	157	141	123	123	115	119	155	156	131	133	117	118	129	114	164	163	125	138	147	137	146	140	139	143	141	140	130	126	119	126	117	131	117
Urinary protein 2 OS=Rattus norvegicus PE=1 SV=1	UP2_RAT	11 kDa	158	146	139	138	157	147	158	146	156	167	161	155	145	150	161	149	130	113	120	123	128	129	126	123	121	145	119	136	147	148	133	147	186	172	106	96	137	125	152	150	157	169	142	135	111	105	91
Serine protease inhibitor A3K OS=Rattus norvegicus GN=Serpina3k PE=1 SV=3	SPA3K_RAT	47 kDa	116	132	118	126	155	156	145	149	138	113	144	145	142	161	151	149	108	118	112	119	132	134	110	115	84	88	107	98	128	134	86	76	140	152	146	136	160	174	132	150	116	122	116	116	132	142	97
Hemopexin OS=Rattus norvegicus GN=Hpx PE=1 SV=3	HEMO_RAT	51 kDa	107	99	115	98	108	99	99	87	93	87	95	95	86	92	86	84	96	95	105	102	104	95	98	96	91	92	94	101	96	98	90	91	115	107	92	84	97	90	95	97	110	108	103	89	104	100	98
Urinary protein 3 OS=Rattus norvegicus PE=3 SV=1	UP3_RAT	11 kDa	126	111	122	105	127	108	125	113	125	125	125	124	101	104	102	102	99	108	107	119	105	106	91	99	113	121	108	112	109	110	99	97	117	109	85	83	101	93	99	97	103	93	98	89	86	80	75
Cluster of Alpha-1-inhibitor 3 OS=Rattus norvegicus GN=A1i3 PE=1 SV=1 (A1I3_RAT)	A1I3_RAT [3]	164 kDa	109	98	68	73	109	131	109	117	73	81	100	91	108	100	97	92	69	69	74	73	78	84	67	65	61	61	72	62	87	77	49	47	107	103	72	92	121	104	122	122	80	78	43	47	71	66	103
Urinary protein 1 OS=Rattus norvegicus PE=1 SV=1	UP1_RAT	11 kDa	94	97	99	90	101	83	95	77	76	89	96	93	86	84	81	69	66	69	75	91	69	80	66	69	78	80	80	84	80	82	81	70	112	104	75	76	77	72	93	87	88	99	86	76	66	58	78
Serotransferrin OS=Rattus norvegicus GN=Tf PE=1 SV=3	TRFE_RAT	76 kDa	73	73	99	98	78	89	80	80	85	81	76	78	65	74	80	76	71	70	87	81	76	78	74	71	66	62	88	82	83	71	73	64	99	102	70	68	82	72	73	81	76	76	56	57	70	68	65
Cluster of Submandibular glandular kallikrein-9 OS=Rattus norvegicus GN=Klk9 PE=1 SV=1 (KLK9_RAT)	KLK9_RAT [2]	28 kDa	12	12	37	38	34	32	26	33	53	57	130	130	42	48	94	86	140	139	194	172	144	147	88	73	183	180	176	162	80	61	100	97	29	27	37	38	24	28	24	22	10	14	43	45	37	33	75
Plasminogen OS=Rattus norvegicus GN=Plg PE=2 SV=2	PLMN_RAT	91 kDa	76	55	58	60	66	64	70	62	69	78	60	62	53	60	59	50	54	65	53	67	48	52	49	43	57	66	56	61	57	52	43	40	67	77	51	55	63	57	63	58	67	59	59	61	61	61	53
Fibronectin OS=Rattus norvegicus GN=Fn1 PE=1 SV=2	FINC_RAT	273 kDa	56	56	71	75	72	84	68	55	83	82	52	45	65	59	62	58	63	68	50	48	63	60	67	63	72	58	46	42	71	60	49	46	75	65	89	84	75	77	73	75	52	56	70	66	72	71	47
Cadherin-1 OS=Rattus norvegicus GN=Cdh1 PE=1 SV=1	CADH1_RAT	99 kDa	56	51	61	55	44	52	42	36	56	51	50	55	61	48	30	27	52	54	44	47	52	48	65	54	47	43	52	41	48	45	55	42	75	55	67	77	57	69	56	65	74	74	76	75	45	42	72
Polymeric immunoglobulin receptor OS=Rattus norvegicus GN=Pigr PE=1 SV=1	PIGR_RAT	85 kDa	52	46	44	47	48	50	45	53	37	39	46	43	60	65	67	69	58	67	49	49	62	59	63	68	73	74	62	64	57	60	55	61	49	44	63	65	65	69	43	49	60	48	61	66	75	84	58
Cystatin-related protein 1 OS=Rattus norvegicus GN=Andpro PE=1 SV=1	22P1_RAT	21 kDa	21	24	45	45	49	33	34	35	61	58	125	119	29	42	43	52	135	146	188	172	107	110	43	49	155	163	154	169	59	62	54	57	31	28	23	23	19	17	24	25	13	12	24	31	23	23	54
Deoxyribonuclease-1 OS=Rattus norvegicus GN=Dnase1 PE=2 SV=1	DNAS1_RAT	32 kDa	51	53	56	57	54	54	44	48	44	49	33	34	49	47	45	41	46	49	42	32	49	45	66	68	55	55	39	34	61	57	67	62	49	43	57	66	42	58	44	53	44	47	47	51	42	37	59
Meprin A subunit alpha OS=Rattus norvegicus GN=Mep1a PE=1 SV=2	MEP1A_RAT	85 kDa	52	62	55	53	47	53	51	57	65	76	54	63	58	55	67	74	66	66	59	57	50	52	64	68	58	61	56	52	55	57	77	76	58	60	54	76	51	53	56	70	59	54	59	72	53	56	56
Neutral and basic amino acid transport protein rBAT OS=Rattus norvegicus GN=Slc3a1 PE=1 SV=1	SLC31_RAT	79 kDa	53	51	50	42	66	62	72	64	44	38	27	27	53	47	58	49	43	43	45	44	31	27	60	62	32	31	49	44	41	42	69	73	57	59	53	59	83	84	80	75	61	56	66	65	62	53	52
Protein AMBP OS=Rattus norvegicus GN=Ambp PE=1 SV=1	AMBP_RAT	39 kDa	54	60	59	50	50	44	49	56	50	46	61	58	42	48	40	43	58	55	47	50	48	48	51	51	61	70	36	41	51	48	45	45	48	50	43	40	49	47	42	38	57	51	59	54	50	51	52
Aminopeptidase N OS=Rattus norvegicus GN=Anpep PE=1 SV=2	AMPN_RAT	109 kDa	64	63	38	33	56	53	53	53	54	58	28	34	65	60	54	48	48	44	49	49	59	56	61	56	50	48	49	52	60	72	59	66	41	55	49	49	54	61	51	50	50	56	59	57	54	55	42
Prostatic steroid-binding protein C1 OS=Rattus norvegicus GN=Psbpc1 PE=1 SV=1	PSC1_RAT	13 kDa	14	16	28	24	33	31	32	30	51	52	85	88	28	36	60	57	111	97	108	109	92	83	64	59	121	104	110	110	60	63	73	77	24	20	34	26	20	12	16	17	8	7	25	26	17	12	46
Gelsolin OS=Rattus norvegicus GN=Gsn PE=1 SV=1	GELS_RAT	86 kDa	55	45	40	42	45	44	41	43	38	35	50	47	41	36	28	31	46	52	53	48	41	41	34	37	42	37	35	39	43	44	28	29	37	42	30	33	38	38	37	29	39	44	34	42	45	49	32
Ig kappa chain C region, B allele OS=Rattus norvegicus PE=1 SV=1	KACB_RAT	12 kDa	195	189	146	148	185	181	218	201	152	153	176	162	143	154	99	113	153	156	178	195	141	135	138	150	181	180	243	253	141	141	198	194	169	176	221	225	129	135	163	173	204	191	263	268	150	143	224
Matrix-remodeling-associated protein 8 OS=Rattus norvegicus GN=Mxra8 PE=2 SV=1	MXRA8_RAT	43 kDa	33	41	42	43	39	42	35	38	36	44	39	32	51	44	52	49	37	34	30	34	39	42	40	44	37	43	36	35	42	47	36	31	48	45	45	51	42	55	41	36	36	46	37	35	45	57	37
Cluster of Actin, cytoplasmic 1 OS=Rattus norvegicus GN=Actb PE=1 SV=1 (ACTB_RAT)	ACTB_RAT [4]	42 kDa	46	42	42	40	39	50	47	44	36	41	33	26	45	43	45	45	43	42	38	39	40	38	41	44	42	35	43	37	47	42	52	47	42	43	39	40	46	50	53	49	44	39	41	50	46	45	50
Afamin OS=Rattus norvegicus GN=Afm PE=3 SV=1	AFAM_RAT	69 kDa	47	42	38	49	34	47	42	44	34	41	35	40	40	41	27	36	33	36	35	29	40	38	38	35	29	37	41	33	44	43	32	37	41	41	29	34	41	41	48	47	45	35	37	37	41	35	40
Cluster of T-kininogen 1 OS=Rattus norvegicus GN=Map1 PE=1 SV=2 (KNT1_RAT)	KNT1_RAT [2]	48 kDa	31	45	37	45	35	35	30	27	27	30	33	35	29	31	38	42	23	27	32	30	31	32	46	38	29	26	29	34	26	29	35	38	59	49	43	46	29	30	51	44	51	51	50	44	52	51	66
Cluster of Secretoglobin family 2A member 2 OS=Rattus norvegicus GN=Scgb2a2 PE=1 SV=1 (SG2A2_RAT)	SG2A2_RAT [2]	11 kDa	6	7	15	12	14	21	18	13	42	35	87	76	18	20	53	59	92	92	118	112	93	78	56	51	110	113	132	114	46	47	90	75	15	13	18	15	7	12	8	15	5	5	21	20	13	15	30
Kallikrein-1 OS=Rattus norvegicus GN=Ngfg PE=2 SV=2	KLK1_RAT	29 kDa	43	42	57	48	50	40	43	43	41	42	40	36	64	48	52	44	46	45	39	36	44	49	51	48	42	41	41	41	51	52	47	39	47	45	30	35	57	46	53	43	40	33	33	37	45	46	33
Glutamyl aminopeptidase OS=Rattus norvegicus GN=Enpep PE=1 SV=2	AMPE_RAT	108 kDa	35	35	27	34	32	39	31	35	38	36	25	31	33	36	35	40	34	32	28	37	43	36	40	46	25	27	28	33	33	42	33	38	41	37	42	39	31	34	44	49	46	50	47	46	44	46	43
Glandular kallikrein-7, submandibular/renal OS=Rattus norvegicus GN=Klk7 PE=1 SV=1	KLK7_RAT	29 kDa	70	56	62	55	55	61	56	55	46	39	51	42	56	56	51	51	50	53	50	47	62	54	56	48	53	53	50	51	65	56	54	47	55	53	58	54	62	53	57	55	46	44	62	56	50	53	55
Alpha-2-HS-glycoprotein OS=Rattus norvegicus GN=Ahsg PE=1 SV=2	FETUA_RAT	38 kDa	31	38	41	53	42	43	29	40	39	32	29	34	27	30	25	27	34	34	37	30	38	33	32	43	41	32	33	35	32	37	36	26	48	54	36	28	44	48	41	42	30	33	33	28	35	32	16
Alpha-1-acid glycoprotein OS=Rattus norvegicus GN=Orm1 PE=2 SV=1	A1AG_RAT	24 kDa	21	22	31	18	25	21	14	14	16	19	15	12	17	20	34	25	13	12	13	19	16	25	39	32	11	12	13	16	17	20	29	29	39	31	35	35	23	26	21	22	43	47	40	37	39	33	38
Complement factor D OS=Rattus norvegicus GN=Cfd PE=1 SV=2	CFAD_RAT	28 kDa	45	47	33	34	35	40	40	30	41	38	29	25	31	30	31	28	38	41	23	23	30	27	33	33	40	40	26	27	35	27	28	27	40	42	51	41	50	41	34	32	42	35	44	44	63	52	41
Carboxypeptidase Q OS=Rattus norvegicus GN=Cpq PE=1 SV=1	CBPQ_RAT	52 kDa	43	45	39	42	36	34	40	38	38	36	39	31	36	32	42	46	21	25	25	24	22	31	38	34	26	25	23	28	33	35	24	27	29	29	50	51	38	34	35	37	44	40	48	42	39	46	47
Ig kappa chain C region, A allele OS=Rattus norvegicus PE=1 SV=1	KACA_RAT	12 kDa	169	173	134	124	168	155	185	167	128	131	153	134	189	192	134	138	132	125	156	155	182	168	177	192	151	156	212	222	188	186	252	257	142	145	178	167	160	158	143	134	176	163	208	215	180	191	170
Superoxide dismutase [Cu-Zn] OS=Rattus norvegicus GN=Sod1 PE=1 SV=2	SODC_RAT	16 kDa	11	15	11	14	12	9	11	13	15	14	14	14	18	14	8	13	17	22	16	17	17	19	19	21	12	13	14	16	16	14	18	17	12	14	14	14	14	18	14	15	15	13	16	19	16	16	13
Dipeptidyl peptidase 4 OS=Rattus norvegicus GN=Dpp4 PE=1 SV=2	DPP4_RAT	88 kDa	40	29	27	26	26	25	29	30	37	37	25	32	33	29	36	28	35	31	28	32	26	30	29	35	25	27	32	33	32	37	28	31	33	33	45	42	30	33	43	47	28	31	35	36	27	27	39
Cubilin OS=Rattus norvegicus GN=Cubn PE=1 SV=2	CUBN_RAT	399 kDa	28	34	45	38	34	35	30	30	27	25	12	16	29	31	36	31	26	28	31	22	26	28	35	36	26	28	21	25	33	34	33	30	34	42	44	48	36	43	46	40	34	34	35	34	51	42	31
Alpha-1-antiproteinase OS=Rattus norvegicus GN=Serpina1 PE=1 SV=2	A1AT_RAT	46 kDa	39	28	36	36	29	27	26	33	28	29	42	38	31	28	27	25	19	21	35	30	28	30	27	31	26	28	31	37	30	28	28	26	32	30	26	26	26	24	32	29	28	31	22	20	30	29	34
Pancreatic alpha-amylase OS=Rattus norvegicus GN=Amy2 PE=2 SV=2	AMYP_RAT	57 kDa	29	31	32	33	33	35	36	30	88	83	33	33	32	31	32	28	27	26	22	19	32	24	34	34	35	29	20	17	35	37	35	39	23	25	29	28	32	29	22	25	35	30	40	35	30	32	28
Protein-glutamine gamma-glutamyltransferase 4 OS=Rattus norvegicus GN=Tgm4 PE=1 SV=2	TGM4_RAT	76 kDa	17	11	27	27	3	1	48	44	196	179	32	25	19	18	23	24	50	50	12	13	18	20	36	35	72	70	28	28	26	38	31	30	16	19	43	34	7	4	18	17	17	19	33	29	14	11	35
Urokinase-type plasminogen activator OS=Rattus norvegicus GN=Plau PE=1 SV=1	UROK_RAT	48 kDa	31	20	27	30	36	34	36	33	35	34	31	33	38	42	36	45	28	34	30	28	32	36	39	42	26	25	28	24	41	35	45	41	32	35	47	44	37	37	27	37	33	33	37	44	42	48	40
Complement C3 OS=Rattus norvegicus GN=C3 PE=1 SV=3	CO3_RAT	186 kDa	22	18	45	46	29	26	25	25	36	34	24	26	48	42	34	28	29	27	31	30	26	26	22	27	22	23	22	26	20	21	24	24	37	35	26	18	51	58	26	26	28	25	12	14	23	26	22
Galectin-3-binding protein OS=Rattus norvegicus GN=Lgals3bp PE=1 SV=2	LG3BP_RAT	64 kDa	12	10	19	18	19	21	17	21	10	12	10	5	19	17	50	52	11	12	7	8	16	20	52	54	11	10	13	10	19	21	22	23	48	48	69	67	49	48	52	51	77	66	50	48	65	63	82
Vitamin D-binding protein OS=Rattus norvegicus GN=Gc PE=1 SV=3	VTDB_RAT	54 kDa	21	26	51	65	23	30	26	24	29	24	40	36	44	34	38	31	27	32	38	47	42	36	38	35	29	28	37	39	38	42	36	38	39	41	21	27	34	34	26	29	28	36	22	18	35	26	13
Ig lambda-2 chain C region OS=Rattus norvegicus PE=4 SV=1	LAC2_RAT	11 kDa	29	29	26	24	29	25	33	26	29	32	29	34	20	22	24	27	26	25	34	29	24	27	30	29	31	26	35	38	23	27	36	43	37	32	35	29	18	26	24	30	28	30	40	46	25	23	27
Regenerating islet-derived protein 3-gamma OS=Rattus norvegicus GN=Reg3g PE=1 SV=1	REG3G_RAT	19 kDa	18	14	20	17	26	23	20	14	14	15	90	79	43	38	17	15	33	30	37	42	16	16	7	9	21	21	31	28	11	14	7	6	12	4	26	23	70	77	8	6	28	18	41	39	86	83	9
Beta-glucuronidase OS=Rattus norvegicus GN=Gusb PE=2 SV=1	BGLR_RAT	75 kDa	1	0	4	3	5	5	5	4	39	28	65	60	6	9	11	14	22	18	34	34	41	35	60	54	41	41	49	48	31	27	62	64	18	23	16	17	69	71	11	7	5	4	1	2	63	70	17
Neprilysin OS=Rattus norvegicus GN=Mme PE=1 SV=2	NEP_RAT	86 kDa	35	32	23	26	29	32	29	34	28	28	27	24	32	28	32	29	33	37	32	32	41	28	27	31	34	35	32	34	30	34	36	38	22	23	28	24	34	31	34	30	26	30	36	35	26	29	31
Prostatic spermine-binding protein OS=Rattus norvegicus GN=Sbp PE=1 SV=1	SPBP_RAT	31 kDa	15	14	19	16	14	11	14	15	24	20	56	53	15	13	30	29	60	63	79	69	66	68	32	34	68	73	65	60	43	36	55	49	13	10	19	17	7	5	7	5	3	3	28	24	6	6	22
Complement C4 OS=Rattus norvegicus GN=C4 PE=1 SV=3	CO4_RAT	192 kDa	9	8	14	14	12	13	10	11	16	13	9	8	14	10	27	25	16	15	11	8	7	10	36	34	13	12	16	7	7	7	17	16	20	28	28	29	30	26	22	22	27	30	28	30	30	30	42
Prosaposin OS=Rattus norvegicus GN=Psap PE=1 SV=1	SAP_RAT	61 kDa	30	28	27	24	22	21	18	20	28	23	20	21	32	31	26	27	19	17	16	17	23	28	26	26	21	14	17	12	24	23	30	33	21	25	20	20	23	22	24	25	25	24	28	25	32	25	22
Corticosteroid-binding globulin OS=Rattus norvegicus GN=Serpina6 PE=1 SV=2	CBG_RAT	45 kDa	21	18	27	29	30	29	26	26	29	25	15	22	21	21	26	24	23	18	18	18	26	21	25	25	25	24	16	15	22	23	19	15	25	31	35	34	24	21	29	26	34	27	29	29	26	25	35
Sulfhydryl oxidase 1 OS=Rattus norvegicus GN=Qsox1 PE=1 SV=1	QSOX1_RAT	82 kDa	15	12	22	31	15	13	13	19	28	27	18	15	17	20	25	26	25	20	19	19	23	21	30	22	29	28	35	25	29	28	16	21	20	22	46	44	20	20	14	20	22	22	23	23	23	25	26
Cystatin-C OS=Rattus norvegicus GN=Cst3 PE=1 SV=2	CYTC_RAT	15 kDa	15	30	22	18	19	21	16	24	21	24	23	37	19	30	21	19	22	23	23	20	25	25	20	20	29	24	22	20	23	24	15	16	16	17	28	24	21	20	17	24	20	28	33	30	26	36	26
Granulins OS=Rattus norvegicus GN=Grn PE=1 SV=3	GRN_RAT	63 kDa	24	21	24	22	29	25	15	26	21	21	23	20	24	24	16	24	14	18	19	19	20	23	37	26	18	17	21	19	22	21	23	30	29	35	31	26	28	24	29	27	27	22	29	26	28	26	31
Meprin A subunit beta OS=Rattus norvegicus GN=Mep1b PE=1 SV=3	MEP1B_RAT	79 kDa	30	31	22	22	28	24	26	29	24	22	17	16	26	25	22	23	29	20	19	23	20	20	21	28	23	18	17	15	25	26	29	31	29	25	28	26	26	25	31	30	29	30	29	27	20	21	21
Chondroitin sulfate proteoglycan 4 OS=Rattus norvegicus GN=Cspg4 PE=1 SV=2	CSPG4_RAT	252 kDa	25	29	29	20	17	17	16	15	15	22	11	5	31	30	22	27	18	18	12	7	19	23	20	22	11	17	10	8	23	19	27	18	49	53	28	27	22	19	13	16	57	59	29	30	23	25	16
EGF-containing fibulin-like extracellular matrix protein 1 OS=Rattus norvegicus GN=Efemp1 PE=1 SV=1	FBLN3_RAT	55 kDa	31	27	24	23	19	23	21	25	22	31	20	24	20	18	18	21	19	20	23	19	22	22	22	27	24	27	23	20	23	18	18	19	25	26	28	28	27	26	28	21	19	23	25	21	32	28	21
Cystatin-related protein 2 OS=Rattus norvegicus GN=Crp2 PE=2 SV=1	22P2_RAT	21 kDa	10	8	23	21	15	19	14	14	32	34	45	43	18	18	34	31	56	55	65	59	48	41	28	29	66	70	59	44	26	24	33	32	17	15	18	14	10	11	9	13	8	6	22	19	12	14	24
Gamma-glutamyltranspeptidase 1 OS=Rattus norvegicus GN=Ggt1 PE=1 SV=4	GGT1_RAT	62 kDa	31	29	19	20	26	27	25	29	20	21	17	16	23	22	23	24	21	21	19	21	20	21	24	24	15	16	18	23	29	26	27	35	20	26	21	24	25	26	34	29	21	25	25	30	22	25	25
Haptoglobin OS=Rattus norvegicus GN=Hp PE=1 SV=3	HPT_RAT	39 kDa	14	20	19	18	16	18	18	13	14	14	19	21	14	14	21	23	13	15	11	19	15	17	25	27	10	13	9	9	10	13	19	16	22	24	19	18	18	22	14	17	33	36	19	18	23	18	34
Junctional adhesion molecule A OS=Rattus norvegicus GN=F11r PE=1 SV=1	JAM1_RAT	32 kDa	22	21	23	24	23	19	23	26	23	22	19	18	23	21	21	22	14	18	19	19	18	19	21	23	20	15	23	16	23	22	18	18	22	23	27	22	22	20	21	17	26	24	27	24	27	22	22
CD48 antigen OS=Rattus norvegicus GN=Cd48 PE=1 SV=1	CD48_RAT	28 kDa	20	26	23	22	19	28	20	24	20	24	23	22	23	20	18	23	22	23	23	20	21	22	24	24	17	22	18	20	19	20	24	29	24	26	21	23	22	24	22	22	23	27	22	23	23	22	24
Dipeptidyl peptidase 2 OS=Rattus norvegicus GN=Dpp7 PE=1 SV=1	DPP2_RAT	55 kDa	23	20	25	21	22	22	21	18	20	16	16	15	16	16	15	12	14	20	17	17	13	12	17	15	19	17	18	18	17	15	14	20	22	20	28	29	20	16	20	20	22	20	18	18	20	20	17
Cluster of Heat shock cognate 71 kDa protein OS=Rattus norvegicus GN=Hspa8 PE=1 SV=1 (HSP7C_RAT)	HSP7C_RAT [5]	71 kDa	23	17	13	20	15	19	19	21	20	21	14	18	22	19	27	26	26	30	23	24	19	25	23	17	26	24	23	21	19	21	24	27	15	17	18	23	17	20	19	24	16	21	17	19	21	15	20
Na(+)/H(+) exchange regulatory cofactor NHE-RF3 OS=Rattus norvegicus GN=Pdzk1 PE=1 SV=2	NHRF3_RAT	57 kDa	24	30	11	15	10	12	26	30	17	17	12	13	20	21	25	26	18	22	20	22	11	13	22	23	12	17	12	14	17	19	31	38	11	14	16	18	29	24	23	25	18	21	26	28	18	15	22
Prothrombin OS=Rattus norvegicus GN=F2 PE=1 SV=1	THRB_RAT	70 kDa	20	18	19	18	16	19	17	16	16	16	12	13	20	16	15	17	16	17	12	14	13	16	25	24	14	16	22	18	16	15	20	22	23	22	20	19	19	19	18	16	23	21	19	20	24	23	21
Glutamate--cysteine ligase catalytic subunit OS=Rattus norvegicus GN=Gclc PE=1 SV=2	GSH1_RAT	73 kDa	33	29	17	15	27	23	34	30	15	16	9	11	23	24	21	21	14	13	16	18	16	16	20	21	13	11	17	15	24	19	28	24	20	19	15	14	32	24	35	27	29	20	21	17	22	18	17
Cluster of Carboxylesterase 1C OS=Rattus norvegicus GN=Ces1c PE=1 SV=3 (EST1C_RAT)	EST1C_RAT [4]	60 kDa	22	20	22	27	17	23	18	22	22	20	19	22	19	17	16	17	22	18	15	18	19	24	12	11	14	19	17	20	17	21	10	10	21	18	16	17	16	18	21	28	12	13	10	11	10	12	20
Na(+)/H(+) exchange regulatory cofactor NHE-RF1 OS=Rattus norvegicus GN=Slc9a3r1 PE=1 SV=3	NHRF1_RAT	39 kDa	25	19	10	8	20	16	18	27	8	10	10	9	19	18	15	14	21	18	19	21	11	10	18	18	18	17	16	21	18	21	22	22	13	14	18	18	28	22	31	25	16	18	25	25	18	16	20
Di-N-acetylchitobiase OS=Rattus norvegicus GN=Ctbs PE=1 SV=1	DIAC_RAT	42 kDa	23	18	23	24	21	20	15	19	24	23	18	18	20	19	19	21	17	18	16	16	22	25	23	20	18	23	16	19	22	19	15	15	23	23	28	21	20	16	24	17	21	16	20	20	23	23	20
Neuroplastin OS=Rattus norvegicus GN=Nptn PE=1 SV=2	NPTN_RAT	44 kDa	19	14	13	16	22	14	14	17	13	14	9	7	15	14	17	22	13	18	10	9	13	14	19	19	9	14	11	11	19	12	17	20	21	22	20	23	21	18	21	20	22	21	26	18	15	17	16
Gamma-interferon-inducible lysosomal thiol reductase OS=Rattus norvegicus GN=Ifi30 PE=2 SV=1	GILT_RAT	28 kDa	19	21	22	20	21	24	19	18	22	20	19	15	17	16	16	23	19	17	15	12	15	11	18	16	18	14	17	18	17	16	22	11	20	21	21	23	20	19	19	17	19	20	17	18	19	19	17
Probasin OS=Rattus norvegicus GN=Pbsn PE=1 SV=1	PBAS_RAT	21 kDa	8	7	5	5	13	11	8	9	56	54	8	11	21	20	54	55	37	42	15	12	7	9	13	13	34	45	18	14	4	6	9	8	7	8	16	20	16	17	7	4	12	8	11	14	4	6	7
Lysosomal acid phosphatase OS=Rattus norvegicus GN=Acp2 PE=1 SV=1	PPAL_RAT	48 kDa	17	15	30	20	22	22	17	18	15	12	12	13	15	13	18	14	16	15	15	11	11	14	17	17	18	15	12	11	16	12	13	15	23	26	25	18	16	16	21	18	21	18	15	15	21	16	17
Fetuin-B OS=Rattus norvegicus GN=Fetub PE=2 SV=2	FETUB_RAT	42 kDa	15	18	22	29	18	18	17	17	13	14	14	14	17	14	18	16	21	20	15	17	20	16	20	16	15	22	19	19	16	19	14	14	17	16	15	12	22	15	16	13	17	14	14	14	15	16	12
Clusterin OS=Rattus norvegicus GN=Clu PE=1 SV=2	CLUS_RAT	51 kDa	13	17	19	20	13	21	14	16	9	12	17	19	18	20	17	16	19	18	15	16	20	24	21	22	20	24	19	15	19	22	18	16	18	17	21	19	18	16	19	16	15	16	15	16	18	19	17
Serum amyloid P-component OS=Rattus norvegicus GN=Apcs PE=2 SV=2	SAMP_RAT	26 kDa	21	23	16	15	18	22	17	18	27	28	20	20	22	23	23	17	16	16	9	10	16	17	13	12	15	14	9	9	15	21	10	12	15	17	20	18	24	19	12	11	18	19	20	22	18	20	15
Cathepsin B OS=Rattus norvegicus GN=Ctsb PE=1 SV=2	CATB_RAT	37 kDa	20	15	15	21	19	20	17	16	14	19	16	20	15	10	19	15	15	12	13	17	16	16	16	15	11	12	14	12	12	16	13	19	16	21	22	20	17	17	14	14	18	17	15	16	19	20	16
Gamma-glutamyl hydrolase OS=Rattus norvegicus GN=Ggh PE=1 SV=1	GGH_RAT	36 kDa	14	19	16	21	18	19	18	18	16	13	17	12	21	18	13	16	12	10	20	19	20	17	18	12	17	17	16	16	20	22	14	14	14	14	18	18	17	14	19	15	13	11	15	16	17	15	15
Ceruloplasmin OS=Rattus norvegicus GN=Cp PE=1 SV=3	CERU_RAT	121 kDa	14	18	24	22	16	16	16	22	16	17	12	13	16	15	16	16	12	12	11	10	12	18	18	16	11	12	18	11	18	18	9	10	24	22	15	13	17	19	20	17	18	23	16	13	14	15	19
Apolipoprotein E OS=Rattus norvegicus GN=Apoe PE=1 SV=2	APOE_RAT	36 kDa	22	17	19	20	20	17	25	17	22	19	18	16	20	22	19	18	16	17	18	17	16	15	22	22	14	18	13	18	22	20	21	19	18	15	16	14	18	21	15	18	18	18	17	18	19	20	13
Alpha-enolase OS=Rattus norvegicus GN=Eno1 PE=1 SV=4	ENOA_RAT	47 kDa	22	26	22	20	14	12	17	18	16	16	14	18	18	23	20	20	20	18	15	14	24	18	20	18	20	17	14	18	17	18	13	15	16	14	16	16	17	17	11	17	19	20	16	17	17	14	17
Neutrophil gelatinase-associated lipocalin OS=Rattus norvegicus GN=Lcn2 PE=1 SV=2	NGAL_RAT	22 kDa	9	18	6	5	4	4	5	5	6	3	3	5	3	2	2	3	5	5	6	2	2	4	12	10	6	2	3	2	2	3	8	9	8	5	16	19	9	5	3	3	14	10	16	15	9	12	13
Retinoid-inducible serine carboxypeptidase OS=Rattus norvegicus GN=Scpep1 PE=2 SV=1	RISC_RAT	51 kDa	19	19	14	13	10	16	13	13	7	7	11	14	15	13	14	13	12	12	10	12	16	9	11	11	10	12	9	10	12	9	10	10	9	14	14	15	12	15	16	14	12	15	13	11	16	22	16
Lysosomal alpha-glucosidase OS=Rattus norvegicus GN=Gaa PE=2 SV=1	LYAG_RAT	106 kDa	17	18	27	25	21	19	17	20	8	5	12	10	8	10	9	8	18	17	10	16	14	8	21	14	10	5	13	16	7	7	8	6	19	23	20	20	13	14	22	19	18	20	13	11	20	18	12
WAP four-disulfide core domain protein 2 OS=Rattus norvegicus GN=Wfdc2 PE=2 SV=1	WFDC2_RAT	17 kDa	19	19	16	18	20	14	15	15	20	20	17	18	16	15	16	14	13	14	16	13	14	13	13	17	21	16	17	14	15	13	13	13	19	14	12	15	13	16	16	11	16	18	15	17	16	14	15
Cathepsin D OS=Rattus norvegicus GN=Ctsd PE=1 SV=1	CATD_RAT	45 kDa	12	14	17	16	11	9	8	13	10	17	15	14	14	14	14	11	12	15	12	11	16	18	17	14	14	18	12	11	19	13	17	17	15	14	13	16	19	22	9	10	10	11	12	17	11	18	13
Sialate O-acetylesterase OS=Rattus norvegicus GN=Siae PE=1 SV=2	SIAE_RAT	60 kDa	18	15	21	18	19	17	11	11	13	13	15	11	14	14	15	15	12	10	11	12	11	15	15	13	9	9	8	10	13	15	12	12	14	12	16	16	14	12	12	16	15	20	17	18	16	17	16
Biotinidase OS=Rattus norvegicus GN=Btd PE=2 SV=1	BTD_RAT	58 kDa	14	14	12	13	12	17	13	16	13	14	9	13	20	18	18	15	12	13	11	13	13	15	13	19	12	12	12	11	17	18	12	9	16	15	15	18	13	16	11	9	9	11	13	18	9	17	14
Class I histocompatibility antigen, Non-RT1.A alpha-1 chain OS=Rattus norvegicus GN=RT1-Aw2 PE=1 SV=1	HA11_RAT	37 kDa	6	5	5	11	9	11	7	12	0	0	10	8	10	11	24	23	1	3	9	11	12	12	40	39	1	1	8	8	13	9	36	35	19	14	25	32	19	19	13	12	29	24	48	51	32	42	31
Beta-2-microglobulin OS=Rattus norvegicus GN=B2m PE=1 SV=1	B2MG_RAT	14 kDa	7	7	8	6	7	7	7	7	14	8	11	12	10	10	11	10	12	11	11	8	7	9	12	9	11	8	9	11	11	8	12	12	9	11	14	13	11	9	11	12	11	12	13	17	16	15	14
Moesin OS=Rattus norvegicus GN=Msn PE=1 SV=3	MOES_RAT	68 kDa	28	32	13	16	30	23	30	31	28	23	14	18	19	28	24	26	23	24	18	28	17	21	27	25	22	23	21	27	23	20	34	33	21	22	24	23	31	24	35	40	26	25	28	25	18	21	29
Programmed cell death 6-interacting protein OS=Rattus norvegicus GN=Pdcd6ip PE=1 SV=2	PDC6I_RAT	97 kDa	13	14	9	11	11	11	11	16	10	13	12	11	11	15	17	16	15	16	11	21	11	11	14	13	13	17	12	14	11	10	15	16	14	14	15	12	10	11	14	15	17	16	14	11	12	13	14
Ezrin OS=Rattus norvegicus GN=Ezr PE=1 SV=3	EZRI_RAT	69 kDa	15	18	13	12	18	18	23	25	20	16	12	22	18	20	29	30	27	29	30	31	22	22	22	23	34	36	32	29	21	25	32	31	17	18	18	18	22	19	31	28	19	21	21	24	15	16	30
6-phosphogluconolactonase OS=Rattus norvegicus GN=Pgls PE=1 SV=1	6PGL_RAT	27 kDa	15	9	11	8	13	9	9	11	5	3	11	12	12	16	14	9	7	9	8	8	4	6	11	15	10	9	9	8	10	10	10	8	17	18	13	12	18	12	12	14	18	22	11	14	14	15	15
Alpha/beta hydrolase domain-containing protein 14B OS=Rattus norvegicus GN=Abhd14b PE=2 SV=1	ABHEB_RAT	23 kDa	8	6	7	6	6	7	8	5	3	6	9	8	9	9	8	8	7	11	9	6	6	12	12	12	4	9	7	8	7	8	10	9	11	8	13	12	7	10	8	12	8	8	9	15	8	10	10
Multiple inositol polyphosphate phosphatase 1 OS=Rattus norvegicus GN=Minpp1 PE=1 SV=3	MINP1_RAT	55 kDa	10	10	7	8	9	8	11	9	6	8	12	12	10	13	9	10	12	15	9	11	11	12	15	10	13	13	10	15	12	14	12	9	7	13	12	14	9	10	9	11	13	12	14	14	16	13	13
Nucleobindin-1 OS=Rattus norvegicus GN=Nucb1 PE=1 SV=1	NUCB1_RAT	54 kDa	10	16	19	16	12	17	12	13	2	2	9	8	12	11	18	17	12	9	9	6	10	13	17	20	14	14	6	10	14	12	11	11	16	23	8	9	9	9	9	12	18	20	12	11	12	12	13
Nidogen-1 (Fragment) OS=Rattus norvegicus GN=Nid1 PE=1 SV=2	NID1_RAT	36 kDa	14	15	13	13	15	11	9	13	15	8	10	11	12	11	8	9	9	7	7	9	13	13	14	13	12	10	7	9	12	12	9	10	12	9	16	13	10	11	11	13	12	13	14	16	13	15	13
Prostatic steroid-binding protein C2 OS=Rattus norvegicus GN=Psbpc2 PE=1 SV=1	PSC2_RAT	13 kDa	4	5	5	3	5	5	8	6	14	7	18	15	6	6	27	17	32	31	35	32	20	18	18	16	33	34	35	33	14	14	15	20	4	5	5	4	3	3	2	3	1	2	6	6	5	5	11
Aminoacylase-1A OS=Rattus norvegicus GN=Acy1a PE=1 SV=1	ACY1A_RAT	46 kDa	15	16	6	8	16	9	13	10	10	9	8	8	13	13	11	12	11	7	10	4	10	8	10	9	9	4	8	7	12	14	11	14	12	8	10	10	12	13	18	14	10	8	13	8	9	12	12
Attractin OS=Rattus norvegicus GN=Atrn PE=2 SV=1	ATRN_RAT	159 kDa	13	10	13	14	15	10	13	13	14	17	5	5	13	9	11	11	8	10	3	6	4	7	9	8	11	8	7	7	5	7	9	9	13	10	11	19	12	8	8	7	10	6	12	11	10	12	9
Triosephosphate isomerase OS=Rattus norvegicus GN=Tpi1 PE=1 SV=2	TPIS_RAT	27 kDa	12	16	13	12	9	8	11	13	14	14	14	10	12	13	10	11	11	11	9	9	13	14	10	11	13	14	12	14	11	12	11	11	13	11	10	10	9	9	12	11	10	9	12	11	12	10	10
CD166 antigen OS=Rattus norvegicus GN=Alcam PE=1 SV=1	CD166_RAT	65 kDa	10	10	11	9	7	7	5	8	12	9	6	7	10	8	8	10	6	5	8	6	11	9	13	11	8	8	7	8	11	12	10	8	9	11	12	11	10	13	11	13	9	9	12	15	13	8	9
Copper transport protein ATOX1 OS=Rattus norvegicus GN=Atox1 PE=1 SV=1	ATOX1_RAT	7 kDa	12	14	7	9	5	6	7	9	7	8	10	11	13	14	6	8	10	11	8	8	8	9	8	8	9	8	9	7	10	5	10	6	6	10	7	8	8	6	10	9	9	9	8	8	12	7	11
Fructose-bisphosphate aldolase B OS=Rattus norvegicus GN=Aldob PE=1 SV=2	ALDOB_RAT	40 kDa	22	14	12	11	13	10	14	12	5	6	6	9	16	13	8	12	10	9	12	11	12	12	10	13	11	12	10	12	14	15	12	11	15	12	11	10	12	9	10	11	11	8	11	8	8	9	12
Galectin-5 OS=Rattus norvegicus GN=Lgals5 PE=1 SV=2	LEG5_RAT	16 kDa	17	17	12	9	18	13	13	11	8	6	11	9	12	11	9	12	8	8	10	13	10	7	8	9	8	6	13	10	14	12	15	11	24	22	26	18	11	10	12	12	21	23	18	22	12	13	13
Cluster of Calbindin OS=Rattus norvegicus GN=Calb1 PE=1 SV=2 (CALB1_RAT)	CALB1_RAT [2]	30 kDa	10	11	10	7	9	9	9	4	7	7	8	8	5	4	11	12	22	17	12	8	14	18	17	19	12	14	7	7	10	9	13	12	12	9	4	10	4	2	8	6	13	8	12	12	9	11	5
Serine protease inhibitor A3N OS=Rattus norvegicus GN=Serpina3n PE=1 SV=3	SPA3N_RAT	47 kDa	8	5	12	14	9	11	6	9	9	10	7	7	6	10	9	10	7	7	13	9	9	8	14	9	4	3	9	9	8	7	10	8	14	13	12	11	12	13	8	11	9	10	9	9	10	9	9
Cadherin-2 OS=Rattus norvegicus GN=Cdh2 PE=1 SV=1	CADH2_RAT	100 kDa	7	8	9	11	7	8	5	7	8	8	10	8	6	9	8	7	2	3	6	4	8	4	13	13	6	4	3	6	5	6	11	8	8	9	12	10	7	7	8	9	10	12	12	13	9	8	12
Cluster of Glyceraldehyde-3-phosphate dehydrogenase OS=Rattus norvegicus GN=Gapdh PE=1 SV=3 (G3P_RAT)	G3P_RAT [2]	36 kDa	11	9	4	12	7	6	8	9	6	6	6	9	11	8	12	10	13	13	8	7	8	8	12	12	14	10	8	9	10	12	11	8	11	9	6	8	5	8	7	7	9	9	4	6	7	10	9
Thioredoxin OS=Rattus norvegicus GN=Txn PE=1 SV=2	THIO_RAT	12 kDa	3	4	3	4	2	4	3	4	3	2	2	2	4	2	3	3	7	7	7	6	5	5	4	5	6	4	4	7	4	6	6	7	2	2	3	3	3	2	3	6	4	4	5	3	4	5	2
Endothelial cell-selective adhesion molecule OS=Rattus norvegicus GN=Esam PE=1 SV=1	ESAM_RAT	42 kDa	10	11	15	11	10	6	8	5	8	7	7	7	7	7	8	9	7	7	6	7	8	9	10	10	8	5	9	5	8	10	7	8	8	10	12	10	9	7	10	7	8	13	10	7	10	8	10
Glutamate--cysteine ligase regulatory subunit OS=Rattus norvegicus GN=Gclm PE=1 SV=1	GSH0_RAT	31 kDa	14	11	6	9	10	8	12	12	7	7	6	5	10	11	6	9	5	7	6	11	6	8	7	10	3	4	9	5	8	10	12	9	9	9	9	8	11	10	9	13	8	10	9	6	8	11	11
CD44 antigen OS=Rattus norvegicus GN=Cd44 PE=1 SV=2	CD44_RAT	56 kDa	12	14	10	11	12	9	11	8	12	7	9	7	11	8	9	8	11	9	10	8	9	9	15	10	8	6	9	9	11	6	14	12	11	9	9	10	9	11	10	11	13	10	13	16	10	14	15
Basal cell adhesion molecule OS=Rattus norvegicus GN=Bcam PE=2 SV=1	BCAM_RAT	68 kDa	7	7	9	8	6	7	4	6	6	6	6	4	10	8	11	7	8	7	7	7	11	9	11	10	7	6	7	10	5	8	7	8	11	9	11	11	7	8	8	9	6	8	8	10	9	5	10
Alcohol dehydrogenase [NADP(+)] OS=Rattus norvegicus GN=Akr1a1 PE=1 SV=2	AK1A1_RAT	37 kDa	20	20	14	12	9	10	15	15	19	14	11	11	16	15	17	15	8	12	8	8	10	9	11	10	10	15	10	11	13	16	10	9	13	11	11	10	8	12	7	8	10	11	9	9	8	12	12
Dipeptidyl peptidase 1 OS=Rattus norvegicus GN=Ctsc PE=1 SV=3	CATC_RAT	52 kDa	12	11	13	15	9	8	11	11	8	10	9	9	11	14	9	9	12	9	8	8	11	12	10	10	11	11	10	9	12	13	9	14	13	11	7	7	11	7	8	10	7	7	6	6	9	11	7
Biglycan OS=Rattus norvegicus GN=Bgn PE=2 SV=1	PGS1_RAT	42 kDa	10	14	8	11	13	14	15	13	7	6	9	10	13	12	12	12	9	9	10	6	11	8	12	13	9	9	8	7	12	14	15	12	16	13	10	10	10	13	5	6	9	13	12	14	12	11	9
C-reactive protein OS=Rattus norvegicus GN=Crp PE=1 SV=1	CRP_RAT	25 kDa	10	10	9	6	16	12	10	15	10	10	7	10	7	9	18	12	12	14	7	6	8	7	8	8	6	8	9	3	6	7	6	6	13	15	9	9	10	11	20	14	9	9	7	7	6	5	11
Protein FAM151A OS=Rattus norvegicus GN=Fam151a PE=2 SV=1	F151A_RAT	67 kDa	13	11	12	12	9	11	10	8	10	8	3	4	8	11	8	7	7	6	8	6	8	8	10	9	8	5	3	7	10	10	8	7	14	11	13	12	13	9	8	8	13	9	13	12	12	12	8
Beta-mannosidase OS=Rattus norvegicus GN=Manba PE=2 SV=1	MANBA_RAT	101 kDa	4	3	8	8	4	5	6	3	8	8	6	9	9	6	5	6	11	10	4	4	11	9	7	8	14	12	8	10	8	8	5	7	11	6	9	9	9	5	8	5	7	5	8	8	10	10	9
Interleukin-4 receptor subunit alpha OS=Rattus norvegicus GN=Il4r PE=2 SV=2	IL4RA_RAT	87 kDa	11	8	13	12	16	9	10	11	9	10	10	7	9	10	13	13	10	6	7	6	9	9	10	10	9	10	8	8	11	7	10	8	13	13	10	11	10	10	8	9	12	11	12	14	10	9	6
L-lactate dehydrogenase B chain OS=Rattus norvegicus GN=Ldhb PE=1 SV=2	LDHB_RAT	37 kDa	8	15	8	9	7	7	6	10	9	9	11	10	14	14	14	15	10	13	7	7	12	13	10	10	11	9	6	10	12	16	9	8	8	8	6	7	8	6	8	6	9	7	8	11	6	8	8
Ig gamma-2A chain C region OS=Rattus norvegicus GN=Igg-2a PE=1 SV=1	IGG2A_RAT	35 kDa	6	9	7	18	2	5	6	3	7	8	7	5	9	8	11	14	7	9	2	2	4	6	11	10	8	5	8	8	10	7	16	19	20	30	11	11	5	6	9	10	16	22	7	7	4	5	9
Cluster of Glutathione S-transferase alpha-3 OS=Rattus norvegicus GN=Gsta3 PE=1 SV=3 (GSTA3_RAT)	GSTA3_RAT [4]	25 kDa	11	10	6	6	5	8	5	11	5	3	6	3	10	9	7	7	10	8	4	7	9	5	4	5	6	5	6	3	8	12	6	8	6	6	7	6	7	5	7	6	8	8	10	8	4	5	9
Tissue alpha-L-fucosidase OS=Rattus norvegicus GN=Fuca1 PE=1 SV=1	FUCO_RAT	53 kDa	4	4	10	11	7	8	6	11	10	13	10	9	10	11	10	10	8	12	4	8	5	6	8	11	4	9	7	10	6	7	5	4	5	7	9	13	6	6	7	7	8	7	9	8	10	11	9
Plasma protease C1 inhibitor OS=Rattus norvegicus GN=Serping1 PE=2 SV=1	IC1_RAT	56 kDa	8	7	8	9	6	5	6	6	6	3	5	7	3	6	6	4	8	5	7	6	6	5	10	9	3	5	3	8	4	7	5	4	8	10	6	5	7	7	8	6	10	11	11	7	9	7	13
Cluster of 14-3-3 protein zeta/delta OS=Rattus norvegicus GN=Ywhaz PE=1 SV=1 (1433Z_RAT)	1433Z_RAT [5]	28 kDa	14	8	7	11	9	9	5	13	10	9	8	9	10	12	14	12	11	13	15	9	13	13	12	11	13	11	14	16	15	9	12	15	9	8	10	10	10	13	11	13	5	10	7	11	11	11	13
Growth arrest-specific protein 6 OS=Rattus norvegicus GN=Gas6 PE=1 SV=1	GAS6_RAT	75 kDa	10	10	2	3	9	9	7	13	15	7	10	11	15	16	11	11	8	5	8	2	6	7	5	7	6	4	6	2	5	7	8	9	13	9	13	12	9	11	9	7	8	11	12	14	13	15	11
Prostatic glandular kallikrein-6 OS=Rattus norvegicus GN=Klk6 PE=3 SV=1	KLK6_RAT	29 kDa	11	9	16	13	16	12	11	8	16	21	26	24	16	20	18	17	21	21	36	34	30	24	16	18	32	28	35	36	24	24	15	17	13	11	13	12	17	14	16	15	9	9	13	15	15	18	25
Nidogen-2 OS=Rattus norvegicus GN=Nid2 PE=2 SV=1	NID2_RAT	153 kDa	9	6	7	7	6	9	6	10	9	9	6	8	6	9	12	12	9	9	6	6	3	7	9	14	8	5	7	6	6	9	7	7	7	8	10	14	5	8	7	6	9	14	12	12	13	14	12
Beta-2-glycoprotein 1 OS=Rattus norvegicus GN=Apoh PE=2 SV=2	APOH_RAT	33 kDa	10	6	12	10	6	8	6	7	10	7	9	9	7	8	8	5	8	11	3	7	9	9	8	7	8	10	8	7	8	8	6	5	9	5	8	7	7	10	8	12	9	7	7	9	8	8	6
Interleukin-1 receptor accessory protein OS=Rattus norvegicus GN=Il1rap PE=2 SV=1	IL1AP_RAT	66 kDa	7	9	7	7	4	6	6	4	6	7	2	8	6	8	8	8	6	7	3	4	7	6	11	9	2	10	4	3	7	7	5	6	5	9	7	6	7	5	7	4	10	10	4	8	8	11	4
CD59 glycoprotein OS=Rattus norvegicus GN=Cd59 PE=1 SV=2	CD59_RAT	14 kDa	9	10	8	8	6	8	9	7	9	10	8	8	11	9	8	8	9	12	9	9	8	8	3	9	8	6	6	8	7	7	3	6	7	5	7	8	7	8	8	7	8	8	7	9	8	10	8
Extracellular superoxide dismutase [Cu-Zn] OS=Rattus norvegicus GN=Sod3 PE=1 SV=2	SODE_RAT	27 kDa	8	10	6	6	9	7	7	7	5	8	9	7	9	10	9	6	6	7	8	9	7	8	8	8	7	8	6	7	7	8	6	6	8	6	12	6	7	11	7	6	7	6	10	9	8	9	9
Kynurenine/alpha-aminoadipate aminotransferase, mitochondrial OS=Rattus norvegicus GN=Aadat PE=1 SV=1	AADAT_RAT	48 kDa	11	6	6	8	5	11	8	12	5	3	6	2	11	10	5	8	9	5	7	8	8	6	10	7	4	4	7	9	7	9	10	12	6	6	7	5	11	12	13	12	7	2	11	9	9	12	11
Cathepsin L1 OS=Rattus norvegicus GN=Ctsl PE=1 SV=2	CATL1_RAT	38 kDa	6	7	6	5	5	5	8	7	7	8	6	5	8	10	7	8	6	7	4	3	7	10	8	6	10	8	6	6	6	7	5	5	7	4	11	8	6	4	6	7	7	7	10	8	7	5	8
Complement component C9 OS=Rattus norvegicus GN=C9 PE=2 SV=1	CO9_RAT	62 kDa	1	3	12	8	2	5	3	2	5	3	9	5	7	5	6	8	6	6	8	9	7	6	8	10	3	3	6	6	4	4	10	9	12	10	4	4	6	6	6	4	6	8	6	6	8	5	5
Xaa-Pro aminopeptidase 2 OS=Rattus norvegicus GN=Xpnpep2 PE=1 SV=1	XPP2_RAT	?	2	6	8	6	7	6	6	7	8	9	3	4	9	11	10	5	9	8	8	7	5	5	7	5	7	5	7	9	7	8	7	6	6	8	6	8	10	7	8	8	7	4	8	8	7	9	6
Ubiquitin-60S ribosomal protein L40 OS=Rattus norvegicus GN=Uba52 PE=1 SV=2	RL40_RAT (+3)	15 kDa	12	10	7	5	7	8	8	9	7	7	7	8	12	7	7	6	9	9	7	9	8	6	6	6	4	8	8	7	6	8	8	10	5	7	4	4	6	8	8	9	9	8	6	6	7	8	5
Phosphatidylethanolamine-binding protein 1 OS=Rattus norvegicus GN=Pebp1 PE=1 SV=3	PEBP1_RAT	21 kDa	7	8	7	6	3	6	5	9	3	2	7	5	9	6	7	7	8	8	6	6	12	11	10	9	12	8	7	9	7	9	6	7	5	7	4	6	2	4	6	6	5	7	5	4	3	5	4
Carbonic anhydrase 2 OS=Rattus norvegicus GN=Ca2 PE=1 SV=2	CAH2_RAT	29 kDa	9	9	6	8	5	5	10	10	16	14	6	5	7	11	7	7	9	8	3	4	8	10	9	9	9	8	4	3	8	8	8	7	11	10	8	8	7	9	8	7	9	8	7	6	3	6	9
Quinone oxidoreductase OS=Rattus norvegicus GN=Cryz PE=2 SV=1	QOR_RAT	35 kDa	9	11	8	8	5	7	8	8	3	3	5	8	7	10	6	9	6	8	6	4	6	4	5	6	8	2	7	3	7	9	8	8	7	6	6	9	8	9	10	8	9	8	5	6	6	6	6
Peptidyl-prolyl cis-trans isomerase A OS=Rattus norvegicus GN=Ppia PE=1 SV=2	PPIA_RAT	18 kDa	9	8	4	5	4	7	7	7	9	7	8	8	8	8	9	8	10	8	6	7	7	8	8	7	8	11	8	6	8	7	7	8	8	9	6	11	5	9	9	6	8	7	10	6	7	6	8
SMR1 protein OS=Rattus norvegicus GN=Vcsa1 PE=1 SV=1	SMR1_RAT	16 kDa	6	5	3	7	10	7	12	6	0	1	7	3	13	10	3	3	12	14	8	10	5	3	6	6	17	11	16	11	7	10	8	2	6	3	8	8	9	7	3	4	7	7	10	8	5	8	9
Amyloid beta A4 protein OS=Rattus norvegicus GN=App PE=1 SV=2	A4_RAT	87 kDa	10	7	9	11	4	7	7	5	6	5	5	8	7	5	7	8	7	5	7	7	6	8	6	6	7	6	4	7	7	8	9	8	6	8	8	6	7	7	8	8	7	5	12	7	8	10	7
Fructose-1,6-bisphosphatase 1 OS=Rattus norvegicus GN=Fbp1 PE=1 SV=2	F16P1_RAT	40 kDa	10	10	9	6	7	9	9	13	8	8	6	8	11	9	8	11	8	6	7	7	8	9	4	7	4	3	3	6	7	9	6	11	5	9	7	11	7	11	7	6	6	7	6	8	4	8	8
Angiotensinogen OS=Rattus norvegicus GN=Agt PE=1 SV=1	ANGT_RAT	52 kDa	8	6	8	6	7	6	9	10	10	7	11	15	7	7	6	6	8	7	8	10	6	9	6	7	7	8	8	9	5	7	7	6	4	4	4	4	6	7	6	6	5	6	4	6	6	6	7
Monocyte differentiation antigen CD14 OS=Rattus norvegicus GN=Cd14 PE=2 SV=2	CD14_RAT	40 kDa	7	5	6	7	5	4	6	3	7	6	7	7	2	6	14	10	6	5	4	6	6	3	6	7	7	8	8	8	4	1	6	6	8	8	11	10	8	9	5	6	7	13	12	9	10	10	8
Major urinary protein (Fragments) OS=Rattus rattus PE=1 SV=2	MUP_RATRT	?	131	157	99	99	132	140	148	161	100	112	209	221	89	97	70	71	108	99	171	169	137	132	98	99	83	92	128	135	110	129	111	114	54	61	24	26	95	88	55	45	89	100	67	62	109	115	64
Putative phospholipase B-like 2 OS=Rattus norvegicus GN=Plbd2 PE=1 SV=2	PLBL2_RAT	65 kDa	7	7	9	9	6	6	8	7	6	6	8	5	5	4	5	7	4	8	7	7	5	5	8	8	6	5	7	6	4	3	6	6	5	6	7	5	3	5	6	6	7	7	7	7	6	7	9
Apolipoprotein A-IV OS=Rattus norvegicus GN=Apoa4 PE=1 SV=2	APOA4_RAT	44 kDa	3	6	16	17	3	3	5	4	5	6	8	8	10	10	7	7	6	7	8	7	9	12	9	5	8	6	11	7	10	13	9	8	5	6	6	5	11	10	4	4	10	9	7	6	8	11	4
Cluster of Keratin, type II cytoskeletal 1 OS=Rattus norvegicus GN=Krt1 PE=2 SV=1 (K2C1_RAT)	K2C1_RAT [8]	65 kDa	11	12	5	2	4	7	9	9	14	16	10	13	14	10	8	13	12	8	4	9	8	9	3	4	11	6	9	7	1	2	4	6	5	7	1	3	8	5	3	6	9	10	3	6	7	6	3
Angiotensin-converting enzyme OS=Rattus norvegicus GN=Ace PE=1 SV=1	ACE_RAT	151 kDa	8	6	5	5	4	6	8	7	8	9	0	0	4	8	8	6	4	6	2	2	2	3	9	8	7	3	4	2	2	3	10	8	7	6	7	8	4	5	4	4	6	4	5	6	8	6	6
Pancreatic secretory granule membrane major glycoprotein GP2 OS=Rattus norvegicus GN=Gp2 PE=1 SV=1	GP2_RAT	59 kDa	2	1	2	5	5	4	0	2	6	5	2	1	9	5	16	13	3	5	0	1	10	10	20	15	4	3	4	3	15	16	17	17	4	1	13	10	8	7	3	4	3	3	8	11	8	5	4
Prostaglandin-H2 D-isomerase OS=Rattus norvegicus GN=Ptgds PE=1 SV=2	PTGDS_RAT	21 kDa	3	7	5	5	3	3	1	3	5	6	5	5	5	3	4	4	6	6	4	4	6	5	6	7	7	9	3	6	6	5	2	4	2	3	4	4	5	4	5	2	3	3	4	6	5	8	4
Cluster of Ribonuclease pancreatic gamma-type OS=Rattus norvegicus PE=3 SV=1 (RNS1G_RAT)	RNS1G_RAT [2]	17 kDa	7	5	8	12	7	6	6	6	3	7	11	7	10	4	9	8	9	6	9	10	6	7	4	6	4	5	9	11	6	3	6	5	14	9	9	6	7	8	8	8	6	7	5	8	11	6	3
Malate dehydrogenase, cytoplasmic OS=Rattus norvegicus GN=Mdh1 PE=1 SV=3	MDHC_RAT	36 kDa	10	12	10	6	6	7	5	6	6	6	10	10	12	13	8	6	8	8	7	9	8	8	8	8	7	8	10	7	6	7	9	9	5	7	7	5	8	7	8	6	5	7	5	6	7	7	8
Intercellular adhesion molecule 1 OS=Rattus norvegicus GN=Icam1 PE=2 SV=1	ICAM1_RAT	60 kDa	6	3	7	4	7	4	3	2	2	5	3	4	2	3	2	6	3	3	4	4	4	4	5	7	3	5	3	7	4	3	7	7	7	5	11	8	7	5	8	5	5	4	9	9	8	6	8
Odorant-binding protein OS=Rattus norvegicus GN=Obp1f PE=1 SV=1	OBP_RAT	20 kDa	6	3	4	2	2	4	2	5	7	6	3	3	7	6	3	4	7	5	6	3	4	6	8	10	6	11	3	5	6	6	5	8	5	4	4	4	1	3	2	2	3	2	4	5	4	3	4
Anionic trypsin-1 OS=Rattus norvegicus GN=Prss1 PE=1 SV=1	TRY1_RAT	26 kDa	8	8	6	6	9	8	10	9	27	25	7	8	7	7	6	5	6	4	8	4	3	6	6	6	9	11	2	7	3	7	5	6	5	6	4	4	7	6	7	7	6	7	4	4	8	7	6
Beta-hexosaminidase subunit beta OS=Rattus norvegicus GN=Hexb PE=2 SV=1	HEXB_RAT	62 kDa	6	3	7	8	4	4	4	6	6	6	6	5	5	6	4	5	4	6	2	3	4	3	2	5	6	8	3	3	5	3	3	1	6	6	11	9	7	5	7	6	8	7	3	6	8	8	7
N-acetylgalactosamine-6-sulfatase OS=Rattus norvegicus GN=Galns PE=1 SV=1	GALNS_RAT	58 kDa	2	5	7	7	2	4	1	2	5	6	3	3	6	6	8	7	5	3	2	1	5	6	7	4	2	1	4	2	6	4	3	2	11	9	9	11	7	5	8	6	8	7	8	7	7	9	6
1,2-dihydroxy-3-keto-5-methylthiopentene dioxygenase OS=Rattus norvegicus GN=Adi1 PE=2 SV=1	MTND_RAT	21 kDa	3	1	4	4	2	2	1	2	3	1	2	4	2	2	5	5	5	3	4	6	1	5	9	5	4	0	3	5	4	2	4	5	6	9	7	5	2	4	5	3	1	5	8	6	6	4	4
Arylsulfatase B OS=Rattus norvegicus GN=Arsb PE=2 SV=2	ARSB_RAT	59 kDa	6	7	5	8	5	7	4	7	2	3	7	9	7	4	6	5	3	3	7	3	5	4	6	4	3	5	8	3	4	3	3	5	4	6	7	5	4	5	4	4	4	7	7	4	7	6	5
Nuclear transport factor 2 OS=Rattus norvegicus GN=Nutf2 PE=1 SV=1	NTF2_RAT	14 kDa	4	9	2	4	4	3	3	4	5	1	3	4	7	5	4	2	3	2	2	1	4	4	6	4	2	3	3	3	3	3	4	3	5	3	4	4	4	5	7	7	6	6	6	6	8	9	6
Aggrecan core protein OS=Rattus norvegicus GN=Acan PE=1 SV=2	PGCA_RAT	221 kDa	6	3	6	9	5	4	4	3	6	2	2	1	4	4	5	7	1	2	2	2	1	3	6	5	1	2	0	2	2	2	3	1	7	8	9	11	8	9	7	8	6	5	7	6	10	9	4
Protein RoBo-1 OS=Rattus norvegicus PE=1 SV=1	ROB1_RAT	26 kDa	3	3	6	7	7	5	4	7	8	6	6	5	7	5	7	7	4	6	4	7	4	6	9	6	4	5	6	3	6	4	7	5	8	6	7	6	7	8	7	6	10	6	9	11	8	6	10
Transcobalamin-2 OS=Rattus norvegicus GN=Tcn2 PE=2 SV=1	TCO2_RAT	47 kDa	6	7	7	8	5	3	5	5	7	7	3	5	8	8	7	6	4	4	3	3	4	3	6	5	6	4	2	3	5	5	6	5	4	4	7	5	4	6	6	6	4	5	5	4	7	5	5
Interleukin-1 receptor type 2 OS=Rattus norvegicus GN=Il1r2 PE=2 SV=1	IL1R2_RAT	46 kDa	11	5	8	7	5	6	7	8	6	9	7	8	5	2	3	3	6	6	4	9	4	4	4	2	9	6	3	6	5	6	2	3	7	7	8	7	5	8	8	6	7	6	6	5	8	8	6
Leukemia inhibitory factor receptor OS=Rattus norvegicus GN=Lifr PE=2 SV=1	LIFR_RAT	122 kDa	4	5	5	6	6	5	4	4	7	6	3	4	9	5	10	9	4	5	4	4	7	6	6	8	4	4	4	6	10	8	5	6	6	6	7	10	5	6	8	6	7	6	8	7	8	8	6
Vomeromodulin (Fragment) OS=Rattus norvegicus PE=2 SV=1	VOME_RAT	11 kDa	2	2	9	6	6	3	5	2	6	9	0	0	12	14	8	9	9	12	2	1	9	7	9	11	14	18	8	6	13	19	9	10	2	4	7	4	5	2	4	1	1	1	5	6	4	2	5
78 kDa glucose-regulated protein OS=Rattus norvegicus GN=Hspa5 PE=1 SV=1	GRP78_RAT	72 kDa	3	4	6	3	4	3	3	2	5	2	10	11	5	4	8	4	16	16	17	17	10	12	9	7	21	17	12	18	3	5	8	7	2	3	4	5	3	2	3	4	3	2	5	4	4	4	6
Apolipoprotein A-I OS=Rattus norvegicus GN=Apoa1 PE=1 SV=2	APOA1_RAT	30 kDa	6	2	5	6	4	4	7	4	6	3	6	3	6	8	8	7	4	6	7	3	7	5	8	7	8	6	3	5	7	7	6	9	4	3	6	6	11	8	5	6	4	4	6	7	6	5	5
Vascular cell adhesion protein 1 OS=Rattus norvegicus GN=Vcam1 PE=2 SV=1	VCAM1_RAT	81 kDa	6	7	6	5	4	7	5	4	2	5	2	4	4	3	4	5	5	3	3	4	3	6	6	7	3	3	0	0	4	4	7	7	3	5	5	5	4	5	7	5	7	5	7	9	8	7	8
Apolipoprotein M OS=Rattus norvegicus GN=Apom PE=1 SV=2	APOM_RAT	22 kDa	4	3	5	5	3	5	3	5	6	5	8	5	6	7	8	5	2	2	2	3	7	7	6	5	2	0	2	1	8	8	5	4	3	2	4	4	4	5	3	4	3	5	5	6	4	5	4
Osteopontin OS=Rattus norvegicus GN=Spp1 PE=1 SV=2	OSTP_RAT	35 kDa	4	5	4	8	1	3	5	8	0	0	8	13	4	3	1	1	9	10	4	4	0	2	10	7	13	12	2	2	2	3	8	8	4	4	6	5	2	3	1	1	7	6	12	8	1	0	0
Aflatoxin B1 aldehyde reductase member 3 OS=Rattus norvegicus GN=Akr7a3 PE=1 SV=2	ARK73_RAT	37 kDa	9	9	4	6	7	6	6	5	2	3	3	2	9	6	6	6	4	8	6	7	4	5	5	5	2	3	6	7	6	5	7	7	4	7	9	7	7	10	7	10	9	4	6	7	6	8	8
Cluster of Phosphoglycerate mutase 1 OS=Rattus norvegicus GN=Pgam1 PE=1 SV=4 (PGAM1_RAT)	PGAM1_RAT [2]	29 kDa	7	8	4	6	1	3	5	3	5	3	2	4	9	13	9	11	7	3	7	6	9	7	9	9	4	5	3	3	10	13	9	9	3	5	2	7	6	5	5	2	6	4	6	6	8	5	4
Beta-hexosaminidase subunit alpha OS=Rattus norvegicus GN=Hexa PE=2 SV=1	HEXA_RAT	61 kDa	6	1	6	8	4	4	4	7	10	7	8	7	7	5	7	8	7	8	1	4	4	5	4	6	10	6	6	6	6	5	3	2	5	6	6	7	7	5	7	2	7	5	6	5	10	7	8
Anthrax toxin receptor 1 OS=Rattus norvegicus GN=Antxr1 PE=1 SV=2	ANTR1_RAT	62 kDa	6	6	5	6	4	4	4	6	10	9	6	5	6	7	7	5	7	7	4	6	5	7	7	8	7	6	6	9	5	6	9	9	5	5	4	5	5	5	5	6	6	7	5	5	4	6	4
Alpha-N-acetylgalactosaminidase OS=Rattus norvegicus GN=Naga PE=2 SV=1	NAGAB_RAT	47 kDa	4	2	6	5	5	5	6	5	2	1	2	5	4	4	6	5	2	2	1	3	1	1	1	4	2	1	0	5	0	1	2	2	8	4	10	7	4	2	6	6	7	7	4	5	6	9	6
Epididymal-specific lipocalin-5 OS=Rattus norvegicus GN=Lcn5 PE=1 SV=2	LCN5_RAT	21 kDa	0	0	0	1	0	0	0	0	0	0	3	5	4	2	4	4	25	20	8	9	18	19	2	1	33	35	14	16	12	12	4	4	0	0	0	1	6	5	0	0	0	0	1	1	6	7	5
Rab GDP dissociation inhibitor beta OS=Rattus norvegicus GN=Gdi2 PE=1 SV=2	GDIB_RAT	51 kDa	12	11	8	8	9	4	9	14	6	5	5	3	9	9	11	13	7	6	7	8	6	7	6	8	9	8	6	6	8	7	12	11	7	7	8	9	10	11	12	9	8	7	8	9	6	5	9
Beta-microseminoprotein OS=Rattus norvegicus GN=Msmb PE=1 SV=1	MSMB_RAT	13 kDa	0	0	1	1	6	4	5	5	19	22	0	0	9	10	10	15	17	18	0	0	9	11	13	11	18	16	1	0	0	0	3	3	4	3	5	8	5	6	0	0	6	3	3	4	0	0	0
Trefoil factor 1 OS=Rattus norvegicus GN=Tff1 PE=3 SV=1	TFF1_RAT	9 kDa	9	5	6	6	6	6	6	4	7	6	6	5	4	8	5	4	6	5	4	4	5	5	6	5	3	4	6	3	6	4	6	6	6	9	5	4	6	5	7	7	7	7	9	7	6	5	6
Elongation factor 1-alpha 1 OS=Rattus norvegicus GN=Eef1a1 PE=2 SV=1	EF1A1_RAT	50 kDa	4	7	5	6	4	5	5	7	6	6	3	3	6	8	8	9	4	6	8	9	5	4	4	7	9	6	7	7	7	5	9	5	3	6	6	5	6	5	7	5	7	6	5	6	6	4	9
Follistatin-related protein 1 OS=Rattus norvegicus GN=Fstl1 PE=1 SV=1	FSTL1_RAT	35 kDa	7	4	6	8	3	2	3	3	2	3	5	3	6	4	6	6	5	6	2	2	6	5	6	8	7	3	2	3	4	5	8	6	4	9	9	9	5	4	5	3	6	6	6	8	5	4	6
Annexin A1 OS=Rattus norvegicus GN=Anxa1 PE=1 SV=2	ANXA1_RAT	39 kDa	0	1	0	1	6	6	0	1	1	1	1	1	2	5	3	3	7	6	6	6	2	3	7	10	7	6	1	1	1	0	6	5	1	3	12	7	4	5	12	15	1	1	10	8	4	3	5
D-dopachrome decarboxylase OS=Rattus norvegicus GN=Ddt PE=1 SV=3	DOPD_RAT	13 kDa	7	7	6	7	5	6	6	5	7	7	8	5	7	6	7	6	6	6	3	4	5	6	4	7	7	3	3	7	6	6	7	6	3	1	4	4	6	5	6	4	5	3	5	6	8	2	4
Peroxiredoxin-6 OS=Rattus norvegicus GN=Prdx6 PE=1 SV=3	PRDX6_RAT	25 kDa	3	5	6	4	5	4	7	8	5	1	3	4	6	7	5	6	4	5	3	6	4	6	3	2	7	4	3	6	2	3	4	5	4	4	4	3	4	4	4	5	4	4	4	3	3	4	4
Cluster of Nucleoside diphosphate kinase B OS=Rattus norvegicus GN=Nme2 PE=1 SV=1 (NDKB_RAT)	NDKB_RAT [2]	17 kDa	7	4	2	3	2	4	6	6	7	7	5	4	8	10	8	5	5	6	3	7	6	6	5	6	4	8	2	7	7	9	5	5	3	4	3	5	3	5	4	3	3	6	2	3	3	4	5
Glycosylation-dependent cell adhesion molecule 1 OS=Rattus norvegicus GN=Glycam1 PE=2 SV=1	GLCM1_RAT	15 kDa	7	7	9	7	10	5	6	5	1	1	8	7	5	7	6	5	7	8	8	8	4	6	6	6	6	5	8	8	5	7	3	5	8	6	6	5	6	4	7	6	6	8	5	4	5	4	6
CD320 antigen OS=Rattus norvegicus GN=Cd320 PE=2 SV=1	CD320_RAT	28 kDa	6	6	8	6	9	5	4	4	2	2	3	2	3	1	5	4	5	4	4	2	4	3	7	5	4	2	3	2	8	4	3	2	7	7	7	7	6	5	5	5	6	4	9	5	6	7	6
Neural cell adhesion molecule L1 OS=Rattus norvegicus GN=L1cam PE=1 SV=3	L1CAM_RAT	141 kDa	3	5	4	5	4	3	5	4	3	1	2	2	8	6	5	6	2	2	2	2	4	3	6	7	2	0	1	2	4	4	8	7	7	7	7	8	5	4	7	6	9	7	7	6	5	4	10
Transthyretin OS=Rattus norvegicus GN=Ttr PE=1 SV=1	TTHY_RAT	16 kDa	6	5	6	3	3	4	5	5	9	7	8	9	7	7	9	5	4	4	7	7	8	5	3	3	2	2	4	7	5	7	3	2	3	3	2	1	4	4	3	6	4	4	4	3	2	4	2
Pro-cathepsin H OS=Rattus norvegicus GN=Ctsh PE=1 SV=1	CATH_RAT	37 kDa	8	7	7	6	6	2	8	4	3	2	3	2	6	7	6	6	8	9	3	3	8	6	3	4	4	5	4	5	7	8	2	2	6	4	8	5	5	5	7	5	6	7	6	5	8	5	7
Glutathione synthetase OS=Rattus norvegicus GN=Gss PE=1 SV=1	GSHB_RAT	52 kDa	10	7	7	2	9	4	8	5	5	6	3	2	7	6	4	4	6	6	4	6	6	3	2	3	3	4	3	5	5	5	4	5	5	5	6	7	5	9	8	8	4	4	7	4	6	5	3
Cadherin-related family member 5 OS=Rattus norvegicus GN=Cdhr5 PE=1 SV=1	CDHR5_RAT	91 kDa	4	4	5	6	9	4	4	2	8	7	3	5	3	3	3	4	4	2	2	2	4	4	5	7	4	2	2	2	3	3	5	6	3	4	7	7	7	4	5	6	3	4	7	8	4	2	4
Protein deglycase DJ-1 OS=Rattus norvegicus GN=Park7 PE=1 SV=1	PARK7_RAT	20 kDa	3	4	2	4	0	1	1	3	1	2	1	1	3	3	4	4	6	3	3	3	1	3	1	4	2	2	3	3	1	2	2	2	1	1	1	1	1	2	3	2	1	1	0	1	1	2	1
Solute carrier family 15 member 2 OS=Rattus norvegicus GN=Slc15a2 PE=1 SV=1	S15A2_RAT	81 kDa	6	3	0	1	4	4	9	7	2	3	0	1	4	4	7	7	0	2	4	8	0	1	2	4	1	2	2	2	1	2	7	8	2	2	4	5	6	10	8	9	1	3	4	4	3	5	4
Isocitrate dehydrogenase [NADP] cytoplasmic OS=Rattus norvegicus GN=Idh1 PE=1 SV=1	IDHC_RAT	47 kDa	9	6	5	7	2	4	4	3	6	7	1	1	7	6	6	5	7	6	2	3	5	4	3	5	3	3	3	5	5	7	5	4	5	3	4	3	3	3	3	5	5	3	2	5	3	4	3
Complement factor I OS=Rattus norvegicus GN=Cfi PE=2 SV=1	CFAI_RAT	67 kDa	2	1	9	10	3	3	3	1	3	5	3	4	5	4	5	5	4	3	3	3	5	4	5	7	2	1	2	5	3	5	4	5	5	7	4	5	4	5	4	4	5	5	3	5	4	5	1
Regucalcin OS=Rattus norvegicus GN=Rgn PE=1 SV=3	RGN_RAT	33 kDa	7	3	1	5	4	5	7	5	2	2	1	1	5	6	5	5	5	6	6	3	4	3	2	5	3	1	4	3	6	7	5	7	3	3	1	4	7	9	9	9	2	3	4	7	4	5	4
Lysosomal thioesterase PPT2 OS=Rattus norvegicus GN=Ppt2 PE=2 SV=1	PPT2_RAT	34 kDa	4	8	7	8	7	6	7	7	1	0	2	4	4	5	5	5	2	3	2	3	5	4	8	6	6	4	4	3	5	3	8	9	7	7	4	5	3	5	5	6	8	6	4	5	8	6	6
Cluster of Putative lysozyme C-2 OS=Rattus norvegicus GN=Lyz2 PE=5 SV=1 (LYSC2_RAT)	LYSC2_RAT [2]	17 kDa	3	1	1	3	2	1	0	4	2	2	2	2	3	4	2	3	3	3	3	2	2	1	3	3	6	3	4	5	2	2	2	2	5	5	3	3	3	3	3	3	7	3	4	3	3	5	4
Nucleobindin-2 OS=Rattus norvegicus GN=Nucb2 PE=1 SV=1	NUCB2_RAT	50 kDa	2	3	5	7	2	3	1	4	0	0	9	8	5	4	8	7	7	11	11	9	8	8	7	8	14	12	10	12	4	6	7	8	1	2	2	3	4	4	3	1	2	4	1	3	4	2	4
Prolactin-inducible protein homolog OS=Rattus norvegicus GN=Pip PE=2 SV=1	PIP_RAT	16 kDa	7	5	4	3	4	3	4	2	7	6	5	2	4	4	4	2	2	3	2	2	4	2	6	5	3	2	3	3	4	2	2	3	5	5	5	4	3	5	5	4	7	6	5	4	5	5	4
Xaa-Pro dipeptidase OS=Rattus norvegicus GN=Pepd PE=2 SV=1	PEPD_RAT	55 kDa	2	7	4	4	2	1	4	4	10	13	3	2	6	5	6	8	3	3	1	1	5	3	6	6	2	1	2	2	4	3	5	5	2	3	4	3	5	4	3	5	2	3	3	4	5	3	3
Trefoil factor 3 OS=Rattus norvegicus GN=Tff3 PE=1 SV=1	TFF3_RAT	9 kDa	4	9	5	5	3	6	5	6	3	6	9	7	8	7	3	5	5	6	7	2	5	2	5	2	2	5	6	2	5	4	5	3	3	4	3	4	5	3	3	5	4	2	6	6	4	5	3
Sortilin OS=Rattus norvegicus GN=Sort1 PE=1 SV=3	SORT_RAT	91 kDa	4	5	3	3	2	4	3	4	5	6	5	4	5	6	5	3	3	5	4	3	5	5	5	6	3	4	3	7	7	8	6	5	2	2	5	5	6	5	3	4	2	6	7	7	6	6	3
Macrophage colony-stimulating factor 1 OS=Rattus norvegicus GN=Csf1 PE=2 SV=1	CSF1_RAT	62 kDa	1	0	3	1	1	1	1	3	1	3	1	1	1	1	2	3	2	0	0	0	1	2	1	4	1	1	0	1	0	0	2	0	2	3	4	4	1	2	4	1	4	2	5	6	5	3	4
Reticulon-4 receptor-like 2 OS=Rattus norvegicus GN=Rtn4rl2 PE=1 SV=1	R4RL2_RAT	46 kDa	4	6	4	5	2	3	4	2	3	5	2	2	5	5	4	7	4	3	4	1	2	4	6	4	2	4	3	2	4	4	5	4	4	4	5	6	5	5	3	5	5	6	8	6	5	5	5
Collectin-12 OS=Rattus norvegicus GN=Colec12 PE=2 SV=1	COL12_RAT	82 kDa	3	4	3	4	3	3	3	5	2	5	6	3	3	4	1	1	5	4	2	2	3	3	2	2	3	4	2	2	2	2	1	2	4	2	2	1	4	4	2	3	5	5	5	4	7	5	3
Peroxiredoxin-1 OS=Rattus norvegicus GN=Prdx1 PE=1 SV=1	PRDX1_RAT	22 kDa	8	10	1	2	1	3	8	7	5	3	1	4	7	4	3	5	10	6	3	3	3	3	4	7	3	2	7	7	6	7	7	5	7	3	4	4	3	4	7	9	4	3	4	6	2	4	4
RT1 class I histocompatibility antigen, AA alpha chain OS=Rattus norvegicus PE=1 SV=2	HA12_RAT	42 kDa	3	4	4	7	3	5	5	7	2	2	8	8	8	10	12	15	3	5	8	8	8	9	25	21	2	2	7	6	8	7	20	20	8	7	14	14	7	12	5	6	12	13	23	34	20	18	18
Lithostathine OS=Rattus norvegicus GN=Reg1 PE=1 SV=1	LITH_RAT	19 kDa	2	3	1	3	3	4	2	2	2	2	8	5	9	6	2	0	9	9	10	13	5	4	2	3	7	6	6	6	5	4	2	1	1	1	2	2	12	8	0	0	0	1	3	2	12	8	1
Golgi apparatus protein 1 OS=Rattus norvegicus GN=Glg1 PE=1 SV=1	GSLG1_RAT	134 kDa	0	1	0	1	1	2	3	1	2	2	1	1	3	2	6	9	4	4	3	2	1	2	1	2	4	5	0	1	3	2	3	1	2	6	4	9	4	5	4	2	2	4	6	6	5	5	4
Selenium-binding protein 1 OS=Rattus norvegicus GN=Selenbp1 PE=1 SV=1	SBP1_RAT	53 kDa	7	4	2	1	1	2	6	5	7	9	1	1	9	9	9	13	5	3	0	0	3	5	4	4	2	3	1	2	5	4	1	4	2	3	5	8	5	5	1	4	4	4	2	3	3	3	3
Transketolase OS=Rattus norvegicus GN=Tkt PE=1 SV=1	TKT_RAT	68 kDa	6	6	6	9	2	3	5	5	5	5	2	3	8	8	9	7	1	3	2	1	7	5	3	6	2	2	2	1	6	5	4	2	2	2	9	6	6	4	3	3	2	1	8	5	6	4	10
N-acyl-aromatic-L-amino acid amidohydrolase (carboxylate-forming) OS=Rattus norvegicus GN=Acy3 PE=1 SV=1	ACY3_RAT	35 kDa	6	10	5	6	3	4	6	6	3	6	1	3	4	4	6	5	4	4	2	3	5	4	4	3	3	2	2	3	7	5	3	5	4	3	3	3	6	6	7	5	5	4	4	3	4	4	5
Glypican-3 OS=Rattus norvegicus GN=Gpc3 PE=1 SV=1	GPC3_RAT	67 kDa	4	5	4	6	4	6	4	6	2	3	3	3	5	4	5	5	4	4	1	2	5	5	7	6	2	2	2	2	8	5	6	5	3	6	6	5	3	5	4	6	3	4	6	6	4	7	4
Cartilage oligomeric matrix protein OS=Rattus norvegicus GN=Comp PE=1 SV=1	COMP_RAT	83 kDa	3	2	3	5	0	2	0	2	3	5	2	1	3	4	4	5	1	4	3	2	1	2	2	4	1	5	1	2	2	2	2	2	6	8	5	3	2	2	4	4	6	2	3	5	6	6	3
Inhibin beta C chain OS=Rattus norvegicus GN=Inhbc PE=2 SV=1	INHBC_RAT	39 kDa	4	3	6	4	5	5	7	5	1	2	7	4	3	3	4	5	2	4	3	1	2	3	4	3	2	1	3	2	3	3	3	3	7	6	4	5	5	5	5	6	4	6	5	6	6	8	4
Serine protease inhibitor A3M (Fragment) OS=Rattus norvegicus GN=Serpina3m PE=2 SV=1	SPA3M_RAT	46 kDa	8	7	9	10	9	10	8	9	10	8	9	9	7	11	8	8	4	4	4	3	5	4	3	4	3	3	3	6	7	5	5	3	9	11	11	10	7	5	13	9	6	8	7	5	8	5	9
Vitamin K-dependent protein S OS=Rattus norvegicus GN=Pros1 PE=2 SV=1	PROS_RAT	75 kDa	8	3	3	5	2	2	4	3	3	3	6	8	3	2	2	3	4	5	3	4	4	4	5	3	4	4	6	6	4	2	2	4	3	7	2	4	2	3	3	3	3	2	3	5	4	3	3
Ribonuclease 4 OS=Rattus norvegicus GN=Rnase4 PE=1 SV=1	RNAS4_RAT	17 kDa	2	3	5	3	3	4	1	2	0	2	6	7	1	3	1	2	7	8	9	7	9	8	2	4	6	4	4	7	5	6	2	3	1	3	1	4	6	2	3	1	1	4	3	3	3	5	3
Ester hydrolase C11orf54 homolog OS=Rattus norvegicus PE=1 SV=1	CK054_RAT	35 kDa	6	3	3	3	4	3	3	2	2	3	1	2	3	4	3	6	3	1	2	2	2	3	1	3	1	1	2	2	2	2	4	4	4	4	4	4	5	5	4	5	4	4	4	4	3	5	4
Tripeptidyl-peptidase 1 OS=Rattus norvegicus GN=Tpp1 PE=1 SV=1	TPP1_RAT	61 kDa	6	5	3	4	2	5	2	4	1	0	5	4	4	3	5	5	5	4	3	4	3	3	6	4	6	4	3	5	4	3	4	2	4	7	5	4	3	3	5	4	4	5	3	5	6	4	5
G-protein coupled receptor family C group 5 member C OS=Rattus norvegicus GN=Gprc5c PE=1 SV=2	GPC5C_RAT	48 kDa	3	4	3	4	3	4	5	6	1	3	3	1	6	6	5	5	6	5	6	3	2	3	6	4	3	3	2	5	6	5	7	5	6	6	5	6	6	4	5	6	7	3	6	5	7	5	8
Neogenin (Fragment) OS=Rattus norvegicus GN=Neo1 PE=1 SV=1	NEO1_RAT	151 kDa	3	2	3	3	2	3	1	3	3	2	1	4	3	3	4	6	2	2	1	4	1	3	1	5	2	2	2	2	3	5	1	4	3	4	9	7	3	2	6	6	6	5	6	6	4	5	4
Cluster of Solute carrier organic anion transporter family member 1A1 OS=Rattus norvegicus GN=Slco1a1 PE=1 SV=1 (SO1A1_RAT)	SO1A1_RAT [2]	74 kDa	2	3	1	4	5	7	8	8	2	1	1	0	7	2	4	3	4	6	4	3	1	0	7	2	2	4	4	2	2	1	9	8	2	3	4	4	9	4	12	6	3	4	8	6	5	3	5
Glutathione peroxidase 3 OS=Rattus norvegicus GN=Gpx3 PE=2 SV=2	GPX3_RAT	25 kDa	4	2	2	2	2	2	5	4	3	5	2	5	2	3	4	4	3	4	3	3	3	5	5	4	4	4	4	5	3	4	1	1	4	4	3	2	4	3	4	2	5	6	3	4	4	5	5
Cluster of Glutathione S-transferase omega-1 OS=Rattus norvegicus GN=Gsto1 PE=1 SV=2 (GSTO1_RAT)	GSTO1_RAT [2]	28 kDa	6	3	2	3	3	3	4	4	2	1	2	3	5	4	5	4	2	3	6	4	3	1	3	2	3	2	0	5	2	2	2	3	2	3	4	2	3	4	1	1	1	2	3	4	1	5	1
Calmodulin OS=Rattus norvegicus GN=Calm1 PE=1 SV=2	CALM_RAT	17 kDa	6	4	2	6	3	5	5	3	3	2	0	4	6	4	2	2	5	5	3	2	4	4	4	3	4	3	2	3	5	4	3	4	2	6	4	4	5	5	3	6	4	4	6	4	3	4	4
Prostaglandin F2 receptor negative regulator OS=Rattus norvegicus GN=Ptgfrn PE=1 SV=1	FPRP_RAT	99 kDa	3	4	6	3	3	4	3	2	3	3	3	2	4	3	3	3	5	3	3	1	2	5	3	2	4	2	3	1	5	2	5	5	3	5	5	7	5	5	7	4	3	4	3	4	6	3	2
Choline transporter-like protein 4 OS=Rattus norvegicus GN=Slc44a4 PE=2 SV=1	CTL4_RAT	79 kDa	2	2	3	3	2	4	2	4	5	5	5	3	4	4	4	5	5	5	3	2	3	3	4	5	4	6	6	7	3	5	3	5	3	2	4	5	5	5	4	4	4	5	3	4	6	5	4
Sialidase-1 OS=Rattus norvegicus GN=Neu1 PE=1 SV=1	NEUR1_RAT	45 kDa	2	6	4	7	4	4	2	3	1	2	3	3	4	5	6	6	4	6	2	3	3	4	3	3	3	5	2	5	2	3	2	4	6	5	9	7	4	5	7	6	4	5	6	6	3	6	5
Fumarylacetoacetase OS=Rattus norvegicus GN=Fah PE=1 SV=1	FAAA_RAT	46 kDa	4	8	5	5	2	6	4	5	1	1	1	4	5	5	7	5	4	4	0	1	3	4	5	4	3	1	2	3	3	5	3	7	4	3	3	5	7	5	8	7	4	4	5	6	3	2	4
Alkaline phosphatase, tissue-nonspecific isozyme OS=Rattus norvegicus GN=Alpl PE=1 SV=2	PPBT_RAT	58 kDa	3	2	2	2	4	2	3	3	2	1	1	3	5	5	5	4	7	5	7	3	3	3	2	3	9	8	6	5	3	4	3	3	4	3	3	4	5	3	6	4	2	3	2	4	4	6	5
Prostasin OS=Rattus norvegicus GN=Prss8 PE=2 SV=3	PRSS8_RAT	37 kDa	2	3	4	5	4	5	4	2	3	2	3	0	4	4	3	5	3	3	4	3	7	2	4	5	4	3	3	3	5	5	3	3	5	4	4	6	4	5	5	6	4	5	5	5	4	6	4
Protein disulfide-isomerase OS=Rattus norvegicus GN=P4hb PE=1 SV=2	PDIA1_RAT	57 kDa	4	2	4	2	3	3	4	3	2	2	5	4	5	3	2	5	5	4	3	1	2	2	3	5	6	5	3	1	2	3	4	4	4	4	7	4	4	3	3	3	3	2	5	6	5	5	4
Ribonuclease UK114 OS=Rattus norvegicus GN=Hrsp12 PE=1 SV=3	UK114_RAT	14 kDa	8	4	3	4	3	4	4	3	3	5	5	3	5	4	5	3	4	6	2	2	3	3	3	3	3	3	2	3	3	4	5	4	5	3	4	4	3	5	4	5	3	5	1	5	2	4	4
Ketohexokinase OS=Rattus norvegicus GN=Khk PE=1 SV=1	KHK_RAT	33 kDa	4	5	2	2	2	4	2	4	2	3	0	0	3	5	5	5	4	5	2	2	4	3	4	5	1	2	3	5	4	5	4	4	2	1	3	2	3	4	3	4	4	1	4	4	6	4	3
Adhesion G protein-coupled receptor L1 OS=Rattus norvegicus GN=Adgrl1 PE=1 SV=1	AGRL1_RAT	167 kDa	2	3	3	5	3	2	3	5	2	2	3	4	5	5	6	6	4	5	4	1	3	5	6	5	4	5	2	3	4	4	3	4	4	4	4	4	6	6	2	3	3	4	4	3	5	6	4
Cathepsin S OS=Rattus norvegicus GN=Ctss PE=2 SV=1	CATS_RAT	37 kDa	1	3	2	4	2	5	4	5	2	2	5	4	2	3	4	4	4	4	4	6	5	4	4	5	2	3	2	5	3	3	3	2	3	5	4	4	5	5	4	4	4	5	4	4	4	5	4
Cluster of Keratin, type I cytoskeletal 10 OS=Rattus norvegicus GN=Krt10 PE=3 SV=1 (K1C10_RAT)	K1C10_RAT [3]	57 kDa	6	6	3	4	3	7	6	7	6	9	5	2	4	7	6	5	5	3	6	2	5	5	4	1	4	3	8	6	2	3	4	1	5	4	2	3	3	3	0	1	4	7	2	1	2	4	1
Histidine-rich glycoprotein OS=Rattus norvegicus GN=Hrg PE=1 SV=1	HRG_RAT	59 kDa	2	4	4	6	3	2	3	3	3	2	2	4	3	3	5	5	3	1	6	2	1	2	3	5	3	2	7	7	3	3	3	3	3	5	4	4	7	5	4	2	2	4	3	3	6	5	3
IST1 homolog OS=Rattus norvegicus GN=Ist1 PE=2 SV=1	IST1_RAT	40 kDa	3	3	4	3	4	3	3	3	3	3	3	2	3	3	4	5	2	3	1	1	2	1	4	2	2	3	2	2	0	2	4	1	4	2	5	5	4	4	3	4	4	5	4	3	5	4	4
Alpha-actinin-4 OS=Rattus norvegicus GN=Actn4 PE=1 SV=2	ACTN4_RAT	105 kDa	4	3	2	1	2	4	2	3	3	1	0	0	4	6	7	5	1	1	0	0	3	2	4	4	1	1	2	0	6	5	5	5	3	2	4	6	4	2	4	6	4	5	7	5	3	4	4
Dihydropteridine reductase OS=Rattus norvegicus GN=Qdpr PE=1 SV=1	DHPR_RAT	26 kDa	3	5	3	3	2	2	2	4	2	2	3	2	6	3	4	4	5	4	2	1	3	3	4	3	2	2	1	5	5	4	4	6	3	3	2	3	2	3	4	4	3	3	2	4	3	3	3
Glutathione S-transferase P OS=Rattus norvegicus GN=Gstp1 PE=1 SV=2	GSTP1_RAT	23 kDa	7	7	4	6	3	1	5	5	1	1	1	2	6	4	3	4	2	3	2	4	2	5	3	4	2	1	4	3	6	5	4	7	3	5	3	2	7	7	4	4	3	4	5	5	8	9	5
Lactadherin OS=Rattus norvegicus GN=Mfge8 PE=2 SV=1	MFGM_RAT	47 kDa	7	1	2	5	2	4	3	2	2	1	1	0	4	2	6	5	3	4	3	8	2	3	2	6	7	9	4	2	3	3	4	3	4	4	4	2	4	2	2	2	3	3	4	3	4	5	3
Chloride intracellular channel protein 4 OS=Rattus norvegicus GN=Clic4 PE=1 SV=3	CLIC4_RAT	29 kDa	3	5	2	0	0	4	5	4	1	3	1	1	3	2	4	3	4	3	2	1	4	3	1	4	2	2	2	5	3	4	3	5	2	1	1	3	4	5	4	6	4	3	5	4	4	2	4
Tyrosine-protein phosphatase non-receptor type substrate 1 OS=Rattus norvegicus GN=Sirpa PE=1 SV=1	SHPS1_RAT	56 kDa	2	2	5	4	5	4	5	3	1	3	2	2	1	3	4	4	3	1	2	4	3	2	2	3	3	1	2	2	3	2	3	4	7	5	4	4	5	5	3	4	5	2	4	5	5	3	4
Neutrophil collagenase OS=Rattus norvegicus GN=Mmp8 PE=2 SV=1	MMP8_RAT	53 kDa	4	3	3	2	3	2	4	2	2	1	2	3	1	3	1	1	3	3	3	2	1	1	0	1	1	2	2	1	1	1	0	0	2	1	2	2	1	2	1	2	2	1	2	1	4	2	2
Cluster of Myosin-11 (Fragments) OS=Rattus norvegicus GN=Myh11 PE=1 SV=3 (MYH11_RAT)	MYH11_RAT [2]	152 kDa	0	1	0	0	0	0	0	0	0	0	0	0	1	1	1	1	0	0	0	0	0	0	1	0	0	0	0	0	0	0	0	0	0	0	1	0	1	0	0	0	0	0	0	0	1	0	1
Solute carrier family 23 member 1 OS=Rattus norvegicus GN=Slc23a1 PE=2 SV=1	S23A1_RAT	65 kDa	3	3	1	2	1	1	2	3	3	1	0	1	2	2	3	2	4	1	3	6	0	0	3	4	2	3	2	2	1	1	6	6	2	2	3	3	5	4	6	7	3	2	6	9	2	2	2
Chloride intracellular channel protein 1 OS=Rattus norvegicus GN=Clic1 PE=1 SV=1	CLIC1_RAT	27 kDa	4	5	1	2	4	4	7	4	2	2	1	1	5	5	5	6	2	1	3	3	3	4	3	4	1	2	3	2	2	5	3	7	3	2	3	3	6	5	5	6	3	2	7	4	5	3	5
Phosphoglycerate kinase 1 OS=Rattus norvegicus GN=Pgk1 PE=1 SV=2	PGK1_RAT	45 kDa	6	4	0	5	1	1	3	2	0	0	3	2	2	4	4	3	3	3	1	3	1	1	2	2	3	1	1	2	2	1	3	2	4	1	2	3	3	5	2	2	5	2	2	3	3	4	2
Acid ceramidase OS=Rattus norvegicus GN=Asah1 PE=2 SV=1	ASAH1_RAT	44 kDa	6	2	4	3	4	3	4	1	3	6	1	1	5	5	6	5	4	2	1	1	2	3	3	4	3	4	1	0	3	4	3	2	5	4	4	4	3	5	5	5	2	3	5	6	3	4	3
Parvalbumin alpha OS=Rattus norvegicus GN=Pvalb PE=1 SV=2	PRVA_RAT	12 kDa	8	7	4	0	5	2	2	1	7	6	2	1	4	6	0	0	7	6	3	4	4	3	4	4	8	5	2	5	3	3	0	2	7	6	0	1	3	2	8	6	0	2	1	0	5	2	1
PP1RA_RAT-DECOY	PP1RA_RAT-DECOY	?	2	1	2	1	1	0	0	0	0	0	1	0	1	3	1	1	2	0	3	1	1	1	1	0	1	1	0	0	0	1	1	0	0	1	1	0	2	0	2	1	1	2	0	1	2	1	0
N(4)-(Beta-N-acetylglucosaminyl)-L-asparaginase OS=Rattus norvegicus GN=Aga PE=1 SV=2	ASPG_RAT	37 kDa	4	6	5	4	2	4	3	6	3	3	1	2	4	2	7	5	1	1	1	2	5	3	6	7	1	1	1	1	7	5	3	2	2	1	5	6	3	3	3	4	4	6	4	4	7	8	4
Argininosuccinate synthase OS=Rattus norvegicus GN=Ass1 PE=1 SV=1	ASSY_RAT	46 kDa	2	2	2	5	2	2	2	2	2	2	0	2	5	4	4	5	0	1	0	0	3	2	3	2	0	0	0	0	2	4	0	1	1	3	5	3	1	5	2	4	3	4	3	1	0	2	6
T-cell immunoglobulin and mucin domain-containing protein 2 OS=Rattus norvegicus GN=Timd2 PE=2 SV=1	TIMD2_RAT	39 kDa	2	3	3	4	3	4	3	4	3	3	5	3	4	5	5	5	4	3	1	2	4	4	5	4	2	2	3	2	4	3	3	3	3	6	3	4	2	3	5	4	4	5	5	5	5	5	4
Triokinase/FMN cyclase OS=Rattus norvegicus GN=Tkfc PE=1 SV=1	TKFC_RAT	59 kDa	3	5	2	4	3	1	4	4	1	1	0	1	8	6	5	6	2	2	2	3	4	4	2	3	1	2	1	1	1	3	4	7	2	2	3	4	4	5	5	3	2	3	3	3	4	2	4
Podocalyxin OS=Rattus norvegicus GN=Podxl PE=1 SV=2	PODXL_RAT	52 kDa	3	2	2	1	2	2	3	2	2	2	1	2	2	2	3	1	1	2	1	2	2	2	3	2	2	2	1	2	3	1	1	1	2	2	4	3	3	2	2	1	3	3	2	2	2	2	2
Phospholysine phosphohistidine inorganic pyrophosphate phosphatase OS=Rattus norvegicus GN=Lhpp PE=2 SV=1	LHPP_RAT	29 kDa	2	2	1	1	2	2	2	3	2	3	3	3	2	4	4	4	2	3	3	3	4	3	6	3	1	2	1	2	3	4	4	4	2	2	5	5	3	4	2	2	3	3	4	6	4	4	2
NKG2-D type II integral membrane protein OS=Rattus norvegicus GN=Klrk1 PE=2 SV=1	NKG2D_RAT	24 kDa	1	0	1	0	1	1	2	1	0	1	0	1	1	2	5	4	0	2	0	0	1	0	7	7	1	0	1	1	1	1	3	3	2	6	7	4	3	2	4	5	9	7	7	6	4	6	6
Cell adhesion molecule 4 OS=Rattus norvegicus GN=Cadm4 PE=1 SV=1	CADM4_RAT	43 kDa	1	1	2	2	2	2	2	3	2	3	1	1	4	4	3	3	2	1	1	2	2	4	3	4	2	1	2	1	3	3	4	4	1	2	5	4	3	4	2	3	5	2	4	4	5	4	4
Pituitary tumor-transforming gene 1 protein-interacting protein OS=Rattus norvegicus GN=Pttg1ip PE=2 SV=1	PTTG_RAT	20 kDa	2	3	1	2	2	2	3	3	1	0	2	2	3	3	5	6	4	4	2	3	1	2	4	1	2	1	2	2	2	2	2	2	2	2	2	4	3	2	3	1	6	2	5	6	4	4	2
Tyrosine-protein kinase Mer OS=Rattus norvegicus GN=Mertk PE=2 SV=1	MERTK_RAT	109 kDa	2	4	3	5	2	4	3	4	2	3	3	3	3	4	3	4	1	3	2	0	4	3	3	5	1	1	0	1	2	3	3	3	4	7	3	5	5	5	4	4	2	7	4	3	5	4	4
Rho GDP-dissociation inhibitor 1 OS=Rattus norvegicus GN=Arhgdia PE=1 SV=1	GDIR1_RAT	23 kDa	2	3	2	3	3	3	1	3	2	1	2	2	4	4	5	5	4	2	2	3	5	3	4	2	1	2	3	2	4	2	4	5	3	2	2	4	4	5	3	4	4	3	4	5	1	4	2
Acyl-CoA-binding protein OS=Rattus norvegicus GN=Dbi PE=1 SV=3	ACBP_RAT	10 kDa	6	5	4	3	3	2	3	3	3	3	5	4	4	5	4	5	4	3	1	1	4	3	3	3	1	2	2	2	1	2	2	4	3	5	3	3	4	4	4	6	4	4	5	5	5	5	2
Cysteine-rich secretory protein 1 OS=Rattus norvegicus GN=Crisp1 PE=2 SV=1	CRIS1_RAT	28 kDa	0	0	1	2	0	0	0	1	2	0	6	3	4	4	1	5	11	11	6	6	6	9	3	2	17	19	8	7	4	4	3	3	0	0	0	1	3	3	0	0	0	0	1	2	6	6	3
Coagulation factor XII OS=Rattus norvegicus GN=F12 PE=2 SV=1	FA12_RAT	66 kDa	1	3	7	5	4	5	4	5	5	5	0	0	4	4	2	1	3	4	1	1	2	2	3	3	4	2	1	0	2	1	2	1	6	6	6	4	7	5	7	6	2	1	4	3	4	4	2
Phospholipase D3 OS=Rattus norvegicus GN=Pld3 PE=2 SV=1	PLD3_RAT	54 kDa	3	4	3	5	1	4	2	2	0	2	1	3	2	3	5	3	4	4	2	2	2	1	3	3	3	1	2	1	2	2	3	1	4	5	4	4	3	3	2	6	5	6	6	3	5	2	3
Protein FAM3C OS=Rattus norvegicus GN=Fam3c PE=2 SV=1	FAM3C_RAT	25 kDa	2	4	1	3	2	3	2	3	3	2	1	3	4	5	4	5	6	3	4	2	5	6	5	5	8	4	1	1	4	4	5	5	3	4	4	4	3	5	0	4	4	2	6	5	3	3	4
Junctional adhesion molecule C OS=Rattus norvegicus GN=Jam3 PE=1 SV=1	JAM3_RAT	35 kDa	4	3	6	4	2	2	3	4	5	3	2	2	4	4	3	4	2	2	2	2	4	4	4	6	3	3	1	2	3	2	3	3	3	2	5	5	3	4	3	4	3	6	6	4	5	4	4
Coxsackievirus and adenovirus receptor homolog OS=Rattus norvegicus GN=Cxadr PE=1 SV=2	CXAR_RAT	40 kDa	2	2	2	1	2	2	1	5	2	2	2	2	4	5	6	3	3	3	1	1	2	2	4	2	2	3	2	1	4	2	2	1	2	6	3	2	3	2	2	2	3	2	4	4	4	5	4
Neural cell adhesion molecule 1 OS=Rattus norvegicus GN=Ncam1 PE=1 SV=1	NCAM1_RAT	95 kDa	4	3	3	4	4	3	4	2	2	3	2	1	4	4	4	1	1	2	1	1	2	2	4	3	1	2	1	2	2	3	2	2	4	3	6	4	4	2	3	1	5	4	6	4	4	5	1
ATP-binding cassette sub-family G member 2 OS=Rattus norvegicus GN=Abcg2 PE=1 SV=1	ABCG2_RAT	73 kDa	2	2	0	2	2	3	5	6	0	0	0	0	4	4	5	3	0	1	1	0	0	0	1	0	1	0	1	0	0	0	3	5	0	2	4	3	4	4	7	6	1	2	4	5	1	3	1
Cluster of Sulfotransferase 1C2A OS=Rattus norvegicus GN=Sult1c2a PE=2 SV=2 (S1C2A_RAT)	S1C2A_RAT [3]	35 kDa	8	4	3	2	4	1	4	2	0	1	2	0	5	4	3	3	1	1	1	3	1	2	2	3	1	1	2	2	1	4	4	6	1	2	2	2	7	7	5	5	0	2	4	4	2	5	3
L-lactate dehydrogenase A chain OS=Rattus norvegicus GN=Ldha PE=1 SV=1	LDHA_RAT	36 kDa	4	5	2	3	1	0	2	1	3	1	0	1	4	5	3	4	5	6	0	2	2	4	3	5	6	4	3	3	3	3	3	4	3	2	2	1	3	2	2	4	3	2	3	3	3	4	3
Ubiquitin-like modifier-activating enzyme 1 OS=Rattus norvegicus GN=Uba1 PE=1 SV=1	UBA1_RAT	118 kDa	1	2	1	0	0	1	0	1	0	0	0	0	0	1	1	2	0	1	0	2	1	0	1	1	0	0	0	0	0	0	1	1	0	1	1	0	1	1	0	1	0	2	1	0	1	1	0
Activin receptor type-1B OS=Rattus norvegicus GN=Acvr1b PE=2 SV=1	ACV1B_RAT	57 kDa	6	4	2	3	4	2	3	2	3	3	3	4	5	4	5	2	5	4	6	3	2	3	3	3	4	3	3	3	3	2	3	4	2	3	4	2	3	2	2	5	4	3	2	2	1	3	3
Peroxiredoxin-5, mitochondrial OS=Rattus norvegicus GN=Prdx5 PE=1 SV=1	PRDX5_RAT	22 kDa	2	1	1	1	1	2	1	2	0	0	1	2	3	4	4	5	1	2	1	1	1	1	1	1	1	0	1	1	1	1	1	1	1	3	1	1	1	2	2	2	2	2	2	1	1	3	2
Syntenin-1 OS=Rattus norvegicus GN=Sdcbp PE=1 SV=1	SDCB1_RAT	32 kDa	2	1	3	2	1	2	2	1	2	2	1	2	2	1	3	4	4	4	2	3	1	3	3	3	3	1	2	2	3	3	2	1	2	1	5	4	1	2	1	1	3	1	1	3	5	3	1
Cluster of Transforming protein RhoA OS=Rattus norvegicus GN=Rhoa PE=1 SV=1 (RHOA_RAT)	RHOA_RAT [2]	22 kDa	2	4	2	0	3	2	1	1	1	1	0	2	3	3	2	4	3	2	7	3	4	4	2	3	2	4	6	8	2	1	4	5	0	1	2	3	4	5	1	1	0	0	5	5	1	1	3
Carcinoembryonic antigen-related cell adhesion molecule 1 OS=Rattus norvegicus GN=Ceacam1 PE=1 SV=3	CEAM1_RAT	57 kDa	3	3	3	3	3	2	3	3	5	2	2	1	2	2	4	4	2	3	2	2	1	2	4	4	3	2	3	2	3	2	2	2	3	2	4	3	2	2	3	2	4	5	3	2	5	3	4
Klotho OS=Rattus norvegicus GN=Kl PE=1 SV=1	KLOT_RAT	117 kDa	1	1	1	2	2	1	3	3	0	0	1	1	1	1	0	1	2	1	0	0	1	1	2	2	0	2	1	1	0	0	1	1	1	2	1	2	1	1	0	2	2	2	3	0	3	0	1
14-3-3 protein epsilon OS=Rattus norvegicus GN=Ywhae PE=1 SV=1	1433E_RAT	29 kDa	6	8	4	3	4	5	5	6	5	6	2	3	8	5	7	5	7	4	6	4	3	5	5	6	4	8	6	6	4	4	4	10	4	3	4	6	3	5	5	6	3	4	5	5	6	5	6
Secreted frizzled-related protein 4 OS=Rattus norvegicus GN=Sfrp4 PE=2 SV=2	SFRP4_RAT	40 kDa	3	1	3	2	1	2	4	2	0	0	2	1	2	1	2	3	3	2	2	3	2	2	3	2	1	2	2	1	1	2	2	2	4	4	4	3	2	3	3	3	3	4	3	2	2	3	4
Sodium-dependent phosphate transport protein 2A OS=Rattus norvegicus GN=Slc34a1 PE=1 SV=1	NPT2A_RAT	69 kDa	3	2	6	3	3	4	4	7	0	2	0	0	3	6	4	3	1	1	1	1	1	0	2	1	1	1	1	1	1	1	2	3	1	2	3	2	3	5	6	3	2	1	4	5	2	2	2
Ectonucleotide pyrophosphatase/phosphodiesterase family member 3 OS=Rattus norvegicus GN=Enpp3 PE=1 SV=2	ENPP3_RAT	99 kDa	2	1	3	3	3	3	3	2	6	3	3	1	1	2	2	3	2	2	2	1	1	1	2	4	1	2	1	1	3	2	3	3	3	4	3	5	5	2	4	2	0	2	5	2	2	3	5
Zinc-alpha-2-glycoprotein OS=Rattus norvegicus GN=Azgp1 PE=2 SV=1	ZA2G_RAT	34 kDa	0	2	6	7	0	0	1	0	1	1	1	0	3	2	1	2	1	1	0	0	1	1	1	2	1	0	0	0	4	3	2	1	2	1	0	0	2	4	3	1	0	3	2	2	3	4	3
Cluster of Tubulin alpha-1A chain OS=Rattus norvegicus GN=Tuba1a PE=1 SV=1 (TBA1A_RAT)	TBA1A_RAT [2]	50 kDa	3	1	2	3	2	3	3	2	0	0	1	0	2	4	3	3	3	3	2	1	3	8	0	3	4	4	1	1	0	2	3	3	3	5	3	4	2	3	5	5	1	4	1	0	4	5	4
Ig gamma-2C chain C region OS=Rattus norvegicus PE=2 SV=1	IGG2C_RAT	37 kDa	1	1	2	1	4	5	2	4	3	3	1	1	5	5	1	1	2	3	2	2	2	2	1	1	3	3	2	1	2	2	1	0	4	5	4	4	6	3	6	4	2	3	4	3	4	2	4
Procollagen C-endopeptidase enhancer 1 OS=Rattus norvegicus GN=Pcolce PE=1 SV=1	PCOC1_RAT	50 kDa	1	3	5	5	2	4	1	4	5	5	5	4	4	7	4	3	5	4	2	3	3	3	1	2	6	2	0	0	1	2	1	2	2	6	4	3	2	2	3	2	4	5	4	4	4	5	3
Secreted phosphoprotein 24 OS=Rattus norvegicus GN=Spp2 PE=1 SV=2	SPP24_RAT	23 kDa	2	1	4	5	2	1	1	2	6	3	3	3	3	4	2	3	3	3	4	3	4	4	2	3	2	3	2	3	3	4	3	3	2	3	2	2	2	3	2	2	2	1	5	4	2	3	2
Ectonucleotide pyrophosphatase/phosphodiesterase family member 5 OS=Rattus norvegicus GN=Enpp5 PE=1 SV=2	ENPP5_RAT	54 kDa	1	3	2	3	1	2	1	3	3	1	3	4	4	5	3	4	0	2	2	2	4	5	4	4	1	2	0	2	4	4	3	4	2	6	2	3	1	5	3	5	4	5	1	3	5	4	3
Insulin-like growth factor-binding protein 3 OS=Rattus norvegicus GN=Igfbp3 PE=1 SV=2	IBP3_RAT	32 kDa	4	3	3	4	2	4	3	2	3	5	2	3	5	3	2	3	3	3	1	1	3	2	4	3	4	3	1	3	3	3	3	3	5	3	3	4	3	3	4	4	3	1	2	5	4	5	3
Procollagen-lysine,2-oxoglutarate 5-dioxygenase 3 OS=Rattus norvegicus GN=Plod3 PE=2 SV=1	PLOD3_RAT	85 kDa	3	2	1	2	1	0	3	2	1	1	3	2	4	3	4	5	3	3	4	2	5	3	4	2	3	1	1	1	5	3	2	5	3	5	4	5	1	2	1	2	2	6	3	4	0	3	3
Gastricsin OS=Rattus norvegicus GN=Pgc PE=1 SV=1	PEPC_RAT	43 kDa	3	3	1	2	1	2	2	1	2	2	2	1	3	3	3	3	2	3	1	2	3	4	4	5	4	3	1	2	4	3	5	5	2	3	4	2	4	3	3	2	4	3	3	4	3	4	2
Cluster of Tubulin beta-4B chain OS=Rattus norvegicus GN=Tubb4b PE=1 SV=1 (TBB4B_RAT)	TBB4B_RAT [4]	50 kDa	2	3	3	3	4	2	6	3	0	0	0	2	2	4	1	3	2	1	1	1	4	6	2	1	3	1	1	2	0	2	1	3	1	3	4	1	1	3	3	4	2	2	3	2	3	2	4
Alpha-lactalbumin OS=Rattus norvegicus GN=Lalba PE=1 SV=1	LALBA_RAT	18 kDa	4	4	4	3	3	2	5	3	3	2	5	4	3	4	2	3	3	3	3	3	4	3	3	3	2	4	4	3	4	4	1	3	2	1	2	3	3	3	3	2	1	1	4	4	3	4	0
Cluster of Fructose-bisphosphate aldolase A OS=Rattus norvegicus GN=Aldoa PE=1 SV=2 (ALDOA_RAT)	ALDOA_RAT [2]	39 kDa	3	3	1	3	1	2	1	2	1	1	0	2	4	2	2	4	6	4	3	7	4	6	4	7	3	2	7	6	3	2	4	5	0	2	1	4	3	3	2	3	3	1	2	2	2	4	4
Cytosolic non-specific dipeptidase OS=Rattus norvegicus GN=Cndp2 PE=1 SV=1	CNDP2_RAT	53 kDa	7	7	2	3	3	3	5	3	1	0	2	1	5	3	2	4	3	2	2	2	1	0	0	2	0	0	2	1	3	3	4	2	2	0	1	3	3	1	6	8	3	1	5	4	1	0	7
Coatomer subunit beta' OS=Rattus norvegicus GN=Copb2 PE=1 SV=3	COPB2_RAT	103 kDa	2	3	1	2	1	0	0	1	0	0	2	3	0	0	0	1	1	4	3	4	2	3	3	1	1	2	1	2	0	1	1	1	0	0	0	1	0	4	0	0	1	0	2	2	3	2	2
Phosphotriesterase-related protein OS=Rattus norvegicus GN=Pter PE=2 SV=2	PTER_RAT	39 kDa	3	4	2	2	2	3	3	3	2	3	0	1	3	4	3	6	2	2	2	2	2	3	3	1	2	3	3	3	2	2	2	3	3	3	2	1	2	2	3	3	2	2	3	1	3	1	2
Cathepsin Z OS=Rattus norvegicus GN=Ctsz PE=1 SV=2	CATZ_RAT	34 kDa	1	2	3	0	1	2	1	2	1	1	2	4	4	1	1	3	1	2	2	1	3	3	3	4	2	1	1	1	1	2	1	2	2	3	1	3	2	4	2	1	1	4	5	4	1	2	3
Lambda-crystallin homolog OS=Rattus norvegicus GN=Cryl1 PE=1 SV=3	CRYL1_RAT	35 kDa	4	5	3	1	2	1	2	3	0	2	1	1	5	6	4	3	4	2	1	1	2	2	2	1	1	1	2	2	2	3	3	4	3	1	2	2	2	3	3	2	1	1	2	1	2	1	2
Aquaporin-1 OS=Rattus norvegicus GN=Aqp1 PE=1 SV=4	AQP1_RAT	29 kDa	4	3	2	3	2	4	4	4	3	5	3	3	4	3	3	3	1	2	4	4	2	2	4	5	4	4	3	3	4	4	4	4	4	2	2	4	3	3	3	3	3	5	2	3	3	2	3
Neuropilin-1 OS=Rattus norvegicus GN=Nrp1 PE=1 SV=1	NRP1_RAT	103 kDa	1	0	2	3	1	1	2	2	1	3	0	0	6	5	2	4	1	1	0	0	1	2	4	5	0	0	1	0	1	3	1	3	1	3	2	4	4	1	1	2	4	3	7	4	5	4	4
Adenosylhomocysteinase OS=Rattus norvegicus GN=Ahcy PE=1 SV=3	SAHH_RAT	48 kDa	1	4	0	3	0	1	3	5	0	0	0	0	3	3	4	4	2	2	1	1	4	5	4	5	0	0	0	1	3	2	3	3	2	2	4	4	4	5	1	5	1	3	4	4	3	4	4
Synaptic vesicle membrane protein VAT-1 homolog OS=Rattus norvegicus GN=Vat1 PE=1 SV=1	VAT1_RAT	43 kDa	1	4	1	2	2	4	3	4	1	0	3	2	2	4	5	5	3	3	3	2	3	3	3	5	4	3	2	2	3	5	4	4	2	2	4	1	2	3	1	2	2	1	3	3	2	2	4
Cytoplasmic aconitate hydratase OS=Rattus norvegicus GN=Aco1 PE=1 SV=1	ACOC_RAT	98 kDa	3	5	2	2	4	4	3	4	0	0	1	0	3	6	5	6	1	0	0	0	1	1	1	0	1	0	1	0	1	2	3	1	2	3	5	3	7	5	7	9	4	2	4	3	5	3	4
Carbonic anhydrase 3 OS=Rattus norvegicus GN=Ca3 PE=1 SV=3	CAH3_RAT	29 kDa	0	0	0	0	0	0	0	0	0	0	0	0	0	0	0	0	0	0	0	0	0	0	0	0	0	0	0	0	0	0	0	0	0	0	0	0	0	0	0	0	0	0	0	0	0	0	0
Pyridoxal kinase OS=Rattus norvegicus GN=Pdxk PE=1 SV=1	PDXK_RAT	35 kDa	6	4	4	4	2	0	3	0	1	2	0	2	4	4	8	5	1	3	1	1	3	2	2	4	3	1	1	0	2	2	2	3	1	3	4	2	2	0	1	2	4	3	5	2	2	2	4
TGF-beta receptor type-2 OS=Rattus norvegicus GN=Tgfbr2 PE=1 SV=1	TGFR2_RAT	64 kDa	2	3	4	3	2	4	3	3	2	2	2	2	4	2	3	3	2	3	2	2	3	3	3	3	1	1	2	2	3	3	3	3	1	2	4	3	3	3	1	2	4	3	2	4	4	3	3
Glucose-6-phosphate isomerase OS=Rattus norvegicus GN=Gpi PE=1 SV=1	G6PI_RAT	63 kDa	6	4	3	1	1	1	2	3	3	2	3	1	5	5	4	3	3	1	1	1	3	4	1	1	2	2	1	1	2	3	3	1	2	2	2	3	4	1	4	2	2	4	3	2	3	2	3
Beta-defensin 50 OS=Rattus norvegicus GN=Defb50 PE=3 SV=1	DFB50_RAT	8 kDa	2	0	0	0	6	7	3	2	8	8	0	0	10	7	5	5	10	9	1	1	5	3	1	3	6	10	1	1	0	0	0	1	1	3	1	2	3	1	0	0	1	1	0	1	0	0	0
Solute carrier family 7 member 13 OS=Rattus norvegicus GN=Slc7a13 PE=2 SV=1	S7A13_RAT	54 kDa	1	1	1	1	1	1	3	2	2	1	2	2	2	3	2	3	1	2	3	2	1	2	3	3	2	2	2	2	1	1	5	6	3	1	1	2	3	4	2	3	2	2	2	2	2	1	2
Beta-defensin 1 OS=Rattus norvegicus GN=Defb1 PE=2 SV=1	DEFB1_RAT	8 kDa	1	3	3	3	3	1	3	3	2	2	3	2	1	4	2	3	3	3	0	1	1	2	2	2	2	1	2	0	1	1	2	2	3	2	2	3	1	3	3	3	3	2	2	1	2	3	3
Cytochrome c, somatic OS=Rattus norvegicus GN=Cycs PE=1 SV=2	CYC_RAT	12 kDa	0	0	1	1	1	2	1	1	2	5	2	4	1	3	3	2	2	2	2	2	2	2	4	6	2	2	1	2	2	3	5	7	1	3	1	4	2	3	1	4	1	3	1	2	3	5	5
Chymotrypsin-like elastase family member 2A OS=Rattus norvegicus GN=Cela2a PE=2 SV=1	CEL2A_RAT	29 kDa	0	0	0	0	1	1	0	1	72	66	0	0	0	0	0	0	1	0	0	0	0	0	0	0	0	0	0	0	0	0	0	0	0	0	0	0	0	0	0	0	0	0	0	0	1	1	1
Ephrin-A5 OS=Rattus norvegicus GN=Efna5 PE=1 SV=2	EFNA5_RAT	26 kDa	1	2	2	3	2	1	2	2	2	5	2	0	4	3	2	4	3	1	1	1	1	3	2	4	1	1	1	1	1	2	2	3	2	1	4	4	0	4	3	3	1	2	4	2	3	2	3
CD276 antigen OS=Rattus norvegicus GN=Cd276 PE=2 SV=1	CD276_RAT	34 kDa	2	2	5	2	4	3	4	2	3	1	1	1	3	3	4	2	3	3	1	2	2	3	1	3	2	2	1	0	2	2	3	2	2	3	3	3	3	2	2	3	5	2	2	3	2	2	3
Protein NOV homolog OS=Rattus norvegicus GN=Nov PE=1 SV=1	NOV_RAT	39 kDa	4	2	3	2	2	2	1	1	5	5	3	4	2	3	1	1	6	4	1	1	1	2	2	2	6	4	2	0	2	1	1	1	1	1	2	1	2	1	2	1	2	2	3	2	3	4	2
Glutamine synthetase OS=Rattus norvegicus GN=Glul PE=1 SV=3	GLNA_RAT	42 kDa	3	6	0	1	5	2	7	4	0	0	0	2	4	1	1	3	3	5	1	1	0	3	1	1	1	2	3	5	2	2	4	5	0	0	1	1	4	4	7	4	1	1	3	3	2	0	3
Solute carrier family 22 member 12 OS=Rattus norvegicus GN=Slc22a12 PE=2 SV=1	S22AC_RAT	60 kDa	0	1	0	0	3	4	3	5	2	1	0	1	2	3	2	1	1	1	1	1	0	0	4	2	0	1	1	1	1	0	3	5	2	1	1	1	6	2	5	4	2	2	4	4	2	2	3
Sodium-dependent neutral amino acid transporter B(0)AT3 OS=Rattus norvegicus GN=Slc6a18 PE=2 SV=1	S6A18_RAT	70 kDa	4	3	2	3	3	3	4	6	3	2	2	0	2	3	4	5	2	1	2	2	0	0	3	3	1	2	1	1	1	1	3	2	2	3	4	3	3	2	2	4	3	3	4	3	2	3	3
Sodium/glucose cotransporter 1 OS=Rattus norvegicus GN=Slc5a1 PE=2 SV=1	SC5A1_RAT	73 kDa	3	2	0	2	2	2	6	1	1	1	0	1	2	1	1	4	0	2	2	1	0	1	1	0	0	1	2	3	1	1	4	3	1	1	4	4	6	4	8	6	2	2	5	5	3	1	3
CD9 antigen OS=Rattus norvegicus GN=Cd9 PE=1 SV=2	CD9_RAT	25 kDa	1	1	1	2	0	1	1	2	2	2	1	2	1	1	1	2	3	6	6	4	3	4	3	3	3	3	4	5	2	1	2	3	3	5	2	3	2	2	2	1	2	3	0	1	2	2	2
Sodium/potassium-transporting ATPase subunit beta-1 OS=Rattus norvegicus GN=Atp1b1 PE=1 SV=1	AT1B1_RAT	35 kDa	3	3	2	2	3	2	4	4	1	2	2	1	0	2	3	3	2	1	3	2	3	1	2	3	1	2	2	0	2	2	4	1	5	4	4	3	2	1	4	1	3	3	3	1	3	1	4
Cluster of Aldose reductase OS=Rattus norvegicus GN=Akr1b1 PE=1 SV=3 (ALDR_RAT)	ALDR_RAT [2]	36 kDa	1	1	1	3	0	0	0	0	0	1	1	3	2	2	4	5	0	1	0	1	4	3	2	2	0	0	0	0	1	1	2	0	4	3	2	6	0	1	0	0	4	2	2	3	1	4	2
CD82 antigen OS=Rattus norvegicus GN=Cd82 PE=1 SV=1	CD82_RAT	29 kDa	1	3	1	2	2	1	2	3	2	1	2	2	2	3	1	5	3	3	3	3	3	1	1	3	3	4	4	3	3	3	1	2	2	2	2	2	1	2	3	2	3	4	5	4	2	1	3
Profilin-1 OS=Rattus norvegicus GN=Pfn1 PE=1 SV=2	PROF1_RAT	15 kDa	3	3	3	2	2	1	3	3	1	2	2	1	2	2	2	4	1	2	1	2	3	3	1	4	1	0	1	2	1	1	3	4	2	2	3	3	3	3	3	4	4	1	5	2	2	3	4
Cluster of EH domain-containing protein 1 OS=Rattus norvegicus GN=Ehd1 PE=1 SV=1 (EHD1_RAT)	EHD1_RAT [2]	61 kDa	4	2	1	1	1	2	1	1	1	1	1	2	1	4	4	2	2	1	2	8	2	2	2	0	1	1	2	3	1	2	3	4	4	3	2	3	4	3	1	2	3	3	2	0	0	1	3
Stanniocalcin-1 OS=Rattus norvegicus GN=Stc1 PE=2 SV=1	STC1_RAT	28 kDa	4	1	4	4	3	1	2	2	1	1	2	0	1	1	4	3	6	3	1	3	4	2	4	1	4	2	3	3	1	3	1	2	3	3	5	3	3	3	1	0	4	5	2	1	2	2	2
Tumor necrosis factor receptor superfamily member 1B OS=Rattus norvegicus GN=Tnfrsf1b PE=2 SV=1	TNR1B_RAT	50 kDa	0	0	1	1	0	0	0	0	0	1	1	2	2	3	2	3	1	2	1	0	1	0	5	4	2	2	1	0	2	1	2	4	3	2	3	3	2	2	2	3	3	2	3	4	4	1	4
Leucine-rich repeat-containing protein 15 OS=Rattus norvegicus GN=Lrrc15 PE=2 SV=1	LRC15_RAT	64 kDa	1	1	0	0	0	1	1	2	2	0	0	0	2	4	0	2	2	2	1	0	1	2	1	0	2	1	0	0	2	3	0	0	2	3	6	6	3	3	4	4	3	3	6	4	4	5	5
Cluster of Guanine nucleotide-binding protein G(i) subunit alpha-2 OS=Rattus norvegicus GN=Gnai2 PE=1 SV=3 (GNAI2_RAT)	GNAI2_RAT [3]	41 kDa	1	0	2	0	4	2	2	2	1	1	3	1	0	0	2	6	4	8	6	9	2	2	3	4	4	6	6	5	1	0	6	6	4	2	4	2	3	2	4	2	1	0	2	2	2	1	3
Cluster of Hemoglobin subunit beta-1 OS=Rattus norvegicus GN=Hbb PE=1 SV=3 (HBB1_RAT)	HBB1_RAT [2]	16 kDa	0	0	3	4	0	0	0	0	6	7	0	0	17	14	0	0	0	0	0	0	0	0	5	7	0	0	0	0	5	4	1	1	2	3	4	5	14	8	5	3	0	0	0	0	0	0	0
Thy-1 membrane glycoprotein OS=Rattus norvegicus GN=Thy1 PE=1 SV=1	THY1_RAT	18 kDa	2	0	2	2	3	1	1	2	0	0	3	1	1	0	1	3	1	1	0	2	2	3	3	3	2	0	2	2	1	2	1	1	2	3	4	2	1	2	2	1	2	2	2	3	2	3	2
Amyloid-like protein 2 OS=Rattus norvegicus GN=Aplp2 PE=1 SV=2	APLP2_RAT	87 kDa	3	0	2	3	2	2	3	2	1	0	3	2	3	1	3	2	2	2	1	3	3	3	2	2	3	3	2	3	2	1	3	3	4	2	2	2	2	2	2	1	0	0	1	2	4	4	3
Dihydrolipoyllysine-residue succinyltransferase component of 2-oxoglutarate dehydrogenase complex, mitochondrial OS=Rattus norvegicus GN=Dlst PE=1 SV=2	ODO2_RAT	49 kDa	1	3	1	2	2	3	3	2	2	1	2	1	3	2	2	2	0	1	1	1	1	1	2	2	0	0	1	1	2	2	1	1	2	1	3	3	2	3	2	1	2	1	3	1	4	3	1
Cell surface glycoprotein MUC18 OS=Rattus norvegicus GN=Mcam PE=1 SV=2	MUC18_RAT	71 kDa	1	3	1	2	1	1	1	1	1	1	1	1	2	3	6	5	0	1	0	1	0	1	3	5	0	1	0	0	1	1	3	3	2	2	3	3	3	1	3	2	5	5	7	6	3	3	4
Secernin-2 OS=Rattus norvegicus GN=Scrn2 PE=2 SV=1	SCRN2_RAT	47 kDa	0	0	1	0	0	0	0	0	0	0	0	0	0	0	1	0	0	0	0	0	0	0	0	0	0	0	0	0	0	0	0	0	0	1	1	4	0	1	0	0	2	1	0	2	2	1	1
Out at first protein homolog OS=Rattus norvegicus GN=Oaf PE=2 SV=1	OAF_RAT	32 kDa	1	1	2	2	2	2	2	1	2	0	2	0	4	2	5	3	4	1	2	1	2	2	3	3	2	2	1	0	3	1	3	1	2	3	2	2	2	3	3	2	1	2	2	2	2	1	2
Hyaluronidase-1 OS=Rattus norvegicus GN=Hyal1 PE=2 SV=1	HYAL1_RAT	51 kDa	3	3	4	4	3	3	4	3	2	2	3	2	3	3	1	1	1	2	1	1	2	1	1	1	1	2	1	2	2	2	1	1	2	3	4	3	2	2	3	3	2	4	2	3	4	2	2
Filamin-C OS=Rattus norvegicus GN=Flnc PE=1 SV=1	FLNC_RAT	291 kDa	1	1	0	0	1	0	1	0	1	1	1	2	1	0	1	0	1	1	1	2	1	1	1	1	0	1	1	2	2	0	1	2	0	1	1	1	0	1	0	0	0	0	1	1	1	0	1
Platelet-derived growth factor receptor alpha OS=Rattus norvegicus GN=Pdgfra PE=1 SV=2	PGFRA_RAT	123 kDa	1	2	1	0	0	1	2	2	3	2	1	1	2	2	1	1	2	2	0	0	0	2	3	3	3	2	2	1	2	4	1	1	2	3	4	4	3	3	4	3	4	3	2	2	3	2	3
Seminal vesicle secretory protein 2 OS=Rattus norvegicus GN=Svs2 PE=1 SV=1	SVS2_RAT	46 kDa	1	1	2	0	0	0	1	0	0	0	2	4	2	2	2	2	3	3	1	1	1	1	2	2	3	2	3	1	11	8	1	0	0	0	1	1	0	1	0	1	0	0	1	2	1	3	10
Carbonic anhydrase 1 OS=Rattus norvegicus GN=Ca1 PE=1 SV=1	CAH1_RAT	28 kDa	0	0	0	0	1	0	3	0	1	1	0	0	0	0	0	0	0	0	0	1	0	0	0	0	0	0	0	0	0	0	0	0	0	0	0	0	0	0	0	0	0	0	0	0	0	0	0
4F2 cell-surface antigen heavy chain OS=Rattus norvegicus GN=Slc3a2 PE=1 SV=1	4F2_RAT	58 kDa	1	2	3	3	2	1	1	0	3	1	0	1	1	3	2	3	1	0	0	0	1	2	3	3	2	3	1	1	1	1	2	2	3	2	4	4	3	2	3	2	4	3	4	4	5	4	3
N(G),N(G)-dimethylarginine dimethylaminohydrolase 1 OS=Rattus norvegicus GN=Ddah1 PE=1 SV=3	DDAH1_RAT	31 kDa	3	3	1	3	3	0	4	2	0	0	1	0	3	2	2	2	1	0	1	1	0	1	1	0	0	1	2	1	1	2	1	1	4	1	3	2	6	2	3	4	3	4	4	2	2	1	4
3-hydroxyanthranilate 3,4-dioxygenase OS=Rattus norvegicus GN=Haao PE=1 SV=2	3HAO_RAT	33 kDa	1	3	2	1	2	3	2	5	1	1	0	1	3	2	3	3	3	2	1	1	2	1	2	2	1	2	1	0	2	2	3	3	2	2	2	3	3	2	4	3	2	1	3	3	1	3	3
V-type proton ATPase subunit B, brain isoform OS=Rattus norvegicus GN=Atp6v1b2 PE=1 SV=1	VATB2_RAT	57 kDa	3	4	3	6	1	0	0	1	2	1	0	0	5	3	4	5	3	3	0	1	1	2	2	1	1	1	0	1	2	2	1	1	2	4	4	2	3	2	2	2	3	1	3	5	2	2	2
CD302 antigen OS=Rattus norvegicus GN=Cd302 PE=2 SV=1	CD302_RAT	25 kDa	1	1	2	2	1	1	1	1	1	1	1	1	2	2	2	2	1	2	1	1	1	2	2	3	1	0	1	1	1	2	2	4	2	2	3	2	2	1	3	1	2	2	3	5	2	5	1
Fatty acid-binding protein, heart OS=Rattus norvegicus GN=Fabp3 PE=1 SV=2	FABPH_RAT	15 kDa	3	3	3	3	1	1	3	0	1	3	2	1	2	1	3	2	4	3	1	1	3	2	4	5	1	2	1	1	0	0	4	3	2	1	3	3	0	3	2	1	3	1	2	2	2	1	4
Leukocyte elastase inhibitor A OS=Rattus norvegicus GN=Serpinb1a PE=1 SV=1	ILEUA_RAT	43 kDa	0	0	0	0	1	0	0	0	8	12	2	2	2	1	0	1	1	2	0	1	0	3	3	3	1	1	0	1	0	0	3	6	1	0	0	1	0	3	0	1	0	0	0	1	2	4	0
Inter-alpha-trypsin inhibitor heavy chain H3 OS=Rattus norvegicus GN=Itih3 PE=2 SV=1	ITIH3_RAT	99 kDa	1	2	1	1	1	1	2	1	0	1	1	1	2	1	1	2	1	1	1	1	1	0	1	1	1	1	1	1	2	1	1	1	2	3	1	2	6	5	2	2	2	0	1	1	2	3	1
Tyrosine-protein kinase receptor TYRO3 OS=Rattus norvegicus GN=Tyro3 PE=1 SV=1	TYRO3_RAT	96 kDa	2	4	3	3	0	3	1	1	2	0	2	2	3	3	4	3	3	3	0	1	1	1	2	2	2	3	2	1	3	4	2	3	2	1	2	3	3	3	3	3	3	3	3	4	3	1	2
4-trimethylaminobutyraldehyde dehydrogenase OS=Rattus norvegicus GN=Aldh9a1 PE=1 SV=1	AL9A1_RAT	54 kDa	3	6	2	3	3	2	3	3	0	0	0	0	1	2	5	1	2	1	1	1	1	1	1	1	0	1	0	1	2	1	4	2	2	1	3	4	3	4	4	4	1	1	3	1	1	2	1
Eosinophil cationic protein OS=Rattus norvegicus GN=Rnase3 PE=2 SV=1	ECP_RAT	18 kDa	2	2	1	3	1	3	1	2	1	0	1	1	1	1	2	1	1	3	1	1	1	1	2	1	1	0	1	1	1	0	1	2	3	2	3	3	2	1	1	2	1	1	2	3	1	1	4
Hemoglobin subunit alpha-1/2 OS=Rattus norvegicus GN=Hba1 PE=1 SV=3	HBA_RAT	15 kDa	0	0	1	2	0	0	0	0	5	5	0	0	12	11	0	0	0	0	0	0	0	0	1	2	0	0	0	0	2	3	0	1	3	1	5	4	12	9	3	5	0	0	0	0	0	0	0
3-mercaptopyruvate sulfurtransferase OS=Rattus norvegicus GN=Mpst PE=1 SV=3	THTM_RAT	33 kDa	0	0	0	0	0	0	1	0	0	0	1	1	0	0	0	0	0	0	0	0	0	0	1	2	0	1	0	0	0	0	0	0	0	0	0	0	0	0	0	0	0	1	0	1	1	0	0
Rab GDP dissociation inhibitor alpha OS=Rattus norvegicus GN=Gdi1 PE=1 SV=1	GDIA_RAT	51 kDa	6	6	3	3	3	1	4	7	0	1	1	1	4	7	7	3	4	3	2	3	3	5	2	2	4	2	6	2	4	3	8	3	3	3	3	4	6	5	6	6	3	5	4	5	3	4	4
Growth hormone receptor OS=Rattus norvegicus GN=Ghr PE=1 SV=1	GHR_RAT	71 kDa	0	1	0	1	1	1	1	2	1	1	0	0	2	1	4	2	1	0	0	0	0	0	2	3	0	1	1	0	2	2	1	4	2	2	4	1	2	3	3	1	2	1	3	3	4	2	2
Palmitoyl-protein thioesterase 1 OS=Rattus norvegicus GN=Ppt1 PE=1 SV=1	PPT1_RAT	34 kDa	1	3	5	3	3	3	1	2	1	0	0	1	1	1	0	1	1	2	2	1	1	1	0	1	0	2	2	2	4	2	2	2	5	1	3	2	2	1	1	2	2	1	0	2	2	3	1
Insulin-like growth factor-binding protein 5 OS=Rattus norvegicus GN=Igfbp5 PE=1 SV=1	IBP5_RAT	30 kDa	4	1	3	1	1	0	2	2	2	1	1	0	1	1	5	4	1	3	0	0	1	2	4	2	2	0	0	0	0	0	1	1	3	4	0	0	0	1	1	1	4	3	2	2	3	2	2
Glandular kallikrein-12, submandibular/renal OS=Rattus norvegicus GN=Klk12 PE=2 SV=1	KLK12_RAT	29 kDa	8	8	8	9	7	7	7	8	8	8	10	9	8	10	8	7	9	7	9	10	11	9	8	7	10	9	8	9	11	9	8	9	11	8	7	8	8	8	8	8	7	8	6	8	8	8	6
7,8-dihydro-8-oxoguanine triphosphatase OS=Rattus norvegicus GN=Nudt1 PE=1 SV=1	8ODP_RAT	18 kDa	0	2	1	2	0	1	1	2	0	1	0	1	0	1	2	2	2	1	1	1	3	2	2	2	2	2	2	2	2	2	3	4	0	2	2	1	2	1	0	1	1	2	3	3	2	2	2
Acid sphingomyelinase-like phosphodiesterase 3a OS=Rattus norvegicus GN=Smpdl3a PE=2 SV=1	ASM3A_RAT	50 kDa	2	2	3	1	0	0	0	1	1	0	0	1	2	2	2	2	2	2	2	1	5	4	2	4	3	2	1	2	3	5	4	2	0	2	1	4	2	4	1	2	1	2	1	2	0	1	2
Collagen alpha-1(I) chain OS=Rattus norvegicus GN=Col1a1 PE=1 SV=5	CO1A1_RAT	138 kDa	2	2	2	2	1	0	0	1	2	2	2	1	2	1	0	1	6	6	0	0	1	2	2	4	2	5	1	1	1	1	1	1	0	1	3	2	3	1	0	2	0	1	2	4	4	5	2
TGF-beta receptor type-1 OS=Rattus norvegicus GN=Tgfbr1 PE=1 SV=1	TGFR1_RAT	56 kDa	1	2	1	2	2	2	1	2	2	2	1	2	2	2	3	2	2	2	2	1	2	2	1	2	1	1	0	0	1	3	1	2	4	1	1	4	2	3	3	2	2	2	2	4	1	4	2
Lysosome-associated membrane glycoprotein 1 OS=Rattus norvegicus GN=Lamp1 PE=1 SV=1	LAMP1_RAT	44 kDa	6	1	2	1	2	2	2	3	1	0	2	1	2	1	3	3	2	2	1	3	2	0	3	3	1	1	4	1	4	1	1	3	2	3	3	4	3	2	4	2	1	2	1	0	2	3	3
Kin of IRRE-like protein 1 OS=Rattus norvegicus GN=Kirrel PE=1 SV=2	KIRR1_RAT	87 kDa	2	1	4	1	4	1	3	1	0	0	2	2	1	2	1	1	2	2	0	1	1	0	2	2	0	0	1	1	1	1	1	1	3	2	3	2	2	2	2	1	3	2	3	4	2	3	1
Ketimine reductase mu-crystallin OS=Rattus norvegicus GN=Crym PE=1 SV=1	CRYM_RAT	34 kDa	4	5	4	2	0	0	3	1	0	1	0	0	3	3	6	3	1	1	2	1	2	2	2	3	1	1	1	1	2	2	2	3	1	1	3	0	5	2	5	4	2	1	2	3	2	3	2
Fractalkine OS=Rattus norvegicus GN=Cx3cl1 PE=2 SV=3	X3CL1_RAT	42 kDa	1	2	3	3	3	3	1	1	0	0	2	0	2	1	3	2	2	0	1	0	0	1	1	2	1	0	0	0	1	2	2	1	3	1	1	1	2	2	2	2	3	1	3	1	3	2	4
Cluster of Histone H2B type 1 OS=Rattus norvegicus PE=1 SV=2 (H2B1_RAT)	H2B1_RAT [2]	14 kDa	0	2	0	1	2	3	1	1	5	3	0	1	4	5	3	3	2	4	1	0	1	0	2	2	1	2	0	1	0	0	2	3	1	2	4	4	3	3	3	4	1	2	1	3	3	5	1
Collagen triple helix repeat-containing protein 1 OS=Rattus norvegicus GN=Cthrc1 PE=1 SV=1	CTHR1_RAT	26 kDa	2	1	3	4	1	4	2	3	2	3	2	0	3	2	4	3	2	1	1	2	0	1	3	4	1	1	1	1	2	2	1	1	1	2	2	4	2	2	5	2	1	2	1	1	2	2	2
Histone H4 OS=Rattus norvegicus GN=Hist1h4b PE=1 SV=2	H4_RAT	11 kDa	0	0	0	0	1	1	3	1	5	6	1	2	4	6	3	3	3	3	0	1	0	0	0	2	3	4	2	1	1	0	0	2	0	2	2	2	3	2	3	3	2	2	3	2	3	3	3
Brain acid soluble protein 1 OS=Rattus norvegicus GN=Basp1 PE=1 SV=2	BASP1_RAT	22 kDa	3	1	2	1	2	1	3	2	0	0	1	1	2	0	2	4	3	1	1	1	1	0	3	1	1	3	2	1	3	1	1	1	2	3	3	1	4	5	2	2	3	1	1	2	1	1	3
Neuronal membrane glycoprotein M6-a OS=Rattus norvegicus GN=Gpm6a PE=1 SV=1	GPM6A_RAT	31 kDa	2	2	0	2	2	4	3	5	1	1	1	2	2	2	2	2	2	2	1	1	2	1	2	1	1	1	3	2	2	2	4	2	2	1	3	1	3	3	4	3	2	1	3	2	1	2	2
Prostaglandin reductase 2 OS=Rattus norvegicus GN=Ptgr2 PE=2 SV=2	PTGR2_RAT	38 kDa	0	2	1	1	0	0	0	0	1	0	0	0	0	0	1	1	0	0	0	0	0	0	0	0	0	0	0	0	0	0	0	0	0	1	2	1	1	0	2	0	0	1	0	1	1	0	2
Collectrin OS=Rattus norvegicus GN=Tmem27 PE=1 SV=2	TMM27_RAT	25 kDa	4	4	1	1	4	1	4	4	1	1	1	0	3	0	1	1	3	1	1	0	1	0	3	2	0	0	1	2	1	2	5	2	1	1	2	3	4	1	4	3	1	1	1	3	3	2	2
Hepatocyte growth factor-regulated tyrosine kinase substrate OS=Rattus norvegicus GN=Hgs PE=1 SV=1	HGS_RAT	86 kDa	0	0	0	1	0	1	0	2	0	0	0	0	1	1	1	0	0	1	0	1	0	1	1	1	0	0	0	0	2	1	0	1	0	0	1	1	1	2	2	3	0	0	2	0	0	1	1
Complement C5 (Fragment) OS=Rattus norvegicus GN=C5 PE=1 SV=2	CO5_RAT	9 kDa	1	2	2	3	1	3	3	3	1	2	0	1	2	2	3	3	3	0	1	0	2	3	4	3	2	3	0	3	2	2	0	2	1	3	1	4	4	1	2	1	1	1	4	4	2	2	2
Frizzled-2 OS=Rattus norvegicus GN=Fzd2 PE=1 SV=1	FZD2_RAT	64 kDa	1	1	3	2	3	3	2	1	2	2	2	1	3	1	1	3	2	3	3	1	2	3	3	3	2	1	2	1	2	2	2	2	2	3	3	4	2	1	1	2	1	2	2	1	4	2	2
Insulin-like growth factor-binding protein complex acid labile subunit OS=Rattus norvegicus GN=Igfals PE=1 SV=1	ALS_RAT	67 kDa	1	2	2	2	2	2	2	2	1	2	1	1	2	2	3	3	2	1	1	0	2	2	2	1	2	1	1	0	1	2	1	1	1	2	2	2	0	2	2	2	3	2	2	3	1	2	2
Carboxylesterase 5A OS=Rattus norvegicus GN=Ces5a PE=1 SV=1	EST5A_RAT	64 kDa	0	0	0	0	0	0	0	0	0	0	0	0	0	0	1	0	10	8	0	2	6	7	0	0	9	10	3	5	3	3	0	0	0	0	0	0	0	0	0	0	0	0	0	0	0	1	0
Fibrinogen gamma chain OS=Rattus norvegicus GN=Fgg PE=1 SV=3	FIBG_RAT	51 kDa	1	0	1	1	0	1	0	0	12	12	0	0	8	4	2	2	2	1	0	0	1	0	1	1	0	0	0	0	0	0	0	0	1	3	4	4	2	2	1	1	2	1	1	3	1	0	1
Protein disulfide-isomerase A4 OS=Rattus norvegicus GN=Pdia4 PE=1 SV=2	PDIA4_RAT	73 kDa	2	0	1	0	1	0	0	0	0	0	0	0	1	2	0	0	1	1	1	1	0	0	0	1	0	1	1	1	1	0	1	1	1	0	3	3	2	1	1	1	1	0	1	3	2	3	0
Aflatoxin B1 aldehyde reductase member 2 OS=Rattus norvegicus GN=Akr7a2 PE=1 SV=2	ARK72_RAT	41 kDa	2	1	1	1	1	1	1	2	0	1	0	0	1	2	2	4	3	2	0	0	1	2	2	3	1	2	1	1	1	1	1	1	2	2	2	2	1	2	1	3	1	2	1	4	2	2	1
OX-2 membrane glycoprotein OS=Rattus norvegicus GN=Cd200 PE=2 SV=1	OX2G_RAT	31 kDa	1	1	2	1	1	1	1	0	1	1	0	1	0	1	2	1	0	0	0	1	2	2	3	2	0	0	2	1	0	4	0	3	2	0	4	3	2	3	0	2	3	2	3	4	2	4	3
Syndecan-4 OS=Rattus norvegicus GN=Sdc4 PE=1 SV=1	SDC4_RAT	22 kDa	3	3	2	2	3	3	2	3	0	0	1	1	1	2	1	2	2	1	1	0	1	1	2	1	1	1	1	1	2	2	1	1	2	4	3	3	3	4	1	1	1	2	2	4	2	3	2
Major prion protein OS=Rattus norvegicus GN=Prnp PE=1 SV=2	PRIO_RAT	28 kDa	2	1	1	1	2	2	1	1	1	1	2	2	1	1	2	1	2	2	1	1	1	1	3	1	1	1	1	1	2	1	1	1	1	2	2	2	1	1	2	1	2	2	1	2	1	2	2
Alpha-mannosidase 2 OS=Rattus norvegicus GN=Man2a1 PE=1 SV=2	MA2A1_RAT	131 kDa	1	1	1	2	2	1	2	2	0	1	1	0	1	2	2	1	0	1	0	0	0	0	1	1	0	0	0	0	0	1	1	1	2	1	4	2	1	1	1	1	1	1	2	1	1	1	3
Transmembrane protein 132A OS=Rattus norvegicus GN=Tmem132a PE=1 SV=1	T132A_RAT	111 kDa	0	1	1	2	1	0	1	2	0	0	0	2	0	4	1	3	2	0	0	0	0	0	1	1	0	0	0	0	0	1	1	1	1	3	3	2	3	0	3	2	2	2	3	3	1	3	2
Calreticulin OS=Rattus norvegicus GN=Calr PE=1 SV=1	CALR_RAT	48 kDa	2	1	0	1	0	0	3	2	2	2	5	5	1	0	0	0	4	2	4	2	2	3	1	2	3	2	2	2	2	0	0	1	1	0	1	0	1	2	0	0	3	3	3	3	2	2	2
Isopentenyl-diphosphate Delta-isomerase 1 OS=Rattus norvegicus GN=Idi1 PE=2 SV=2	IDI1_RAT	26 kDa	0	0	0	0	0	0	0	0	0	1	2	2	0	0	0	0	1	0	2	0	1	0	0	0	0	0	1	1	0	0	0	0	1	0	0	0	0	0	0	0	1	0	1	0	1	1	2
Peptidyl-prolyl cis-trans isomerase B OS=Rattus norvegicus GN=Ppib PE=1 SV=3	PPIB_RAT	24 kDa	0	0	0	0	0	0	0	0	1	0	3	3	0	0	5	7	5	4	3	4	4	3	2	3	4	5	3	2	0	1	7	4	1	0	2	1	0	0	0	0	0	1	1	2	0	1	2
Peptidyl-glycine alpha-amidating monooxygenase OS=Rattus norvegicus GN=Pam PE=1 SV=1	AMD_RAT	109 kDa	1	4	1	3	2	2	1	2	3	0	0	0	0	3	2	1	2	0	1	0	2	0	1	1	1	0	1	0	1	0	2	0	1	3	4	2	2	3	1	2	2	1	3	2	2	3	3
Growth/differentiation factor 15 OS=Rattus norvegicus GN=Gdf15 PE=3 SV=1	GDF15_RAT	33 kDa	0	2	1	2	0	0	1	0	2	2	0	0	2	2	4	4	1	1	0	0	1	1	3	2	1	1	0	1	2	2	2	1	1	1	2	2	1	3	0	1	3	5	1	4	3	2	3
Myosin light polypeptide 6 OS=Rattus norvegicus GN=Myl6 PE=1 SV=3	MYL6_RAT	17 kDa	2	1	0	0	2	1	2	3	1	0	0	0	1	2	3	0	1	2	0	2	1	1	2	4	0	0	1	1	2	2	2	1	1	2	1	2	3	5	4	3	2	3	4	2	2	2	3
Oncomodulin OS=Rattus norvegicus GN=Ocm PE=1 SV=2	ONCO_RAT	12 kDa	1	1	1	1	0	1	0	1	1	2	2	2	2	2	0	2	5	5	2	3	2	3	3	3	3	2	1	0	3	4	2	2	2	1	1	2	2	2	1	0	0	2	1	3	0	2	2
Renin receptor OS=Rattus norvegicus GN=Atp6ap2 PE=2 SV=1	RENR_RAT	39 kDa	2	1	2	2	2	1	1	1	0	0	0	1	1	2	3	2	2	1	1	1	2	1	1	2	2	2	1	1	1	1	1	2	2	2	1	1	1	1	1	1	2	1	2	1	0	2	1
Integrin beta-1 OS=Rattus norvegicus GN=Itgb1 PE=2 SV=1	ITB1_RAT	88 kDa	0	2	1	1	1	1	0	1	0	1	0	0	1	2	3	2	0	1	0	1	1	1	1	3	1	2	0	1	1	2	0	1	2	3	3	4	3	2	1	0	4	2	1	3	3	3	3
Unconventional myosin-Id OS=Rattus norvegicus GN=Myo1d PE=1 SV=3	MYO1D_RAT	116 kDa	1	0	0	1	0	0	1	0	0	0	0	0	0	0	2	0	2	1	4	4	2	1	1	1	2	4	7	6	0	1	4	6	0	0	0	1	1	2	1	1	0	1	1	2	1	1	2
Nitrilase homolog 1 OS=Rattus norvegicus GN=Nit1 PE=2 SV=1	NIT1_RAT	32 kDa	3	2	0	0	0	1	1	1	0	0	0	0	5	2	2	1	1	2	1	1	0	1	3	1	0	1	2	1	2	2	3	2	1	1	1	1	3	2	3	4	1	2	2	3	1	0	1
Semaphorin-5A OS=Rattus norvegicus GN=Sema5a PE=1 SV=1	SEM5A_RAT	120 kDa	1	1	1	0	1	0	1	0	0	0	0	1	3	0	0	2	0	1	0	0	0	0	1	1	0	0	0	0	2	0	0	0	1	3	0	3	2	2	1	0	5	4	5	2	4	2	0
Metalloproteinase inhibitor 1 OS=Rattus norvegicus GN=Timp1 PE=1 SV=2	TIMP1_RAT	24 kDa	0	0	0	0	0	0	0	1	0	1	2	1	0	0	1	7	9	7	3	4	4	5	4	3	6	8	6	3	0	0	2	2	0	0	0	1	0	0	0	0	0	0	0	1	0	1	1
Ciliary neurotrophic factor receptor subunit alpha OS=Rattus norvegicus GN=Cntfr PE=2 SV=2	CNTFR_RAT	41 kDa	1	0	1	2	1	1	0	2	0	1	1	1	1	2	2	1	2	1	1	1	2	2	2	2	0	2	1	2	3	2	1	1	3	2	4	3	3	2	1	2	1	1	4	2	2	1	2
Deoxyribonuclease-2-beta OS=Rattus norvegicus GN=Dnase2b PE=1 SV=1	DNS2B_RAT	40 kDa	0	0	0	0	0	0	0	0	2	2	3	3	0	0	1	2	2	3	1	0	3	2	0	1	1	3	3	3	2	1	0	0	0	0	7	10	0	0	0	0	0	0	0	2	0	0	5
Integral membrane protein 2B OS=Rattus norvegicus GN=Itm2b PE=2 SV=1	ITM2B_RAT	30 kDa	0	1	0	1	0	1	0	1	1	0	1	0	2	1	2	2	2	1	1	1	1	1	3	1	1	2	1	0	2	3	0	2	0	4	2	2	1	2	0	2	1	4	0	3	0	4	0
Annexin A4 OS=Rattus norvegicus GN=Anxa4 PE=1 SV=3	ANXA4_RAT	36 kDa	3	3	1	1	1	2	0	3	3	2	1	2	1	2	1	2	1	1	1	0	1	1	3	3	1	1	1	1	1	2	2	4	0	1	1	2	4	5	2	3	1	2	3	2	0	2	3
Retinol-binding protein 4 OS=Rattus norvegicus GN=Rbp4 PE=1 SV=1	RET4_RAT	23 kDa	4	2	4	2	1	1	0	1	0	1	2	2	2	2	4	2	3	2	1	4	2	3	1	3	1	1	1	1	2	2	0	1	1	1	2	1	1	1	2	1	1	1	1	1	1	2	2
Leukocyte surface antigen CD47 OS=Rattus norvegicus GN=Cd47 PE=1 SV=1	CD47_RAT	33 kDa	1	1	2	2	0	1	0	0	1	1	1	2	2	2	1	3	1	1	1	1	2	1	3	1	1	1	1	1	1	1	3	2	1	1	3	2	2	2	2	2	2	3	2	2	1	2	3
Omega-amidase NIT2 OS=Rattus norvegicus GN=Nit2 PE=1 SV=1	NIT2_RAT	31 kDa	2	1	0	0	0	1	1	1	0	0	1	1	1	3	2	3	1	0	0	1	0	2	3	1	0	0	0	0	1	2	1	1	0	0	2	1	2	2	1	2	4	1	1	2	2	1	3
Cystatin-B OS=Rattus norvegicus GN=Cstb PE=1 SV=1	CYTB_RAT	11 kDa	1	0	0	1	0	0	0	0	0	0	0	1	1	0	2	1	0	0	0	0	0	1	0	2	0	0	0	0	1	0	1	0	0	0	1	0	0	1	0	0	2	2	0	1	4	2	2
Cystathionine gamma-lyase OS=Rattus norvegicus GN=Cth PE=1 SV=2	CGL_RAT	44 kDa	1	2	2	0	1	0	0	1	0	0	0	0	1	1	2	1	1	1	3	1	0	0	1	1	0	0	0	1	1	0	2	5	1	0	1	3	1	3	2	3	1	2	2	4	2	3	1
Transitional endoplasmic reticulum ATPase OS=Rattus norvegicus GN=Vcp PE=1 SV=3	TERA_RAT	89 kDa	0	0	0	0	0	0	0	0	0	0	3	4	0	0	2	3	3	7	7	8	2	4	0	1	8	13	4	11	0	0	4	1	0	0	0	0	0	0	1	1	0	0	0	0	0	0	1
Ectonucleoside triphosphate diphosphohydrolase 5 OS=Rattus norvegicus GN=Entpd5 PE=2 SV=1	ENTP5_RAT	47 kDa	2	0	3	2	1	0	2	0	1	1	0	1	0	2	0	1	2	0	2	2	1	1	1	0	0	0	0	0	0	2	0	0	1	1	2	1	1	1	2	0	2	1	2	3	1	0	2
Thioredoxin-dependent peroxide reductase, mitochondrial OS=Rattus norvegicus GN=Prdx3 PE=1 SV=2	PRDX3_RAT	28 kDa	0	0	1	0	1	0	1	0	0	1	1	1	1	0	1	0	3	3	1	1	1	1	3	3	3	1	2	1	2	1	2	3	2	2	1	2	3	2	1	1	1	0	1	1	2	2	2
Hydroxyacid oxidase 2 OS=Rattus norvegicus GN=Hao2 PE=1 SV=2	HAOX2_RAT	39 kDa	0	1	2	2	2	1	1	1	1	1	1	0	2	1	2	2	1	1	1	0	1	2	1	2	2	2	0	0	1	1	3	2	2	1	2	2	0	2	1	1	3	3	0	2	2	1	6
Thiopurine S-methyltransferase OS=Rattus norvegicus GN=Tpmt PE=2 SV=1	TPMT_RAT	28 kDa	4	1	0	0	0	1	2	3	0	0	0	0	1	2	1	1	0	0	0	0	1	1	0	0	0	0	0	0	1	2	3	1	1	2	0	1	4	3	2	4	1	0	2	2	0	2	1
Cluster of Glutathione S-transferase Mu 2 OS=Rattus norvegicus GN=Gstm2 PE=1 SV=2 (GSTM2_RAT)	GSTM2_RAT [2]	26 kDa	1	1	1	0	1	0	0	0	1	0	3	5	0	0	5	3	4	3	3	3	4	3	2	1	7	3	3	2	2	0	2	3	1	2	1	1	2	1	2	1	0	0	2	1	1	2	2
Aspartate aminotransferase, cytoplasmic OS=Rattus norvegicus GN=Got1 PE=1 SV=3	AATC_RAT	46 kDa	2	2	2	3	0	0	2	2	2	1	0	2	2	3	2	3	2	2	0	2	3	2	3	2	1	3	1	2	3	2	2	1	1	1	2	1	1	0	0	1	2	0	1	2	2	1	1
Protein S100-A9 OS=Rattus norvegicus GN=S100a9 PE=1 SV=3	S10A9_RAT	13 kDa	0	0	0	0	0	0	0	0	2	2	0	0	0	1	0	0	0	0	0	0	2	1	2	1	0	0	0	0	0	0	1	1	0	0	1	0	1	3	0	0	0	0	0	0	0	1	0
Furin OS=Rattus norvegicus GN=Furin PE=1 SV=1	FURIN_RAT	87 kDa	1	2	2	1	1	2	2	1	2	0	5	4	1	0	2	2	1	2	1	0	0	0	2	1	3	0	0	1	0	0	2	1	0	1	1	1	3	1	0	0	3	2	1	0	3	2	2
T-cell immunomodulatory protein OS=Rattus norvegicus GN=Itfg1 PE=2 SV=1	TIP_RAT	67 kDa	3	2	1	2	3	2	3	2	0	0	1	2	1	1	0	2	1	2	2	1	1	1	0	1	0	1	2	1	0	2	1	1	1	0	1	2	1	2	2	1	1	1	2	0	2	0	3
Hydroxyacylglutathione hydrolase, mitochondrial OS=Rattus norvegicus GN=Hagh PE=1 SV=2	GLO2_RAT	34 kDa	3	2	2	0	2	1	3	1	2	1	0	0	1	1	0	1	3	2	0	0	2	1	2	2	0	1	0	0	2	2	2	1	1	1	2	1	2	2	4	1	1	2	2	1	1	1	1
Charged multivesicular body protein 5 OS=Rattus norvegicus GN=Chmp5 PE=2 SV=1	CHMP5_RAT	25 kDa	1	0	1	0	0	1	0	0	1	1	0	0	0	0	3	3	2	2	0	0	0	0	2	2	0	0	1	1	1	0	1	1	1	0	1	1	0	1	0	2	0	2	0	1	0	2	1
Low-density lipoprotein receptor OS=Rattus norvegicus GN=Ldlr PE=1 SV=1	LDLR_RAT	97 kDa	1	0	1	0	0	0	1	1	0	2	1	1	2	0	1	1	1	1	0	0	0	1	0	2	0	0	0	1	0	1	2	2	1	0	0	1	1	0	2	1	1	1	1	1	1	1	1
Frizzled-1 OS=Rattus norvegicus GN=Fzd1 PE=1 SV=1	FZD1_RAT	71 kDa	0	2	3	3	1	1	0	1	1	1	0	0	1	1	3	1	1	0	0	0	1	1	0	1	1	1	1	1	0	3	0	1	3	2	2	3	3	2	1	2	2	3	3	3	2	2	3
Coactosin-like protein OS=Rattus norvegicus GN=Cotl1 PE=1 SV=1	COTL1_RAT	16 kDa	3	1	0	0	1	1	1	0	0	1	0	0	2	2	3	3	0	2	0	0	1	2	0	1	2	0	1	0	2	2	2	2	0	0	1	1	2	2	1	1	1	1	1	1	1	0	1
Guanine nucleotide-binding protein G(I)/G(S)/G(T) subunit beta-2 OS=Rattus norvegicus GN=Gnb2 PE=1 SV=4	GBB2_RAT	37 kDa	3	1	1	2	0	2	3	2	0	3	1	0	0	1	6	5	3	2	3	3	1	1	1	1	7	3	3	0	0	0	3	3	1	1	4	4	3	3	4	4	1	2	3	4	4	2	4
Annexin A6 OS=Rattus norvegicus GN=Anxa6 PE=1 SV=2	ANXA6_RAT	76 kDa	2	1	0	0	1	0	1	0	0	1	0	0	0	1	3	1	0	0	0	0	0	1	0	0	0	0	0	0	0	0	0	1	1	1	2	1	3	2	3	4	3	1	1	1	2	1	2
Apolipoprotein C-I OS=Rattus norvegicus GN=Apoc1 PE=3 SV=1	APOC1_RAT	10 kDa	1	1	2	1	1	1	1	1	2	3	1	2	2	3	1	3	1	2	0	1	3	1	2	1	1	1	1	1	2	3	2	3	2	3	1	3	1	2	1	1	1	1	1	1	2	3	0
Neutral ceramidase OS=Rattus norvegicus GN=Asah2 PE=1 SV=1	ASAH2_RAT	83 kDa	1	0	1	2	1	0	1	2	0	1	1	0	1	2	1	1	0	1	1	1	2	2	4	1	0	0	0	0	3	3	1	1	0	2	2	1	1	1	1	1	1	4	2	2	3	1	3
Sucrase-isomaltase, intestinal OS=Rattus norvegicus GN=Si PE=1 SV=5	SUIS_RAT	210 kDa	1	1	0	0	1	1	1	0	14	15	1	1	1	1	2	1	1	1	0	1	1	1	1	1	1	0	0	1	2	2	2	0	0	0	1	1	0	0	1	2	0	0	2	1	1	1	1
6-phosphogluconate dehydrogenase, decarboxylating OS=Rattus norvegicus GN=Pgd PE=1 SV=1	6PGD_RAT	53 kDa	1	1	1	1	1	1	1	3	1	1	0	1	2	2	2	1	0	0	1	0	1	1	0	1	0	0	0	1	1	0	0	1	1	1	1	0	1	0	2	2	0	1	1	3	2	1	3
Legumain OS=Rattus norvegicus GN=Lgmn PE=1 SV=1	LGMN_RAT	49 kDa	1	1	1	2	0	2	2	2	1	0	0	1	1	2	2	1	0	2	0	0	0	2	2	1	2	1	0	0	1	1	0	2	1	2	1	2	1	1	2	1	2	2	2	0	2	3	2
Lactoylglutathione lyase OS=Rattus norvegicus GN=Glo1 PE=1 SV=3	LGUL_RAT	21 kDa	2	0	1	1	0	0	1	1	2	2	0	1	2	1	3	3	1	1	1	0	1	3	0	3	1	0	1	1	3	1	1	1	1	0	1	2	0	1	1	2	0	1	1	1	1	1	1
Lysosome-associated membrane glycoprotein 2 OS=Rattus norvegicus GN=Lamp2 PE=1 SV=2	LAMP2_RAT	45 kDa	0	0	0	0	0	0	0	0	0	0	1	1	1	0	1	0	0	0	0	1	0	1	1	1	0	0	0	1	0	0	0	2	0	0	1	1	0	1	0	0	1	0	1	2	1	2	1
C-type mannose receptor 2 OS=Rattus norvegicus GN=Mrc2 PE=1 SV=1	MRC2_RAT	167 kDa	2	1	0	0	0	0	0	2	0	1	1	0	1	2	1	0	1	4	1	1	2	1	1	1	1	2	0	1	1	2	0	0	1	3	1	4	1	2	1	1	2	1	1	2	2	3	1
Glutathione S-transferase theta-2 OS=Rattus norvegicus GN=Gstt2 PE=1 SV=3	GSTT2_RAT	27 kDa	0	0	0	0	0	0	0	0	0	0	0	0	1	0	0	0	0	0	0	0	0	0	0	1	0	0	0	0	0	0	1	1	0	0	0	1	0	1	0	0	0	0	0	0	0	0	0
Cluster of Kynurenine--oxoglutarate transaminase 1, mitochondrial OS=Rattus norvegicus GN=Ccbl1 PE=1 SV=1 (KAT1_RAT)	KAT1_RAT [2]	52 kDa	1	2	1	1	0	0	1	1	0	0	0	0	2	3	3	3	1	0	1	0	1	1	1	1	0	0	0	1	1	1	1	1	0	0	3	2	1	0	0	0	0	1	2	3	1	0	1
Ig gamma-2B chain C region OS=Rattus norvegicus GN=Igh-1a PE=1 SV=1	IGG2B_RAT	36 kDa	0	0	1	0	1	1	1	1	0	0	0	0	4	1	0	0	0	0	1	1	3	2	0	0	1	1	1	1	1	2	1	1	1	3	2	0	2	2	1	0	1	0	0	0	1	1	1
Atrial natriuretic peptide-converting enzyme OS=Rattus norvegicus GN=Corin PE=1 SV=2	CORIN_RAT	123 kDa	0	0	1	1	0	0	0	0	0	0	0	0	0	2	1	1	0	0	0	0	1	0	1	1	0	0	0	1	4	2	0	0	1	2	2	2	3	2	2	3	2	2	1	1	2	2	0
Cell division control protein 42 homolog OS=Rattus norvegicus GN=Cdc42 PE=1 SV=2	CDC42_RAT	21 kDa	0	1	1	0	1	1	1	2	0	1	1	0	3	3	1	2	2	3	4	3	2	1	2	2	4	4	4	3	3	4	1	3	1	2	1	2	1	1	3	2	1	1	0	1	1	1	3
C4b-binding protein beta chain OS=Rattus norvegicus GN=C4bpb PE=2 SV=1	C4BPB_RAT	29 kDa	0	0	1	1	0	0	0	0	1	0	0	0	1	0	1	2	0	1	0	0	0	0	2	1	1	1	0	0	0	0	1	1	1	2	2	2	1	1	1	1	1	1	2	2	1	1	1
Frizzled-8 OS=Rattus norvegicus GN=Fzd8 PE=2 SV=1	FZD8_RAT	73 kDa	1	1	1	2	1	3	1	1	1	1	2	1	1	1	1	1	2	2	3	1	1	1	2	1	1	0	2	0	2	1	1	1	1	2	1	3	2	1	1	1	1	3	0	3	1	0	3
Protein S100-A8 OS=Rattus norvegicus GN=S100a8 PE=1 SV=3	S10A8_RAT	10 kDa	0	0	0	0	0	0	0	0	5	5	0	0	2	3	0	0	0	0	0	0	1	4	3	5	0	1	0	0	2	2	5	5	2	2	1	1	4	3	0	0	0	0	1	1	2	3	0
Long-chain-fatty-acid--CoA ligase 4 OS=Rattus norvegicus GN=Acsl4 PE=1 SV=1	ACSL4_RAT	74 kDa	0	0	0	0	0	0	0	0	0	0	3	3	0	0	2	4	4	2	6	3	2	3	2	2	3	3	4	3	0	0	3	3	0	0	0	0	0	0	0	0	0	0	0	0	0	0	1
Fibrinogen alpha chain OS=Rattus norvegicus GN=Fga PE=1 SV=3	FIBA_RAT	87 kDa	1	1	0	1	0	1	0	0	2	2	0	0	1	2	0	0	0	0	0	0	0	0	0	0	0	1	0	0	0	0	0	0	0	2	1	1	1	1	1	1	1	2	1	0	2	2	3
Purine nucleoside phosphorylase OS=Rattus norvegicus GN=Pnp PE=1 SV=1	PNPH_RAT	32 kDa	0	2	0	0	1	0	0	0	2	0	0	0	2	3	1	2	1	0	0	0	1	2	0	1	0	0	0	0	0	1	2	2	0	0	2	3	0	2	1	1	2	1	2	2	1	3	3
Pterin-4-alpha-carbinolamine dehydratase OS=Rattus norvegicus GN=Pcbd1 PE=1 SV=2	PHS_RAT	12 kDa	2	2	1	1	0	2	1	1	2	0	1	0	3	3	1	1	1	0	0	1	1	1	0	1	0	1	0	0	0	1	0	1	1	1	1	1	1	1	1	1	1	1	1	1	0	1	0
BMP and activin membrane-bound inhibitor homolog OS=Rattus norvegicus GN=Bambi PE=2 SV=1	BAMBI_RAT	29 kDa	2	1	2	2	1	1	1	1	0	2	0	2	2	3	0	1	1	1	0	2	1	1	0	0	1	2	0	1	3	1	0	1	2	1	2	0	2	1	3	2	2	2	2	1	1	1	2
Peflin OS=Rattus norvegicus GN=Pef1 PE=2 SV=1	PEF1_RAT	30 kDa	2	2	1	2	1	1	0	1	0	2	1	1	2	1	2	2	1	0	0	0	0	0	0	0	0	0	1	0	0	1	0	0	0	2	1	2	1	1	2	1	3	1	1	2	1	1	3
Carboxymethylenebutenolidase homolog OS=Rattus norvegicus GN=Cmbl PE=2 SV=1	CMBL_RAT	28 kDa	3	1	1	3	1	0	1	1	2	0	0	0	2	2	1	2	1	0	0	0	0	0	0	1	0	1	0	2	0	1	0	2	1	1	2	2	2	1	2	1	1	1	1	3	2	1	2
L-xylulose reductase OS=Rattus norvegicus GN=Dcxr PE=1 SV=1	DCXR_RAT	26 kDa	1	3	1	2	0	2	1	3	0	0	2	2	2	1	1	1	1	2	1	0	1	1	0	0	1	2	2	0	2	1	1	1	0	1	0	3	0	1	2	0	1	1	2	2	1	0	2
Isoamyl acetate-hydrolyzing esterase 1 homolog OS=Rattus norvegicus GN=Iah1 PE=2 SV=2	IAH1_RAT	28 kDa	6	2	2	2	2	3	2	3	0	1	0	1	2	2	1	2	1	1	0	0	1	1	0	0	1	0	1	1	1	0	1	1	1	1	1	1	3	2	2	2	0	2	1	0	2	0	2
Melanoma-derived growth regulatory protein OS=Rattus norvegicus GN=Mia PE=2 SV=2	MIA_RAT	15 kDa	1	1	1	1	0	2	1	0	0	0	1	1	2	2	1	2	1	1	1	2	1	2	0	0	1	1	2	0	2	1	1	2	3	3	0	0	2	2	2	1	3	1	0	0	2	3	1
Peroxiredoxin-2 OS=Rattus norvegicus GN=Prdx2 PE=1 SV=3	PRDX2_RAT	22 kDa	2	0	1	0	1	0	2	0	5	5	0	1	2	1	1	2	0	2	0	1	1	2	2	1	0	1	0	1	2	1	2	3	1	0	1	2	2	0	1	2	2	1	2	0	2	0	1
Syndecan-2 OS=Rattus norvegicus GN=Sdc2 PE=2 SV=2	SDC2_RAT	22 kDa	0	0	1	2	2	1	3	2	0	0	0	0	2	1	0	0	0	0	0	0	0	0	0	1	0	0	0	0	2	1	0	0	2	2	2	2	2	1	2	3	0	0	1	2	1	0	2
Threonine synthase-like 2 OS=Rattus norvegicus GN=Thnsl2 PE=2 SV=1	THNS2_RAT	54 kDa	4	3	1	1	3	2	3	2	0	0	2	0	0	4	3	3	1	1	0	0	1	0	0	2	0	0	0	0	1	1	1	0	1	3	2	0	2	2	2	2	2	1	1	1	2	1	1
Translationally-controlled tumor protein OS=Rattus norvegicus GN=Tpt1 PE=1 SV=1	TCTP_RAT	19 kDa	2	1	2	2	0	1	2	2	0	1	1	1	2	1	1	2	1	1	0	1	1	1	2	1	1	1	0	1	2	1	1	1	2	1	0	1	1	1	0	2	1	2	1	1	1	1	1
Receptor-type tyrosine-protein phosphatase F OS=Rattus norvegicus GN=Ptprf PE=2 SV=1	PTPRF_RAT	211 kDa	0	0	0	0	0	0	0	0	0	1	1	1	1	1	2	1	2	1	0	0	0	0	1	0	1	1	0	2	1	1	0	0	0	1	1	1	0	0	1	0	0	1	0	1	0	0	1
45 kDa calcium-binding protein OS=Rattus norvegicus GN=Sdf4 PE=1 SV=1	CAB45_RAT	42 kDa	2	2	0	1	2	0	1	1	0	0	5	1	1	2	3	2	0	0	0	0	0	0	0	0	0	0	0	0	1	0	0	0	2	1	0	1	2	2	0	0	5	0	1	0	0	3	2
Basigin OS=Rattus norvegicus GN=Bsg PE=1 SV=2	BASI_RAT	42 kDa	1	2	3	2	1	2	1	1	0	2	0	0	1	1	1	1	1	0	0	1	1	1	1	1	1	1	1	0	1	1	1	1	2	2	0	3	1	1	3	1	3	2	1	3	1	2	0
Brain-specific angiogenesis inhibitor 1-associated protein 2 OS=Rattus norvegicus GN=Baiap2 PE=1 SV=1	BAIP2_RAT	59 kDa	0	0	0	0	0	0	0	0	0	0	0	0	1	1	3	3	2	2	1	2	1	1	0	2	1	1	2	1	0	2	2	2	0	0	0	0	0	0	0	1	0	0	0	1	0	0	1
Fatty acid-binding protein, brain OS=Rattus norvegicus GN=Fabp7 PE=1 SV=2	FABP7_RAT	15 kDa	0	0	0	0	0	0	0	0	0	0	0	0	0	0	0	0	0	0	0	0	0	0	1	0	0	0	0	0	0	0	0	0	0	0	2	3	0	1	0	0	0	0	0	0	0	1	1
Lipoprotein lipase OS=Rattus norvegicus GN=Lpl PE=1 SV=1	LIPL_RAT	53 kDa	2	1	0	3	1	2	1	1	0	0	1	2	1	1	1	1	0	0	1	1	1	1	1	1	0	0	1	1	1	1	1	1	3	2	2	1	2	1	3	2	1	2	1	1	1	1	1
Metalloproteinase inhibitor 2 OS=Rattus norvegicus GN=Timp2 PE=1 SV=3	TIMP2_RAT	24 kDa	0	1	1	1	1	1	1	2	0	0	0	1	1	0	1	0	1	1	0	1	1	2	0	1	0	0	0	0	0	2	1	0	1	1	1	2	1	1	1	1	1	1	1	1	1	2	2
Plastin-3 OS=Rattus norvegicus GN=Pls3 PE=1 SV=2	PLST_RAT	71 kDa	1	0	0	0	0	1	0	1	1	1	0	0	1	1	2	1	1	1	1	0	1	1	2	2	1	1	0	0	1	1	0	0	0	2	2	1	1	1	1	2	0	1	1	1	2	1	2
Aldose 1-epimerase OS=Rattus norvegicus GN=Galm PE=1 SV=1	GALM_RAT	38 kDa	1	1	1	1	1	1	1	2	1	1	2	1	2	1	2	1	1	0	1	1	2	1	1	0	0	1	1	1	2	2	1	1	1	1	2	1	2	2	1	1	1	0	0	1	0	1	0
Ig gamma-1 chain C region OS=Rattus norvegicus PE=1 SV=1	IGHG1_RAT	36 kDa	0	0	0	0	0	0	0	0	0	2	1	1	5	5	4	6	0	0	1	0	0	0	7	5	4	2	7	5	4	3	6	8	5	6	0	0	0	0	0	0	7	7	0	0	0	0	0
Galectin-9 OS=Rattus norvegicus GN=Lgals9 PE=2 SV=2	LEG9_RAT	40 kDa	8	9	7	5	11	6	8	6	5	2	6	7	4	0	5	5	3	1	3	9	5	3	4	4	3	2	6	5	7	6	6	5	9	6	13	9	6	6	7	7	9	11	9	12	7	9	7
Eukaryotic translation initiation factor 6 OS=Rattus norvegicus GN=Eif6 PE=1 SV=1	IF6_RAT	27 kDa	0	0	0	0	0	0	0	0	0	0	0	1	0	2	0	3	1	1	0	1	0	1	1	2	0	0	0	1	0	1	1	1	0	0	0	2	1	0	0	0	1	0	0	1	1	2	0
Glutathione S-transferase alpha-4 OS=Rattus norvegicus GN=Gsta4 PE=1 SV=2	GSTA4_RAT	26 kDa	1	1	2	1	0	1	2	1	0	0	0	0	1	0	1	1	0	1	0	0	1	2	0	0	0	0	1	0	2	0	1	1	1	1	1	1	1	0	0	0	1	1	0	0	0	1	1
Annexin A5 OS=Rattus norvegicus GN=Anxa5 PE=1 SV=3	ANXA5_RAT	36 kDa	0	0	0	1	1	0	0	1	0	0	0	0	1	1	1	0	6	2	1	2	0	0	2	4	2	0	1	0	1	0	1	0	1	1	1	2	1	0	0	1	1	1	0	1	0	0	0
Sorbitol dehydrogenase OS=Rattus norvegicus GN=Sord PE=1 SV=4	DHSO_RAT	38 kDa	3	5	4	2	2	0	2	1	2	1	1	0	0	0	5	5	0	0	0	0	1	1	1	0	0	0	0	0	0	1	0	0	2	1	1	1	1	1	0	3	4	0	1	1	2	0	1
Phosphoglucomutase-1 OS=Rattus norvegicus GN=Pgm1 PE=1 SV=2	PGM1_RAT	61 kDa	1	1	1	2	1	0	0	1	0	0	0	0	0	2	1	2	2	1	0	0	1	0	1	0	0	0	0	0	0	0	0	1	1	2	0	1	2	3	2	1	0	0	2	1	1	0	3
ATP synthase subunit beta, mitochondrial OS=Rattus norvegicus GN=Atp5b PE=1 SV=2	ATPB_RAT	56 kDa	0	1	1	0	1	0	0	1	0	0	0	0	0	1	2	1	0	0	0	0	0	1	3	2	1	0	0	0	2	4	1	0	2	3	2	1	0	0	0	1	5	6	0	0	1	0	5
4-hydroxyphenylpyruvate dioxygenase OS=Rattus norvegicus GN=Hpd PE=1 SV=3	HPPD_RAT	45 kDa	6	2	0	3	0	0	0	2	2	1	1	1	3	3	4	3	1	1	0	0	2	0	0	0	2	1	0	0	1	0	0	0	2	0	0	0	0	0	0	2	0	0	0	1	1	0	0
WNT1-inducible-signaling pathway protein 1 OS=Rattus norvegicus GN=Wisp1 PE=2 SV=1	WISP1_RAT	41 kDa	0	0	1	1	1	1	1	0	2	2	2	0	0	0	0	2	2	2	0	0	0	0	1	2	2	0	0	0	0	0	0	0	2	1	1	1	0	2	1	0	1	1	1	2	3	3	0
Deleted in malignant brain tumors 1 protein OS=Rattus norvegicus GN=Dmbt1 PE=1 SV=1	DMBT1_RAT	156 kDa	0	0	1	0	0	0	0	0	10	10	0	0	0	0	0	0	2	0	0	0	1	0	2	1	2	3	0	0	1	2	1	1	0	0	1	0	0	3	0	0	1	1	0	0	1	2	1
Follistatin OS=Rattus norvegicus GN=Fst PE=1 SV=1	FST_RAT	38 kDa	1	1	0	1	1	1	1	1	0	0	1	0	0	2	1	2	1	1	1	1	0	0	1	1	0	0	1	1	1	1	1	1	2	3	1	2	0	1	2	2	1	3	2	3	1	1	0
Latexin OS=Rattus norvegicus GN=Lxn PE=1 SV=1	LXN_RAT	26 kDa	0	1	1	1	1	1	1	1	1	1	0	2	0	0	1	1	0	0	0	1	0	1	2	1	0	0	0	1	1	0	1	1	1	1	1	1	1	1	1	1	1	1	0	1	0	1	1
Lumican OS=Rattus norvegicus GN=Lum PE=1 SV=1	LUM_RAT	38 kDa	0	1	2	1	1	1	0	1	0	1	1	1	2	2	1	2	2	2	1	1	1	1	1	1	1	1	1	1	1	1	1	1	2	1	1	1	2	2	1	0	1	1	1	2	1	1	2
Cluster of Retinal dehydrogenase 1 OS=Rattus norvegicus GN=Aldh1a1 PE=1 SV=3 (AL1A1_RAT)	AL1A1_RAT [4]	54 kDa	2	1	0	0	0	0	1	0	0	0	0	0	0	0	0	1	0	0	0	0	1	1	1	2	0	0	0	0	1	0	0	0	0	0	1	2	1	0	0	1	1	1	2	1	0	0	2
Malate dehydrogenase, mitochondrial OS=Rattus norvegicus GN=Mdh2 PE=1 SV=2	MDHM_RAT	36 kDa	0	0	1	1	0	0	0	0	1	0	0	0	0	0	2	2	1	0	0	0	2	1	2	3	0	0	0	0	1	1	2	2	1	1	2	2	0	0	1	1	3	3	1	1	0	1	3
Hemojuvelin OS=Rattus norvegicus GN=Hfe2 PE=2 SV=1	RGMC_RAT	45 kDa	2	1	2	1	1	1	1	2	2	1	2	1	1	1	1	1	1	2	1	1	1	1	0	2	0	0	0	0	1	1	1	1	2	1	1	4	1	1	1	1	1	0	2	2	1	1	1
Multidrug and toxin extrusion protein 1 OS=Rattus norvegicus GN=Slc47a1 PE=1 SV=1	S47A1_RAT	61 kDa	1	1	0	0	1	1	4	2	0	0	0	2	1	2	1	2	0	0	2	2	1	0	1	1	0	1	2	0	1	0	4	2	2	1	1	0	1	1	2	2	1	0	0	1	0	1	2
Soluble calcium-activated nucleotidase 1 OS=Rattus norvegicus GN=Cant1 PE=1 SV=1	CANT1_RAT	46 kDa	0	1	0	1	0	0	0	1	0	0	0	0	0	1	1	0	1	0	0	0	0	0	0	2	0	0	0	0	1	1	0	0	0	2	0	1	0	0	0	0	0	0	2	1	2	1	0
Collagen alpha-1(II) chain OS=Rattus norvegicus GN=Col2a1 PE=1 SV=2	CO2A1_RAT	135 kDa	0	1	1	0	0	2	0	1	3	2	1	1	1	1	1	1	1	1	0	1	0	1	0	2	0	0	0	1	0	1	0	1	1	1	2	2	1	1	1	2	2	1	1	2	2	1	1
Ephrin-B1 OS=Rattus norvegicus GN=Efnb1 PE=1 SV=1	EFNB1_RAT	38 kDa	0	1	0	0	0	0	0	0	1	0	0	0	0	0	1	0	1	2	0	1	0	1	0	0	0	0	0	0	1	0	0	0	0	2	1	1	1	0	0	1	2	1	0	0	0	1	1
Prostatic acid phosphatase OS=Rattus norvegicus GN=Acpp PE=1 SV=1	PPAP_RAT	44 kDa	0	0	0	0	0	0	0	0	0	0	1	1	0	0	0	0	0	0	0	0	1	1	2	0	0	0	0	1	0	0	3	4	0	0	0	0	3	5	0	0	0	0	0	0	1	2	0
OPHN1_RAT-DECOY	OPHN1_RAT-DECOY	?	0	0	0	0	0	0	0	0	0	0	1	1	2	0	1	0	0	0	1	1	1	0	0	1	0	0	0	1	1	1	2	0	0	0	0	0	0	1	0	0	1	0	0	0	0	1	0
Elongation factor 2 OS=Rattus norvegicus GN=Eef2 PE=1 SV=4	EF2_RAT	95 kDa	0	0	1	0	0	1	1	1	0	0	0	0	1	2	5	4	1	1	0	1	0	2	0	1	3	0	1	1	0	0	0	1	1	0	0	1	0	0	0	1	0	1	2	1	0	0	2
Guanine nucleotide-binding protein G(I)/G(S)/G(T) subunit beta-1 OS=Rattus norvegicus GN=Gnb1 PE=1 SV=4	GBB1_RAT	37 kDa	1	0	0	1	0	1	2	2	0	1	0	0	1	0	4	1	4	1	2	2	2	0	1	3	2	2	2	2	1	0	2	3	0	2	4	4	1	3	3	4	2	1	4	4	3	1	4
Thioredoxin-like protein 1 OS=Rattus norvegicus GN=Txnl1 PE=1 SV=3	TXNL1_RAT	32 kDa	0	0	0	0	0	0	0	0	0	0	0	0	1	0	0	0	0	0	0	0	0	0	0	0	0	2	0	0	0	0	1	0	0	2	0	2	1	1	0	0	0	0	1	1	0	1	0
Uteroglobin OS=Rattus norvegicus GN=Scgb1a1 PE=1 SV=2	UTER_RAT	10 kDa	3	1	1	2	0	1	1	0	2	1	1	1	0	0	0	0	2	1	0	0	0	0	0	1	1	3	0	0	0	1	0	0	2	0	1	0	2	2	0	0	1	0	2	0	1	1	0
Unconventional myosin-Ic OS=Rattus norvegicus GN=Myo1c PE=1 SV=2	MYO1C_RAT	120 kDa	2	0	0	0	0	0	1	1	0	0	0	0	0	0	0	1	0	0	3	2	0	1	0	2	0	0	1	1	0	2	1	3	1	1	1	1	3	1	0	1	0	1	2	1	0	0	0
Cell adhesion molecule 3 OS=Rattus norvegicus GN=Cadm3 PE=1 SV=1	CADM3_RAT	43 kDa	1	0	1	0	1	0	2	0	1	1	0	0	0	0	0	0	0	0	1	0	0	0	0	0	0	0	0	0	0	0	0	0	1	1	1	2	4	1	0	0	0	0	1	0	3	4	2
Acyl-protein thioesterase 1 OS=Rattus norvegicus GN=Lypla1 PE=1 SV=1	LYPA1_RAT	25 kDa	0	0	0	0	0	0	0	0	0	0	0	0	0	0	0	0	0	0	0	0	0	0	0	0	0	0	0	0	0	0	0	0	0	0	0	0	0	0	0	1	0	0	0	0	0	0	0
Metallothionein-2 OS=Rattus norvegicus GN=Mt2 PE=1 SV=1	MT2_RAT	6 kDa	0	0	0	1	0	0	0	1	1	1	0	0	1	0	1	0	1	1	0	0	0	0	0	1	0	0	0	0	0	0	0	0	1	1	0	0	0	0	1	1	0	0	0	0	0	0	1
Ribonuclease inhibitor OS=Rattus norvegicus GN=Rnh1 PE=1 SV=2	RINI_RAT	50 kDa	0	0	0	0	0	0	1	0	0	0	0	0	0	0	0	0	0	0	0	0	0	0	0	0	0	0	0	0	0	0	0	0	0	0	0	0	0	0	0	0	0	0	0	0	1	0	0
Heat shock protein HSP 90-beta OS=Rattus norvegicus GN=Hsp90ab1 PE=1 SV=4	HS90B_RAT	83 kDa	1	2	0	1	0	0	2	2	0	0	0	1	7	4	3	5	5	1	1	1	1	1	2	3	3	2	0	0	1	0	4	6	0	0	2	4	3	3	0	0	3	2	5	5	1	4	4
Roundabout homolog 4 OS=Rattus norvegicus GN=Robo4 PE=2 SV=1	ROBO4_RAT	103 kDa	1	1	0	1	0	0	0	1	0	0	0	0	0	0	1	1	0	0	0	0	0	0	2	2	0	0	0	0	0	0	1	2	0	1	1	2	1	1	0	1	1	2	1	1	1	1	2
Metallothionein-1 OS=Rattus norvegicus GN=Mt1 PE=1 SV=1	MT1_RAT	6 kDa	0	0	0	0	0	0	0	0	1	0	0	0	0	0	1	1	1	0	0	0	0	0	0	0	0	0	0	0	0	0	0	1	0	0	1	2	0	0	0	1	0	0	0	2	0	0	1
Mesothelin OS=Rattus norvegicus GN=Msln PE=2 SV=2	MSLN_RAT	69 kDa	0	0	0	0	0	1	0	0	0	0	0	0	0	0	1	1	1	1	0	0	0	0	1	0	1	0	0	0	0	0	0	0	0	1	3	2	2	2	0	1	0	1	2	2	0	0	2
Complement component C6 OS=Rattus norvegicus GN=C6 PE=2 SV=1	CO6_RAT	105 kDa	0	1	1	1	0	0	0	1	1	1	1	1	1	1	1	0	1	0	0	0	1	0	1	0	0	0	0	0	1	1	0	0	0	1	2	1	1	1	1	1	0	1	2	1	1	1	1
Ectonucleotide pyrophosphatase/phosphodiesterase family member 6 OS=Rattus norvegicus GN=Enpp6 PE=1 SV=1	ENPP6_RAT	51 kDa	0	1	1	1	0	0	0	1	0	1	0	1	2	1	2	1	0	1	0	1	0	1	0	1	0	1	0	1	2	1	0	1	0	1	1	0	1	1	1	1	0	1	1	2	1	1	2
Endothelial protein C receptor OS=Rattus norvegicus GN=Procr PE=2 SV=1	EPCR_RAT	27 kDa	0	0	1	0	0	0	0	0	0	0	0	0	0	1	2	1	0	0	0	0	1	1	1	1	0	0	0	0	0	1	0	0	0	1	3	3	1	1	1	2	2	1	3	3	2	1	3
Fibrinogen beta chain OS=Rattus norvegicus GN=Fgb PE=1 SV=4	FIBB_RAT	54 kDa	0	0	0	0	0	0	0	0	6	6	0	0	6	3	0	0	0	0	0	0	0	0	0	0	0	0	0	0	0	0	0	0	0	0	0	0	1	0	0	1	0	0	0	0	0	0	0
GTP cyclohydrolase 1 feedback regulatory protein OS=Rattus norvegicus GN=Gchfr PE=1 SV=3	GFRP_RAT	10 kDa	0	0	0	0	0	0	0	0	0	0	0	0	0	0	0	0	0	0	0	0	0	0	0	0	0	0	0	0	0	0	0	0	0	0	0	0	0	0	0	0	0	0	0	0	0	0	0
3-hydroxybutyrate dehydrogenase type 2 OS=Rattus norvegicus GN=Bdh2 PE=3 SV=2	BDH2_RAT	27 kDa	1	2	0	1	0	0	0	3	0	0	0	0	1	2	2	1	1	1	0	0	2	1	1	1	1	0	0	0	2	1	2	0	0	0	2	0	1	2	2	2	1	1	0	1	1	2	2
Heparin cofactor 2 OS=Rattus norvegicus GN=Serpind1 PE=1 SV=1	HEP2_RAT	55 kDa	0	0	1	2	0	0	0	0	0	0	0	0	0	0	0	0	0	0	0	0	0	0	1	1	0	0	1	0	0	0	0	1	3	1	0	2	0	0	1	0	0	0	0	0	1	0	0
Retinol-binding protein 1 OS=Rattus norvegicus GN=Rbp1 PE=1 SV=2	RET1_RAT	16 kDa	1	0	0	0	0	0	0	0	0	0	0	0	0	0	0	0	0	0	0	0	0	0	0	0	0	0	0	0	0	0	0	0	0	0	1	0	0	0	0	0	0	0	0	0	0	0	0
Hippocalcin-like protein 1 OS=Rattus norvegicus GN=Hpcal1 PE=1 SV=2	HPCL1_RAT	22 kDa	1	1	0	0	1	1	1	2	0	1	0	2	1	1	1	2	0	0	1	0	0	0	1	1	0	0	0	0	1	2	1	2	0	1	1	0	1	2	1	0	2	1	2	3	1	0	0
CMRF35-like molecule 1 OS=Rattus norvegicus GN=Cd300lf PE=2 SV=1	CLM1_RAT	37 kDa	0	0	0	0	1	1	0	0	0	0	0	0	0	0	2	1	0	0	0	0	0	1	3	3	0	0	0	0	0	0	3	3	0	0	2	3	0	0	1	2	0	0	3	2	0	0	3
Cytosol aminopeptidase OS=Rattus norvegicus GN=Lap3 PE=1 SV=1	AMPL_RAT	56 kDa	1	1	0	0	0	0	0	0	12	16	0	0	0	2	2	1	0	0	0	0	0	1	0	0	0	0	0	0	0	1	0	1	0	0	1	0	1	1	0	0	0	0	0	1	0	1	0
Podocin OS=Rattus norvegicus GN=Nphs2 PE=1 SV=2	PODO_RAT	42 kDa	0	0	0	0	0	1	0	0	0	0	0	0	0	0	0	1	0	0	0	0	1	0	0	0	1	0	1	0	0	1	0	0	0	2	3	3	0	0	0	0	1	2	1	2	1	1	1
Solute carrier organic anion transporter family member 1A3 OS=Rattus norvegicus GN=Slco1a3 PE=2 SV=2	SO1A3_RAT	74 kDa	1	1	1	1	2	2	4	4	1	0	0	0	0	0	1	1	1	1	1	1	0	0	2	2	1	1	1	1	0	0	3	2	0	1	0	1	2	0	8	4	1	1	2	1	0	1	3
Agrin OS=Rattus norvegicus GN=Agrn PE=1 SV=2	AGRIN_RAT	209 kDa	0	0	0	0	0	0	0	0	0	0	0	0	0	1	3	1	0	0	0	0	0	0	2	2	0	0	0	0	1	1	0	0	2	1	1	2	0	0	1	1	2	1	1	2	2	1	2
Vacuolar protein sorting-associated protein 4A OS=Rattus norvegicus GN=Vps4a PE=1 SV=1	VPS4A_RAT	49 kDa	0	0	0	2	0	0	1	1	0	0	0	0	0	0	1	2	0	0	0	0	0	0	1	0	0	0	0	0	1	0	0	0	1	1	1	1	1	0	0	0	1	0	1	1	2	0	1
Cluster of Ras-related protein Rab-14 OS=Rattus norvegicus GN=Rab14 PE=1 SV=3 (RAB14_RAT)	RAB14_RAT [9]	24 kDa	0	1	0	0	0	1	0	2	0	1	0	0	0	0	2	1	1	3	1	1	1	1	1	2	1	1	1	1	0	0	2	3	0	1	1	2	1	1	2	2	0	2	1	1	3	1	2
Cluster of Sodium/potassium-transporting ATPase subunit alpha-1 OS=Rattus norvegicus GN=Atp1a1 PE=1 SV=1 (AT1A1_RAT)	AT1A1_RAT [3]	113 kDa	0	0	0	0	1	0	1	1	0	0	0	0	1	0	1	1	0	0	0	0	0	0	0	0	0	0	0	0	0	0	0	0	2	2	1	1	1	0	1	1	1	0	1	1	0	0	0
BRO1 domain-containing protein BROX OS=Rattus norvegicus GN=Brox PE=2 SV=1	BROX_RAT	46 kDa	0	1	0	0	0	1	1	1	0	1	0	0	0	1	0	2	3	0	0	0	0	0	2	1	0	0	0	0	0	0	1	1	1	0	4	2	0	2	1	0	1	1	1	2	2	1	3
Syntaxin-binding protein 2 OS=Rattus norvegicus GN=Stxbp2 PE=2 SV=1	STXB2_RAT	67 kDa	1	0	0	0	0	1	0	1	0	1	0	0	0	0	0	0	1	2	0	1	0	0	1	0	2	1	1	1	0	0	1	1	0	1	0	2	1	0	2	1	1	1	2	1	0	0	1
Destrin OS=Rattus norvegicus GN=Dstn PE=1 SV=3	DEST_RAT	19 kDa	1	1	1	0	0	1	0	1	0	0	0	0	0	0	0	1	1	1	1	1	2	2	1	0	1	1	1	2	0	0	2	1	0	0	0	0	2	1	3	1	0	0	1	1	1	2	1
Galectin-1 OS=Rattus norvegicus GN=Lgals1 PE=1 SV=2	LEG1_RAT	15 kDa	0	0	0	0	0	0	0	0	0	0	0	0	0	0	0	0	0	0	0	0	0	0	0	0	0	0	0	0	0	0	0	0	0	0	0	0	0	0	0	0	0	0	0	0	0	0	0
Cofilin-1 OS=Rattus norvegicus GN=Cfl1 PE=1 SV=3	COF1_RAT	19 kDa	1	0	0	1	0	0	0	2	0	0	0	0	2	3	0	3	2	1	0	0	0	0	1	0	2	1	0	0	0	1	1	1	0	1	1	1	1	1	2	1	0	1	0	1	2	1	1
Solute carrier family 22 member 7 OS=Rattus norvegicus GN=Slc22a7 PE=1 SV=1	S22A7_RAT	59 kDa	0	1	0	0	0	0	0	0	1	1	0	0	1	1	3	1	1	1	0	0	0	0	1	1	0	0	0	0	2	1	3	1	0	1	0	1	1	3	1	1	1	1	0	1	0	0	0
Cluster of Keratin, type I cytoskeletal 42 OS=Rattus norvegicus GN=Krt42 PE=3 SV=1 (K1C42_RAT)	K1C42_RAT [3]	50 kDa	2	2	1	1	2	1	1	2	2	1	2	2	1	4	2	3	1	2	2	2	3	3	2	1	2	2	2	2	1	2	1	2	1	2	1	1	0	2	0	1	4	4	1	0	2	3	2
Fibroblast growth factor receptor 1 OS=Rattus norvegicus GN=Fgfr1 PE=1 SV=1	FGFR1_RAT	92 kDa	1	0	1	0	0	0	0	0	0	0	0	0	1	1	2	1	1	1	0	0	0	1	0	1	1	1	0	0	1	1	0	0	1	0	1	2	1	1	1	1	1	1	1	1	0	2	0
Biliverdin reductase A OS=Rattus norvegicus GN=Blvra PE=1 SV=1	BIEA_RAT	34 kDa	2	1	0	0	0	0	0	2	0	0	0	0	1	2	1	0	1	0	0	1	0	0	1	1	0	0	1	0	0	2	1	1	0	0	0	2	1	0	0	1	0	0	1	2	0	0	0
Thrombospondin-4 OS=Rattus norvegicus GN=Thbs4 PE=1 SV=1	TSP4_RAT	108 kDa	1	1	3	2	0	0	0	0	1	1	0	0	2	2	1	1	0	0	0	0	0	1	1	1	0	0	0	0	0	2	0	0	2	4	1	0	1	2	1	2	1	0	1	0	0	1	0
Adenylate kinase 2, mitochondrial OS=Rattus norvegicus GN=Ak2 PE=2 SV=2	KAD2_RAT	26 kDa	0	0	0	0	0	0	0	0	2	1	0	0	0	0	0	0	0	0	1	1	1	0	2	2	2	2	0	1	1	2	2	1	0	0	0	0	0	0	0	0	0	0	0	0	1	1	1
Latent-transforming growth factor beta-binding protein 1 OS=Rattus norvegicus GN=Ltbp1 PE=1 SV=1	LTBP1_RAT	187 kDa	1	1	1	1	0	1	1	1	1	0	0	0	0	0	1	0	0	0	0	0	1	1	1	1	1	1	0	0	1	1	1	1	0	0	1	1	1	1	1	0	1	1	2	1	1	1	1
Cell surface glycoprotein CD200 receptor 1 OS=Rattus norvegicus GN=Cd200r1 PE=1 SV=1	MO2R1_RAT	36 kDa	1	1	0	0	1	1	0	1	0	0	0	1	1	1	1	0	0	1	0	0	0	0	0	2	0	0	0	1	0	0	2	1	0	1	1	1	0	0	1	1	1	1	1	1	1	0	1
Heat shock 70 kDa protein 4 OS=Rattus norvegicus GN=Hspa4 PE=1 SV=1	HSP74_RAT	94 kDa	0	0	0	0	0	0	1	0	0	0	0	0	0	1	0	1	1	0	0	0	0	0	0	0	0	0	0	0	0	0	0	1	0	0	2	0	1	0	1	1	0	0	2	0	0	0	0
Procollagen-lysine,2-oxoglutarate 5-dioxygenase 2 OS=Rattus norvegicus GN=Plod2 PE=2 SV=1	PLOD2_RAT	85 kDa	0	1	0	1	0	0	0	0	0	0	0	0	0	0	0	1	0	1	0	1	0	1	0	1	1	1	0	0	2	0	1	1	0	0	0	0	0	0	0	0	0	0	1	0	0	0	1
Cluster of Guanine nucleotide-binding protein G(s) subunit alpha isoforms short OS=Rattus norvegicus GN=Gnas PE=1 SV=1 (GNAS2_RAT)	GNAS2_RAT [2]	46 kDa	0	0	0	0	0	0	1	0	1	0	1	0	0	0	2	0	0	1	0	4	0	0	0	0	2	1	2	3	1	0	2	3	1	0	0	1	0	2	3	0	0	1	2	1	2	0	2
Hypoxanthine-guanine phosphoribosyltransferase OS=Rattus norvegicus GN=Hprt1 PE=1 SV=1	HPRT_RAT	24 kDa	3	2	1	3	0	0	0	1	0	0	0	0	1	1	1	1	0	0	0	0	1	1	0	0	0	0	0	0	0	1	0	2	0	1	0	1	0	1	0	0	0	1	1	1	0	1	0
Insulin-like growth factor-binding protein 1 OS=Rattus norvegicus GN=Igfbp1 PE=1 SV=2	IBP1_RAT	30 kDa	0	0	0	0	0	0	0	0	0	0	0	0	0	0	1	0	0	1	0	0	1	0	1	2	0	0	0	0	0	1	1	1	1	0	0	0	0	0	0	0	1	0	0	1	0	0	2
Apolipoprotein D OS=Rattus norvegicus GN=Apod PE=1 SV=1	APOD_RAT	22 kDa	0	0	0	0	0	1	0	0	1	0	0	0	0	1	1	1	1	1	0	0	0	0	1	1	0	0	0	0	1	0	1	1	0	1	1	1	1	1	1	0	1	2	1	1	0	1	0
UPF0587 protein C1orf123 homolog OS=Rattus norvegicus PE=2 SV=1	CA123_RAT	18 kDa	0	0	0	0	0	0	0	0	0	0	0	0	0	0	0	0	0	0	0	0	0	0	0	0	0	0	0	0	0	0	0	0	0	0	0	0	0	0	0	0	0	0	0	0	1	0	0
Fatty acid-binding protein, liver OS=Rattus norvegicus GN=Fabp1 PE=1 SV=1	FABPL_RAT	14 kDa	0	0	0	0	0	0	0	0	0	0	0	0	0	0	0	0	0	0	0	0	0	0	0	0	0	0	0	0	0	0	0	0	0	0	0	0	0	0	0	0	0	0	0	0	0	0	0
Fibulin-5 OS=Rattus norvegicus GN=Fbln5 PE=2 SV=1	FBLN5_RAT	50 kDa	1	2	0	1	0	0	0	0	0	3	0	1	0	0	2	1	1	2	1	0	0	0	0	0	1	3	0	0	1	0	0	0	0	1	0	0	1	0	1	0	1	1	1	3	0	0	1
Intestinal mucin-like protein (Fragment) OS=Rattus norvegicus PE=2 SV=1	MUC2L_RAT	91 kDa	0	0	0	0	0	0	0	0	19	19	0	0	0	0	0	0	0	0	0	0	0	0	0	0	0	0	0	0	1	0	0	0	0	0	0	0	0	0	0	0	0	0	0	0	0	0	0
N-acetylated-alpha-linked acidic dipeptidase-like protein OS=Rattus norvegicus GN=Naaladl1 PE=1 SV=1	NALDL_RAT	81 kDa	0	0	0	0	0	0	0	0	19	27	0	0	0	0	0	0	0	0	0	0	0	0	0	0	0	0	0	0	0	0	0	0	0	0	0	0	0	0	0	0	0	0	0	0	0	0	0
Phosphoenolpyruvate carboxykinase, cytosolic [GTP] OS=Rattus norvegicus GN=Pck1 PE=1 SV=1	PCKGC_RAT	69 kDa	1	1	0	1	0	0	0	0	0	0	0	0	1	3	5	3	0	1	0	0	2	1	1	0	1	0	0	0	0	3	0	0	0	0	0	2	0	0	0	0	0	1	0	0	0	0	0
V-type proton ATPase subunit S1 OS=Rattus norvegicus GN=Atp6ap1 PE=2 SV=1	VAS1_RAT	51 kDa	2	1	1	0	0	0	0	0	0	0	0	0	2	1	1	1	0	1	0	0	0	0	0	0	0	0	0	0	1	2	0	0	1	2	0	0	0	1	0	0	2	4	1	1	1	1	0
Acidic mammalian chitinase OS=Rattus norvegicus GN=Chia PE=2 SV=1	CHIA_RAT	52 kDa	0	0	0	0	0	0	0	0	3	1	0	0	0	0	0	0	0	0	0	0	0	0	0	0	0	0	0	0	0	0	0	0	0	0	1	2	0	0	0	0	0	1	1	2	1	1	0
Regenerating islet-derived protein 3-beta OS=Rattus norvegicus GN=Reg3b PE=1 SV=1	REG3B_RAT	20 kDa	0	0	0	1	1	0	0	0	1	1	2	2	1	1	0	1	0	0	0	1	0	0	0	0	0	0	0	0	0	0	0	0	1	1	0	1	1	2	0	0	1	1	3	1	1	4	0
Acyl-coenzyme A thioesterase 1 OS=Rattus norvegicus GN=Acot1 PE=1 SV=1	ACOT1_RAT	46 kDa	1	2	0	1	0	1	1	1	2	0	0	1	3	2	1	0	0	1	0	0	0	0	0	0	0	0	0	0	0	0	0	1	1	2	0	1	0	2	1	0	0	1	0	0	0	0	1
Interleukin-11 receptor subunit alpha OS=Rattus norvegicus GN=Il11ra1 PE=2 SV=1	I11RA_RAT	47 kDa	0	0	0	1	0	0	0	1	0	0	0	0	1	1	1	1	1	1	1	1	0	0	0	1	0	0	0	0	1	0	0	0	1	2	2	1	0	2	0	1	0	1	1	2	0	0	1
Synaptosomal-associated protein 23 OS=Rattus norvegicus GN=Snap23 PE=1 SV=1	SNP23_RAT	23 kDa	1	1	0	0	3	0	0	0	0	0	0	0	1	2	2	0	0	1	0	0	0	0	1	0	0	1	1	0	0	0	1	2	0	0	0	0	3	0	1	1	0	0	2	1	1	0	0
Aspartoacylase OS=Rattus norvegicus GN=Aspa PE=1 SV=2	ACY2_RAT	35 kDa	0	1	0	1	0	0	0	0	1	0	0	0	1	1	1	1	0	1	0	0	1	0	1	0	0	0	1	0	0	1	1	1	0	0	0	0	1	1	2	1	0	1	1	1	1	0	1
Sex hormone-binding globulin OS=Rattus norvegicus GN=Shbg PE=1 SV=1	SHBG_RAT	45 kDa	0	0	0	0	0	1	1	1	0	0	0	0	0	1	0	1	1	1	0	0	1	0	1	1	2	3	0	0	0	0	0	1	1	1	0	0	1	0	0	1	0	0	0	1	1	1	1
Phospholipid hydroperoxide glutathione peroxidase, mitochondrial OS=Rattus norvegicus GN=Gpx4 PE=1 SV=3	GPX41_RAT (+1)	22 kDa	1	1	0	0	1	0	1	1	0	0	0	0	2	0	0	1	1	0	0	0	0	0	1	0	0	0	0	0	0	1	1	1	0	0	0	1	1	1	0	2	1	0	1	1	0	2	2
Solute carrier family 2, facilitated glucose transporter member 5 OS=Rattus norvegicus GN=Slc2a5 PE=1 SV=1	GTR5_RAT	56 kDa	0	1	1	1	2	2	1	1	1	1	0	0	1	1	0	0	0	0	0	0	0	0	1	2	0	0	0	0	1	0	1	1	1	1	1	1	1	1	1	2	1	1	1	0	1	0	1
Histidine triad nucleotide-binding protein 1 OS=Rattus norvegicus GN=Hint1 PE=1 SV=5	HINT1_RAT	14 kDa	1	1	0	0	0	1	1	1	0	0	2	1	2	1	0	1	1	1	1	1	0	1	0	0	0	1	1	1	0	1	0	1	0	0	0	1	0	1	0	1	0	0	0	1	0	0	2
L-lactate dehydrogenase C chain OS=Rattus norvegicus GN=Ldhc PE=1 SV=3	LDHC_RAT	36 kDa	0	0	0	0	0	0	0	0	0	0	0	0	0	0	0	0	1	4	0	0	7	7	0	0	4	3	1	2	1	0	0	0	0	0	0	0	0	0	0	0	0	0	0	0	0	0	0
Intestinal-type alkaline phosphatase 1 OS=Rattus norvegicus GN=Alpi PE=1 SV=1	PPBI1_RAT	58 kDa	0	0	0	0	0	0	0	0	22	24	0	0	0	0	0	0	0	0	0	0	0	0	0	0	0	1	0	0	0	0	0	0	0	0	0	0	0	0	0	0	0	0	0	0	0	0	0
Tumor susceptibility gene 101 protein OS=Rattus norvegicus GN=Tsg101 PE=1 SV=1	TS101_RAT	44 kDa	0	1	0	0	0	0	0	0	1	0	0	0	0	0	2	3	0	0	0	0	0	0	1	1	1	0	0	1	0	0	1	0	0	0	0	1	0	0	0	0	1	2	0	2	1	1	1
Phosphoserine phosphatase OS=Rattus norvegicus GN=Psph PE=2 SV=1	SERB_RAT	25 kDa	0	0	1	1	0	0	0	0	1	0	0	0	1	1	2	1	1	0	0	0	1	1	0	0	0	1	0	0	1	0	0	0	0	0	0	1	0	0	0	0	0	1	1	0	1	1	1
Fibrinogen-like protein 1 OS=Rattus norvegicus GN=Fgl1 PE=2 SV=1	FGL1_RAT	36 kDa	0	0	0	0	0	0	0	0	0	1	1	0	0	0	0	2	4	2	2	2	2	1	1	1	2	4	4	2	0	0	2	1	0	0	0	0	0	0	0	0	0	0	0	0	0	0	0
Glypican-1 OS=Rattus norvegicus GN=Gpc1 PE=1 SV=1	GPC1_RAT	62 kDa	0	0	0	0	1	0	0	0	0	0	0	0	0	0	0	2	0	0	0	0	0	0	1	0	0	2	0	1	0	0	0	0	1	0	1	0	0	0	0	0	1	1	0	0	0	0	1
Transmembrane emp24 domain-containing protein 7 OS=Rattus norvegicus GN=Tmed7 PE=1 SV=1	TMED7_RAT	25 kDa	0	1	1	0	1	0	0	0	0	1	0	0	0	2	0	0	0	0	0	0	0	1	0	1	1	0	0	0	0	0	1	0	0	0	1	2	1	1	1	1	0	0	2	2	3	2	0
C4b-binding protein alpha chain OS=Rattus norvegicus GN=C4bpa PE=2 SV=1	C4BPA_RAT	62 kDa	0	0	0	0	0	0	0	0	0	0	0	0	0	1	0	0	0	0	0	0	0	0	0	0	0	0	0	0	0	0	0	0	1	0	1	0	0	0	0	0	0	0	0	0	0	0	0
Mannan-binding lectin serine protease 1 OS=Rattus norvegicus GN=Masp1 PE=1 SV=2	MASP1_RAT	80 kDa	0	0	0	1	0	0	0	0	0	1	0	1	0	0	0	1	0	1	0	0	0	0	1	1	0	0	0	0	0	0	0	0	0	0	0	0	0	0	0	0	0	1	0	2	1	2	0
Mucin-2 (Fragment) OS=Rattus norvegicus GN=Muc2 PE=1 SV=1	MUC2_RAT	166 kDa	0	0	0	0	0	0	0	0	8	8	0	0	0	0	0	0	0	1	0	0	1	1	0	0	2	1	0	0	4	2	0	0	0	0	0	0	0	1	0	0	0	0	0	0	0	0	0
Receptor-type tyrosine-protein phosphatase N2 OS=Rattus norvegicus GN=Ptprn2 PE=1 SV=1	PTPR2_RAT	112 kDa	0	0	0	0	0	0	1	0	0	1	0	1	0	0	0	0	0	0	0	1	1	2	0	0	0	0	0	1	0	0	0	0	0	0	0	1	0	1	0	1	0	0	0	0	2	1	0
Protein ERGIC-53 OS=Rattus norvegicus GN=Lman1 PE=1 SV=1	LMAN1_RAT	58 kDa	0	0	0	0	0	0	0	0	1	0	1	1	1	0	0	1	1	1	1	1	2	1	0	2	1	2	1	1	1	0	2	1	0	0	0	0	0	0	0	0	0	0	0	1	0	0	0
E-selectin OS=Rattus norvegicus GN=Sele PE=2 SV=1	LYAM2_RAT	60 kDa	0	1	1	1	2	0	0	1	0	1	0	0	1	0	1	0	0	1	0	0	1	1	0	0	0	0	0	0	1	1	0	0	1	2	1	1	1	0	1	0	0	1	1	1	0	1	1
Monoglyceride lipase OS=Rattus norvegicus GN=Mgll PE=1 SV=1	MGLL_RAT	33 kDa	0	0	0	0	1	0	0	1	1	0	0	0	0	0	1	0	0	0	0	1	0	0	0	1	0	0	1	0	1	0	1	0	0	0	1	1	1	2	1	2	1	0	1	1	1	0	1
Alpha-aminoadipic semialdehyde dehydrogenase OS=Rattus norvegicus GN=Aldh7a1 PE=1 SV=2	AL7A1_RAT	59 kDa	0	0	0	0	0	0	0	0	0	0	0	0	0	2	2	2	0	0	0	0	0	0	0	1	0	0	0	0	0	1	0	1	0	0	0	4	0	0	0	0	0	0	0	0	0	0	1
MIT domain-containing protein 1 OS=Rattus norvegicus GN=Mitd1 PE=2 SV=1	MITD1_RAT	29 kDa	0	0	0	0	0	0	0	0	0	0	0	0	0	0	0	1	0	0	0	0	0	0	0	0	0	0	0	0	0	0	0	0	0	2	2	1	1	0	1	1	0	2	1	3	2	2	3
Complement C1s subcomponent OS=Rattus norvegicus GN=C1s PE=2 SV=2	C1S_RAT	77 kDa	0	0	1	0	0	0	0	0	0	0	0	0	0	0	0	0	0	0	0	0	0	0	0	0	0	0	0	0	1	0	1	0	3	1	2	0	2	0	1	0	0	0	0	0	0	0	0
Probable cytosolic iron-sulfur protein assembly protein CIAO1 OS=Rattus norvegicus GN=Ciao1 PE=2 SV=1	CIAO1_RAT	38 kDa	0	0	0	0	0	0	0	0	0	0	0	0	0	0	0	0	0	0	0	0	0	0	0	0	0	0	0	0	0	0	0	0	0	0	0	1	0	0	0	0	0	0	0	1	0	0	0
LIM and SH3 domain protein 1 OS=Rattus norvegicus GN=Lasp1 PE=1 SV=1	LASP1_RAT	30 kDa	1	0	0	0	0	1	1	2	0	0	0	0	0	0	0	0	0	0	0	0	0	0	1	0	0	0	0	1	0	0	2	1	0	0	0	0	1	4	2	3	0	0	1	1	0	0	1
UMP-CMP kinase OS=Rattus norvegicus GN=Cmpk1 PE=1 SV=2	KCY_RAT	22 kDa	1	0	0	0	0	0	0	0	0	0	0	0	1	2	2	2	1	1	0	0	2	1	1	1	1	0	0	0	1	1	1	2	1	0	0	0	0	1	0	1	0	0	0	0	0	0	0
Angiopoietin-related protein 4 OS=Rattus norvegicus GN=Angptl4 PE=1 SV=1	ANGL4_RAT	45 kDa	0	0	0	0	0	0	0	0	2	0	0	1	0	0	0	0	1	1	0	1	1	0	0	1	1	0	3	1	0	0	0	0	0	0	0	0	0	0	0	0	0	0	0	0	1	2	0
Coatomer subunit gamma-1 OS=Rattus norvegicus GN=Copg1 PE=2 SV=1	COPG1_RAT	98 kDa	0	0	1	0	0	1	0	0	0	0	1	1	1	0	0	1	0	0	0	0	0	0	1	1	0	0	0	0	0	0	0	0	0	1	0	0	0	1	0	0	0	1	1	1	0	1	0
Protocadherin-16 OS=Rattus norvegicus GN=Dchs1 PE=3 SV=2	PCD16_RAT	346 kDa	2	0	2	0	0	0	1	0	0	0	1	2	2	2	1	1	0	0	0	0	0	0	0	0	0	0	0	0	0	0	0	0	0	0	0	0	2	1	0	0	0	2	0	0	2	1	1
Protein disulfide-isomerase A3 OS=Rattus norvegicus GN=Pdia3 PE=1 SV=2	PDIA3_RAT	57 kDa	0	0	0	0	0	0	0	0	0	0	1	1	0	0	0	0	5	2	2	1	0	1	0	0	2	4	2	1	0	0	0	0	0	0	0	0	0	0	0	0	0	0	0	0	0	0	0
Kininogen-1 OS=Rattus norvegicus GN=Kng1 PE=2 SV=1	KNG1_RAT	71 kDa	0	2	4	2	3	0	0	0	0	0	0	0	1	1	0	1	0	2	2	1	0	0	3	0	0	0	0	0	0	0	0	0	4	2	3	2	4	3	4	1	3	3	0	0	0	2	0
Carbonic anhydrase 4 OS=Rattus norvegicus GN=Ca4 PE=1 SV=1	CAH4_RAT	35 kDa	0	0	1	0	1	0	0	1	0	0	0	0	1	1	1	1	0	1	0	0	0	1	0	1	0	0	0	0	1	0	0	0	0	2	0	1	1	0	1	0	0	1	2	0	0	2	0
Epithelial discoidin domain-containing receptor 1 OS=Rattus norvegicus GN=Ddr1 PE=2 SV=1	DDR1_RAT	101 kDa	0	0	0	0	1	0	0	0	0	0	0	0	0	0	1	1	0	0	0	0	0	0	0	1	0	0	0	0	0	0	0	0	0	0	0	0	0	0	0	0	1	1	0	1	0	0	1
Na(+)/H(+) exchange regulatory cofactor NHE-RF2 OS=Rattus norvegicus GN=Slc9a3r2 PE=1 SV=1	NHRF2_RAT	37 kDa	0	0	0	0	0	0	0	0	0	0	0	0	0	0	1	0	0	0	0	0	0	0	1	2	0	0	0	0	0	0	0	0	0	0	3	0	1	1	0	0	1	0	0	0	2	0	3
Intestinal-type alkaline phosphatase 2 OS=Rattus norvegicus PE=1 SV=1	PPBI2_RAT	60 kDa	0	0	0	0	0	0	0	0	16	17	0	0	0	0	0	0	0	0	0	0	0	0	0	0	0	2	0	0	0	0	0	0	0	0	0	0	0	0	0	0	0	0	0	0	0	0	0
Heat shock protein HSP 90-alpha OS=Rattus norvegicus GN=Hsp90aa1 PE=1 SV=3	HS90A_RAT	85 kDa	0	1	0	1	0	0	2	2	0	0	0	0	3	2	1	2	3	2	0	0	1	1	0	0	4	3	0	0	1	0	1	3	0	0	2	3	2	1	0	0	1	1	5	1	0	1	2
Platelet-derived growth factor receptor beta OS=Rattus norvegicus GN=Pdgfrb PE=2 SV=2	PGFRB_RAT	123 kDa	1	0	0	1	0	0	0	0	0	0	0	0	1	0	1	2	0	0	0	0	0	0	1	1	0	0	0	0	0	0	0	1	0	1	1	1	0	1	0	2	1	1	1	2	1	1	1
Reticulon-4 receptor-like 1 OS=Rattus norvegicus GN=Rtn4rl1 PE=2 SV=1	R4RL1_RAT	50 kDa	0	0	0	0	0	0	1	0	0	0	0	0	0	0	2	0	0	0	0	0	0	0	0	1	0	0	0	1	0	0	0	0	1	0	0	0	0	0	0	0	1	0	0	0	1	1	1
2-oxoglutarate and iron-dependent oxygenase domain-containing protein 3 OS=Rattus norvegicus GN=Ogfod3 PE=2 SV=1	OGFD3_RAT	35 kDa	0	0	0	0	0	0	0	0	0	0	0	0	0	0	1	0	0	0	0	0	0	0	1	1	0	0	0	0	0	0	0	0	0	0	1	0	1	0	1	0	0	3	1	3	1	1	1
Bone marrow stromal antigen 2 OS=Rattus norvegicus GN=Bst2 PE=1 SV=1	BST2_RAT	20 kDa	0	0	0	0	0	0	0	0	0	0	0	0	0	0	0	1	0	0	0	0	0	0	1	1	0	0	0	0	0	0	1	1	0	1	1	3	0	1	1	1	0	1	2	1	1	0	1
Group XV phospholipase A2 OS=Rattus norvegicus GN=Pla2g15 PE=1 SV=1	PAG15_RAT	47 kDa	0	0	0	1	0	0	0	2	0	0	0	0	0	0	1	1	0	0	0	0	0	0	0	0	1	0	0	0	0	0	0	0	0	0	0	1	0	0	0	0	0	0	0	1	0	0	0
PDZ domain-containing protein GIPC2 OS=Rattus norvegicus GN=Gipc2 PE=2 SV=1	GIPC2_RAT	34 kDa	0	0	0	0	0	0	0	0	0	0	0	0	1	0	0	0	0	1	0	1	0	0	0	0	0	0	0	0	0	1	0	0	0	1	0	0	2	1	1	0	0	0	1	0	0	0	0
Adhesion G protein-coupled receptor F5 OS=Rattus norvegicus GN=Adgrf5 PE=1 SV=1	AGRF5_RAT	149 kDa	0	0	0	0	1	1	0	0	0	0	0	0	0	1	1	0	0	1	0	0	0	0	1	1	0	0	0	0	0	1	0	0	0	1	0	0	1	1	0	0	1	1	0	1	2	1	0
Annexin A2 OS=Rattus norvegicus GN=Anxa2 PE=1 SV=2	ANXA2_RAT	39 kDa	0	1	0	0	0	0	0	0	0	0	0	0	0	0	0	0	1	2	0	0	0	0	3	0	0	0	0	0	0	0	2	1	0	0	1	0	0	1	2	1	0	0	2	0	0	0	0
CD81 antigen OS=Rattus norvegicus GN=Cd81 PE=1 SV=1	CD81_RAT	26 kDa	2	0	2	1	2	0	2	0	0	0	0	0	0	0	0	0	0	0	0	0	0	0	0	0	0	0	0	0	0	0	0	0	2	1	2	0	1	1	1	0	2	1	0	0	2	0	1
Ras-related protein Rab-7a OS=Rattus norvegicus GN=Rab7a PE=1 SV=2	RAB7A_RAT	24 kDa	0	0	0	0	0	0	0	0	0	0	0	0	0	0	1	1	1	0	0	0	0	0	0	0	0	0	0	0	0	0	0	0	0	0	1	1	1	2	0	1	0	0	1	1	0	1	0
Histamine N-methyltransferase OS=Rattus norvegicus GN=Hnmt PE=1 SV=3	HNMT_RAT	34 kDa	0	0	0	0	0	0	0	1	0	0	0	0	1	1	0	0	0	0	0	0	0	0	0	0	0	0	0	0	0	1	1	1	0	0	0	0	1	0	1	2	0	0	0	0	0	0	1
Aldehyde oxidase 4 OS=Rattus norvegicus GN=Aox4 PE=2 SV=1	AOXD_RAT	148 kDa	0	0	0	0	0	0	0	0	0	0	0	0	0	0	0	0	3	2	0	0	0	0	0	1	0	1	0	1	1	1	2	1	0	0	0	3	0	0	0	0	0	0	0	0	0	0	0
Dipeptidase 2 OS=Rattus norvegicus GN=Dpep2 PE=2 SV=1	DPEP2_RAT	53 kDa	1	1	0	0	0	0	0	0	0	0	0	0	0	0	0	0	0	0	0	0	0	0	1	2	0	0	0	1	0	0	1	1	0	0	0	2	0	0	0	0	0	0	0	0	0	0	1
Solute carrier family 22 member 5 OS=Rattus norvegicus GN=Slc22a5 PE=1 SV=1	S22A5_RAT	63 kDa	0	0	0	0	1	0	2	0	0	0	0	0	0	0	1	1	0	0	1	1	0	0	0	0	0	0	1	1	0	0	1	1	0	0	0	0	0	1	1	1	0	0	1	1	0	0	1
Neurotrimin OS=Rattus norvegicus GN=Ntm PE=1 SV=1	NTRI_RAT	38 kDa	1	2	1	1	1	0	0	1	0	1	0	1	1	1	1	0	0	0	0	0	0	0	1	1	0	0	0	0	0	1	1	0	0	1	1	0	0	1	1	2	0	1	1	2	1	1	0
10 kDa heat shock protein, mitochondrial OS=Rattus norvegicus GN=Hspe1 PE=1 SV=3	CH10_RAT	11 kDa	0	0	0	0	0	0	0	0	0	0	1	1	0	0	0	1	0	1	0	0	0	0	0	1	0	0	0	0	0	0	1	1	0	0	0	0	0	0	0	0	0	0	0	0	0	0	0
cAMP-dependent protein kinase type II-alpha regulatory subunit OS=Rattus norvegicus GN=Prkar2a PE=1 SV=3	KAP2_RAT	46 kDa	0	0	0	0	0	0	0	1	0	0	0	0	0	0	0	0	0	0	0	0	0	0	0	0	0	0	0	0	0	0	1	2	0	0	0	0	1	2	0	1	0	0	0	0	0	0	0
Solute carrier organic anion transporter family member 4C1 OS=Rattus norvegicus GN=Slco4c1 PE=1 SV=1	SO4C1_RAT	79 kDa	1	0	0	0	1	0	3	0	0	0	0	0	0	0	0	0	0	0	0	0	0	0	0	0	0	0	0	0	0	0	1	1	0	0	0	0	1	0	2	0	0	0	1	0	0	0	0
Aldehyde dehydrogenase, dimeric NADP-preferring OS=Rattus norvegicus GN=Aldh3a1 PE=1 SV=3	AL3A1_RAT	50 kDa	0	0	0	2	0	0	0	4	2	3	0	0	0	0	0	0	0	1	0	0	0	0	0	1	0	0	0	0	1	0	0	0	0	1	0	1	0	0	0	0	0	0	0	0	0	0	0
Beta-ureidopropionase OS=Rattus norvegicus GN=Upb1 PE=1 SV=1	BUP1_RAT	44 kDa	1	2	0	0	0	0	1	2	0	0	0	0	1	1	1	0	1	1	0	0	0	0	0	0	0	0	0	0	1	1	1	0	0	0	0	1	0	0	0	1	0	0	0	1	0	0	0
Pyruvate kinase PKM OS=Rattus norvegicus GN=Pkm PE=1 SV=3	KPYM_RAT	58 kDa	0	1	0	0	0	0	0	0	0	0	0	0	0	0	1	1	0	0	0	0	1	0	0	1	0	0	0	0	0	0	0	1	0	2	1	0	1	0	2	2	0	0	0	1	2	1	0
5-oxoprolinase OS=Rattus norvegicus GN=Oplah PE=1 SV=2	OPLA_RAT	138 kDa	1	1	0	0	1	0	1	0	0	0	0	0	0	0	0	0	0	0	0	0	0	0	0	0	0	0	0	0	0	1	0	0	0	1	1	0	1	0	3	0	0	0	1	0	0	0	2
Xaa-Pro aminopeptidase 1 OS=Rattus norvegicus GN=Xpnpep1 PE=1 SV=1	XPP1_RAT	70 kDa	2	2	1	1	0	0	0	0	0	0	0	0	1	0	1	1	0	0	0	0	0	0	0	0	0	0	0	0	0	1	0	0	0	1	0	1	0	1	0	0	1	1	0	0	0	0	1
Spondin-1 OS=Rattus norvegicus GN=Spon1 PE=1 SV=1	SPON1_RAT	91 kDa	0	0	0	0	0	0	0	0	0	0	0	1	1	1	0	0	0	0	0	0	0	0	0	0	0	0	0	0	0	0	0	0	0	0	1	2	0	0	0	1	0	0	0	2	0	1	0
Ras-related C3 botulinum toxin substrate 1 OS=Rattus norvegicus GN=Rac1 PE=1 SV=1	RAC1_RAT	21 kDa	0	0	1	0	2	1	0	2	0	1	0	0	1	2	1	0	0	1	2	2	0	1	1	0	2	2	2	1	1	0	1	1	1	1	1	1	0	0	1	2	0	1	0	0	0	0	1
Serum paraoxonase/arylesterase 1 OS=Rattus norvegicus GN=Pon1 PE=1 SV=3	PON1_RAT	39 kDa	0	0	1	0	0	0	0	0	0	0	0	0	0	1	0	0	0	0	0	0	0	0	1	1	0	0	0	0	0	0	0	0	1	0	1	0	1	2	1	0	1	0	0	0	0	0	0
Serine protease inhibitor Kazal-type 1-like OS=Rattus norvegicus GN=Spink1l PE=1 SV=2	ISK1L_RAT	9 kDa	0	0	0	0	0	0	0	0	1	2	0	0	0	0	0	0	0	0	0	0	0	0	0	0	0	0	3	2	0	0	0	0	0	0	1	2	0	0	0	0	0	0	0	0	0	0	0
Protein kinase C and casein kinase substrate in neurons 2 protein OS=Rattus norvegicus GN=Pacsin2 PE=1 SV=2	PACN2_RAT	56 kDa	0	0	0	0	0	0	0	0	0	0	0	0	0	0	0	0	0	0	0	0	0	0	0	0	0	0	0	0	0	0	1	0	0	0	0	0	0	0	0	1	0	0	0	0	0	0	0
Vacuolar protein sorting-associated protein 28 homolog OS=Rattus norvegicus GN=Vps28 PE=2 SV=1	VPS28_RAT	26 kDa	0	0	1	1	1	1	0	0	0	0	0	0	1	0	3	1	0	1	0	0	0	0	1	1	0	0	0	0	0	0	0	0	1	0	1	1	0	0	1	0	0	1	1	1	0	1	0
Lipopolysaccharide-binding protein OS=Rattus norvegicus GN=Lbp PE=2 SV=1	LBP_RAT	54 kDa	0	0	0	0	0	0	0	0	0	0	0	0	0	0	0	0	0	0	0	0	0	0	0	1	0	0	0	0	0	0	0	0	0	0	0	1	0	0	0	0	0	0	0	0	0	0	0
Protein NDRG1 OS=Rattus norvegicus GN=Ndrg1 PE=1 SV=1	NDRG1_RAT	43 kDa	0	0	0	1	0	0	0	1	0	0	0	0	1	0	1	1	0	0	0	0	0	0	0	1	0	1	1	0	1	1	0	0	0	1	0	2	1	1	1	1	0	1	1	2	0	1	0
Myoglobin OS=Rattus norvegicus GN=Mb PE=1 SV=3	MYG_RAT	17 kDa	0	0	1	1	0	0	0	0	0	0	0	0	0	0	3	0	0	0	0	0	0	0	0	0	0	0	0	0	0	0	0	0	0	0	0	0	0	0	1	0	0	0	0	1	0	1	0
CUB and zona pellucida-like domain-containing protein 1 OS=Rattus norvegicus GN=Cuzd1 PE=2 SV=2	CUZD1_RAT	69 kDa	0	0	0	0	0	0	0	0	13	9	0	0	0	0	0	0	0	0	0	0	0	0	0	0	0	0	0	0	0	0	0	0	0	0	0	0	0	0	0	0	0	0	0	0	0	0	0
F-actin-capping protein subunit alpha-2 OS=Rattus norvegicus GN=Capza2 PE=1 SV=1	CAZA2_RAT	33 kDa	0	1	0	0	0	0	0	0	0	0	0	0	1	1	2	1	1	1	0	0	0	0	0	0	0	0	0	0	0	0	1	1	0	0	0	2	0	1	1	1	0	1	0	0	1	0	0
Placenta-expressed transcript 1 protein OS=Rattus norvegicus GN=Plet1 PE=2 SV=1	PLET1_RAT	27 kDa	0	0	0	0	1	1	0	1	0	0	0	0	1	0	0	0	0	0	0	0	0	0	0	0	0	0	0	0	1	0	0	0	0	1	1	1	2	0	0	0	1	1	0	0	2	2	1
Deoxyribonuclease-2-alpha OS=Rattus norvegicus GN=Dnase2 PE=2 SV=1	DNS2A_RAT	38 kDa	0	0	0	0	0	0	0	0	0	0	0	0	0	0	0	0	2	1	0	0	1	1	0	0	2	2	0	0	0	0	0	0	0	0	0	0	0	0	0	0	0	0	0	0	1	0	0
Sushi, nidogen and EGF-like domain-containing protein 1 OS=Rattus norvegicus GN=Sned1 PE=2 SV=2	SNED1_RAT	151 kDa	0	1	0	0	0	0	0	0	0	0	0	1	1	0	1	1	0	0	0	0	0	0	0	1	0	0	0	0	1	1	0	0	0	0	1	0	0	1	0	0	1	0	1	2	0	0	0
Sulfite oxidase, mitochondrial OS=Rattus norvegicus GN=Suox PE=1 SV=2	SUOX_RAT	61 kDa	0	0	0	1	0	0	0	0	0	0	0	0	0	0	0	0	0	0	0	0	0	0	0	1	0	0	0	0	0	0	0	0	1	0	1	0	0	0	0	0	0	0	0	0	0	0	2
Tumor necrosis factor receptor superfamily member 6 OS=Rattus norvegicus GN=Fas PE=1 SV=1	TNR6_RAT	37 kDa	0	0	0	0	0	0	0	0	0	0	0	0	0	0	0	0	0	0	0	0	0	0	1	1	0	0	0	0	0	0	0	0	0	1	0	0	0	0	0	0	0	0	0	0	0	0	0
Enolase-phosphatase E1 OS=Rattus norvegicus GN=Enoph1 PE=2 SV=1	ENOPH_RAT	29 kDa	0	0	0	0	0	0	0	0	0	0	0	0	0	0	0	0	0	0	0	0	0	0	0	0	0	0	0	0	0	0	0	0	0	0	0	0	0	0	0	0	0	0	0	0	0	0	0
Adhesion G-protein coupled receptor G1 OS=Rattus norvegicus GN=Adgrg1 PE=1 SV=1	AGRG1_RAT	?	0	0	0	0	0	0	0	0	0	0	0	0	0	0	1	0	0	0	0	0	1	1	0	1	0	1	0	0	1	1	0	2	0	1	0	0	0	0	0	0	1	1	0	2	0	0	1
Cadherin-6 OS=Rattus norvegicus GN=Cdh6 PE=1 SV=1	CADH6_RAT	88 kDa	1	2	0	0	0	0	1	1	0	0	1	1	0	0	0	2	0	0	0	0	0	0	0	0	0	0	0	0	0	0	0	0	0	0	0	0	1	0	0	0	1	2	0	0	1	1	1
Follitropin subunit beta OS=Rattus norvegicus GN=Fshb PE=2 SV=2	FSHB_RAT	15 kDa	0	0	0	0	1	1	0	0	0	0	2	0	1	0	0	0	0	0	0	0	0	1	0	0	0	0	0	0	0	0	0	0	1	1	1	0	2	0	0	0	0	0	0	0	1	0	1
S-formylglutathione hydrolase OS=Rattus norvegicus GN=Esd PE=2 SV=1	ESTD_RAT	31 kDa	0	0	0	0	0	0	0	0	0	0	0	0	1	0	0	2	0	0	0	0	0	0	0	0	0	0	0	0	0	0	0	0	0	0	0	0	0	0	0	0	0	0	0	0	0	0	0
Cystatin-A OS=Rattus norvegicus GN=Csta PE=1 SV=1	CYTA_RAT	12 kDa	0	0	0	0	0	0	0	0	2	0	0	0	0	1	0	0	0	0	0	0	0	0	0	1	1	1	0	0	1	0	0	0	0	0	0	0	0	0	0	0	0	0	0	0	0	0	0
Opioid-binding protein/cell adhesion molecule OS=Rattus norvegicus GN=Opcml PE=1 SV=2	OPCM_RAT	38 kDa	0	1	1	0	0	0	2	1	0	0	0	0	0	0	0	0	1	0	0	0	1	0	0	0	0	0	0	0	1	1	0	0	0	0	0	1	1	0	1	1	0	0	1	2	1	1	1
Thioredoxin, mitochondrial OS=Rattus norvegicus GN=Txn2 PE=2 SV=1	THIOM_RAT	18 kDa	0	0	0	0	0	0	0	0	0	0	0	0	0	0	0	0	0	0	0	0	0	0	0	0	0	0	0	0	0	0	0	0	0	0	0	0	0	0	0	0	0	0	0	0	0	0	0
Metalloproteinase inhibitor 3 OS=Rattus norvegicus GN=Timp3 PE=2 SV=1	TIMP3_RAT	24 kDa	0	0	0	0	0	0	0	0	0	0	0	0	0	0	0	0	0	1	0	0	0	0	2	1	0	0	0	0	0	1	0	0	0	0	1	0	0	0	0	0	0	0	1	0	0	0	1
Solute carrier family 12 member 3 OS=Rattus norvegicus GN=Slc12a3 PE=2 SV=2	S12A3_RAT	111 kDa	0	0	0	1	0	1	0	0	0	0	0	0	0	0	0	0	0	0	0	0	0	0	0	0	0	0	0	0	0	0	0	0	0	2	0	1	0	0	1	0	0	2	0	0	0	0	0
Catechol O-methyltransferase OS=Rattus norvegicus GN=Comt PE=1 SV=2	COMT_RAT	30 kDa	2	1	0	0	0	0	0	0	0	0	0	0	0	0	1	1	0	0	0	0	0	0	0	0	0	0	1	0	0	0	0	0	0	0	2	0	0	0	0	0	1	0	1	1	0	0	0
WD repeat-containing protein 1 OS=Rattus norvegicus GN=Wdr1 PE=1 SV=3	WDR1_RAT	66 kDa	0	0	0	0	0	0	0	0	0	0	0	0	1	0	0	2	0	0	0	0	0	0	0	0	0	0	0	0	0	1	0	0	1	0	0	0	1	0	0	0	1	0	0	0	0	0	0
Glycerol kinase OS=Rattus norvegicus GN=Gk PE=2 SV=1	GLPK_RAT	57 kDa	2	2	0	0	0	0	0	0	0	0	0	0	0	0	1	0	0	1	0	0	1	1	0	0	0	0	0	0	0	1	1	0	0	0	0	0	1	0	0	0	0	0	0	0	0	1	0
Hypoxia up-regulated protein 1 OS=Rattus norvegicus GN=Hyou1 PE=1 SV=1	HYOU1_RAT	111 kDa	0	0	0	0	0	0	0	0	0	0	0	1	0	0	0	0	0	1	1	1	1	1	1	1	0	1	0	2	0	0	1	1	0	0	0	0	0	0	0	0	0	0	0	0	0	0	0
Leucine-rich repeat transmembrane protein FLRT2 OS=Rattus norvegicus GN=Flrt2 PE=1 SV=1	FLRT2_RAT	74 kDa	0	0	0	0	0	0	0	0	0	0	0	0	0	0	0	0	0	0	0	0	0	0	0	0	0	0	0	0	0	0	0	0	0	1	0	1	0	1	0	1	0	1	0	1	1	1	0
3-ketoacyl-CoA thiolase, mitochondrial OS=Rattus norvegicus GN=Acaa2 PE=2 SV=1	THIM_RAT	42 kDa	0	0	0	0	0	0	0	0	0	0	0	0	0	0	0	0	0	0	0	0	0	0	2	1	0	0	0	0	0	0	0	1	0	0	0	0	0	0	0	0	0	0	0	0	0	0	0
Ubiquitin-fold modifier 1 OS=Rattus norvegicus GN=Ufm1 PE=3 SV=1	UFM1_RAT	9 kDa	0	0	0	0	0	0	0	0	0	0	0	0	0	0	0	0	0	0	0	0	0	0	0	0	0	0	0	0	0	0	0	0	0	0	0	0	0	0	0	0	0	0	0	0	0	0	0
Adenosine deaminase OS=Rattus norvegicus GN=Ada PE=1 SV=3	ADA_RAT	40 kDa	0	0	0	0	0	0	0	0	2	2	0	0	0	0	0	0	0	0	0	0	0	0	2	1	0	0	0	0	0	0	1	1	0	0	0	0	1	0	0	0	0	0	0	0	1	1	0
Stress-70 protein, mitochondrial OS=Rattus norvegicus GN=Hspa9 PE=1 SV=3	GRP75_RAT	74 kDa	0	0	0	0	0	1	0	1	0	1	1	1	0	1	0	0	0	0	0	0	0	0	0	0	0	0	0	0	0	0	0	0	0	1	0	0	1	1	0	0	2	1	0	0	0	1	0
C-type lectin domain family 4 member F OS=Rattus norvegicus GN=Clec4f PE=1 SV=1	CLC4F_RAT	61 kDa	0	0	0	0	0	0	0	0	0	0	0	0	0	0	0	0	0	0	0	0	0	0	2	0	0	0	0	0	0	0	0	0	1	0	0	0	0	1	0	0	0	1	0	0	1	0	1
Cationic trypsin-3 OS=Rattus norvegicus GN=Try3 PE=2 SV=1	TRY3_RAT	26 kDa	0	0	0	0	0	0	0	0	6	12	0	0	0	0	0	0	0	0	0	0	0	0	0	0	1	0	0	0	0	0	0	0	0	0	0	0	0	0	0	0	0	0	0	0	0	0	0
Solute carrier family 12 member 1 OS=Rattus norvegicus GN=Slc12a1 PE=1 SV=1	S12A1_RAT	121 kDa	0	0	0	1	0	0	0	0	0	0	0	0	1	0	0	1	0	0	0	0	1	0	0	1	0	0	0	0	0	0	0	0	0	0	0	0	0	0	0	0	2	2	0	0	1	0	0
Disabled homolog 2 OS=Rattus norvegicus GN=Dab2 PE=1 SV=1	DAB2_RAT	82 kDa	0	0	0	0	0	0	0	0	0	0	0	0	1	0	0	1	0	0	0	0	0	0	1	0	0	0	0	0	0	0	0	0	0	1	1	1	0	0	1	0	0	0	0	1	0	0	0
STE20-like serine/threonine-protein kinase OS=Rattus norvegicus GN=Slk PE=1 SV=1	SLK_RAT	138 kDa	0	0	0	0	0	0	0	1	0	0	1	0	0	0	0	0	1	1	1	1	0	0	0	0	1	1	2	1	0	0	1	1	0	0	0	0	0	0	0	0	0	0	0	0	0	0	0
Argininosuccinate lyase OS=Rattus norvegicus GN=Asl PE=2 SV=1	ARLY_RAT	52 kDa	0	1	0	2	0	0	0	0	0	0	0	0	0	0	1	1	0	0	0	0	0	0	0	0	0	1	0	0	0	1	0	0	0	0	1	0	0	0	0	0	0	0	0	0	0	0	2
Oncoprotein-induced transcript 3 protein OS=Rattus norvegicus GN=Oit3 PE=2 SV=1	OIT3_RAT	60 kDa	0	0	0	0	0	0	0	0	0	0	0	0	0	0	0	0	0	0	0	0	0	0	0	0	0	0	0	0	0	0	0	0	0	0	1	0	0	0	0	0	0	1	1	1	0	0	0
Platelet factor 4 OS=Rattus norvegicus GN=Pf4 PE=1 SV=1	PLF4_RAT	11 kDa	0	0	0	0	0	0	0	0	0	0	0	0	0	0	0	0	0	0	0	0	0	0	0	0	0	0	0	0	0	0	0	0	0	0	0	0	0	0	0	0	0	0	0	0	0	0	0
Solute carrier family 22 member 2 OS=Rattus norvegicus GN=Slc22a2 PE=1 SV=1	S22A2_RAT	62 kDa	0	0	0	0	0	0	0	0	0	0	0	0	2	0	0	0	0	0	0	0	0	0	0	0	0	0	0	0	0	0	0	0	0	2	0	0	2	0	1	1	0	0	0	0	0	0	1
Seminal vesicle secretory protein 4 OS=Rattus norvegicus GN=Svs4 PE=1 SV=1	SVS4_RAT	12 kDa	0	0	0	0	0	0	0	1	0	1	0	0	0	0	0	0	0	0	0	0	0	0	0	0	0	0	1	1	0	0	0	0	0	0	3	2	0	0	1	0	0	0	0	0	0	0	0
Keratin, type II cytoskeletal 2 epidermal OS=Rattus norvegicus GN=Krt2 PE=3 SV=1	K22E_RAT	69 kDa	1	2	0	0	0	0	1	0	3	6	0	2	0	0	2	0	2	3	1	0	0	0	0	0	1	1	0	2	0	0	0	0	0	0	0	0	0	0	0	0	0	0	0	0	0	0	0
Anionic trypsin-2 OS=Rattus norvegicus GN=Prss2 PE=1 SV=2	TRY2_RAT	26 kDa	0	0	0	0	0	0	0	0	6	2	0	0	0	0	0	0	0	0	0	0	0	0	0	0	0	0	0	0	0	0	0	0	0	0	0	0	0	0	0	0	0	0	0	0	0	0	0
Clathrin heavy chain 1 OS=Rattus norvegicus GN=Cltc PE=1 SV=3	CLH1_RAT	192 kDa	0	0	0	0	0	0	0	0	0	0	0	0	0	0	0	0	0	0	0	0	0	0	0	0	0	0	0	0	0	0	0	0	0	1	0	0	0	0	0	0	0	1	0	0	0	1	2
Nucleotide exchange factor SIL1 OS=Rattus norvegicus GN=Sil1 PE=2 SV=1	SIL1_RAT	52 kDa	0	0	0	0	0	0	0	0	0	0	0	0	0	0	0	0	2	1	2	1	2	1	0	0	0	2	0	2	0	0	0	0	0	0	0	0	0	0	0	0	0	0	0	0	0	0	0
DnaJ homolog subfamily C member 5 OS=Rattus norvegicus GN=Dnajc5 PE=1 SV=1	DNJC5_RAT	22 kDa	0	0	0	0	0	0	0	0	0	0	2	0	0	0	0	0	1	2	1	1	0	0	0	0	3	0	1	1	0	0	2	0	0	0	0	0	0	0	0	0	0	0	0	0	0	0	0
P-selectin OS=Rattus norvegicus GN=Selp PE=2 SV=1	LYAM3_RAT	84 kDa	1	0	0	0	0	0	0	0	0	0	0	0	0	0	0	0	0	0	0	0	0	0	0	0	0	0	0	0	0	0	0	0	0	0	0	1	0	0	0	0	0	0	0	0	0	0	0
Cluster of Killer cell lectin-like receptor subfamily B member 1A OS=Rattus norvegicus GN=Klrb1a PE=1 SV=1 (KLRBA_RAT)	KLRBA_RAT [2]	25 kDa	0	0	0	0	0	0	0	0	0	0	0	0	0	0	0	0	0	0	0	0	0	0	0	0	0	0	0	0	0	0	0	0	1	0	0	0	0	0	0	0	0	0	0	0	0	0	0
Serine protease hepsin OS=Rattus norvegicus GN=Hpn PE=2 SV=1	HEPS_RAT	45 kDa	0	0	1	0	0	0	1	0	0	0	0	0	1	0	0	0	0	0	0	0	0	0	0	0	0	0	0	0	1	0	0	0	0	0	1	1	0	0	0	0	0	0	2	0	1	0	0
Inositol oxygenase OS=Rattus norvegicus GN=Miox PE=1 SV=2	MIOX_RAT	33 kDa	0	0	0	0	0	0	0	2	0	0	0	0	1	0	0	0	0	0	0	0	0	0	0	0	0	0	0	0	0	0	0	1	0	0	0	0	2	0	1	0	0	0	0	0	0	0	0
Chymotrypsin-C OS=Rattus norvegicus GN=Ctrc PE=1 SV=1	CTRC_RAT	29 kDa	0	0	0	0	0	0	0	0	5	3	0	0	0	0	0	0	0	0	0	0	0	0	0	0	0	0	0	0	0	1	0	0	0	0	0	0	0	0	0	0	0	0	0	0	0	0	0
60S ribosomal protein L12 OS=Rattus norvegicus GN=Rpl12 PE=2 SV=1	RL12_RAT	18 kDa	0	0	0	0	0	0	0	0	0	0	0	0	0	0	0	0	0	0	0	0	0	0	0	0	0	0	0	0	0	0	0	0	0	0	0	0	0	0	0	0	0	0	0	0	0	0	0
Aromatic-L-amino-acid decarboxylase OS=Rattus norvegicus GN=Ddc PE=1 SV=1	DDC_RAT	54 kDa	1	1	0	0	0	0	0	1	0	0	0	0	0	0	3	2	0	0	0	0	0	0	0	0	0	0	0	0	0	0	0	0	0	0	0	0	0	0	0	0	0	0	0	0	0	1	0
Nuclear migration protein nudC OS=Rattus norvegicus GN=Nudc PE=1 SV=1	NUDC_RAT	38 kDa	0	0	0	0	0	0	0	0	0	0	0	0	0	0	0	0	0	0	0	0	0	0	0	0	0	0	0	0	0	0	0	0	0	0	0	0	0	0	0	0	0	0	0	0	0	0	0
Prominin-2 OS=Rattus norvegicus GN=Prom2 PE=1 SV=1	PROM2_RAT	93 kDa	0	0	0	0	0	0	0	0	0	0	0	1	0	0	1	0	1	1	1	2	0	0	0	0	0	0	1	1	0	0	0	0	0	0	0	0	0	0	0	0	0	0	0	0	0	0	0
Cytochrome b5 type B OS=Rattus norvegicus GN=Cyb5b PE=1 SV=2	CYB5B_RAT	16 kDa	0	0	0	0	0	0	0	0	0	0	0	0	0	0	0	0	0	0	0	0	0	0	0	0	0	0	0	0	0	0	0	0	0	0	0	0	0	0	0	0	0	0	0	0	0	0	0
DNA damage-binding protein 1 OS=Rattus norvegicus GN=Ddb1 PE=1 SV=1	DDB1_RAT	127 kDa	0	0	0	0	0	0	0	0	0	0	0	0	0	0	0	0	0	0	0	0	0	0	0	0	0	0	0	0	0	0	0	0	0	0	0	0	0	0	0	0	0	0	0	0	0	0	0
Arylamine N-acetyltransferase 1 OS=Rattus norvegicus GN=Nat1 PE=2 SV=1	ARY1_RAT	33 kDa	0	0	0	0	0	0	0	0	0	0	0	0	0	0	0	0	0	0	0	0	0	0	0	0	0	0	0	0	0	0	0	0	0	0	0	0	0	0	0	0	0	0	0	0	0	0	0
T-cell surface glycoprotein CD8 alpha chain OS=Rattus norvegicus GN=Cd8a PE=1 SV=1	CD8A_RAT	26 kDa	0	0	0	0	0	0	0	0	0	0	0	0	0	0	0	0	0	0	0	0	0	0	0	0	0	0	0	0	0	0	0	1	0	0	0	0	0	0	0	0	0	0	0	0	0	0	0
Mucosal addressin cell adhesion molecule 1 OS=Rattus norvegicus GN=Madcam1 PE=2 SV=1	MADCA_RAT	43 kDa	0	0	0	0	0	0	0	0	1	0	0	0	0	0	0	1	0	0	0	0	0	0	0	0	0	0	0	0	0	0	0	0	0	0	0	1	0	0	0	0	0	0	0	0	0	0	0
Annexin A3 OS=Rattus norvegicus GN=Anxa3 PE=1 SV=4	ANXA3_RAT	36 kDa	0	0	0	0	0	0	0	0	0	0	0	0	0	0	0	0	0	0	0	0	0	0	1	2	0	0	0	0	0	0	0	0	0	0	0	0	0	0	0	0	0	0	0	0	0	0	0
Carboxypeptidase D OS=Rattus norvegicus GN=Cpd PE=1 SV=2	CBPD_RAT	153 kDa	0	0	0	0	0	0	0	0	0	0	0	0	0	0	0	0	0	0	0	0	0	0	0	0	0	0	0	0	0	0	0	0	0	0	0	1	0	0	0	0	0	0	1	2	0	0	0
Haloacid dehalogenase-like hydrolase domain-containing protein 2 OS=Rattus norvegicus GN=Hdhd2 PE=2 SV=1	HDHD2_RAT	29 kDa	0	0	0	0	0	0	0	0	0	0	0	0	0	0	0	0	0	0	0	0	0	0	0	0	0	0	0	0	0	0	0	0	0	0	0	0	0	0	0	0	0	0	0	0	0	0	0
Sodium- and chloride-dependent transporter XTRP3 OS=Rattus norvegicus GN=Slc6a20 PE=2 SV=1	S6A20_RAT	69 kDa	0	0	0	0	0	0	2	1	0	0	0	0	0	0	0	0	0	0	0	0	0	0	0	0	0	0	0	0	0	0	1	0	0	0	0	0	1	1	1	1	0	0	1	1	0	0	0
Glutathione S-transferase Mu 1 OS=Rattus norvegicus GN=Gstm1 PE=1 SV=2	GSTM1_RAT	26 kDa	0	0	0	0	0	0	0	0	0	0	0	0	0	0	2	1	0	1	0	1	0	0	0	0	0	0	0	0	0	0	1	1	0	0	0	0	0	0	0	0	0	0	0	0	0	0	0
Mucosal pentraxin OS=Rattus norvegicus GN=Mptx1 PE=2 SV=1	MPTX_RAT	24 kDa	0	0	0	0	0	0	1	3	3	2	0	0	0	0	0	0	0	0	0	0	0	0	0	0	0	0	0	0	0	0	0	0	0	0	0	0	0	0	0	0	1	0	0	0	0	0	0
Endoplasmin OS=Rattus norvegicus GN=Hsp90b1 PE=1 SV=2	ENPL_RAT	93 kDa	0	0	0	0	0	0	0	0	0	0	0	0	0	0	0	0	2	0	0	2	0	0	0	0	1	1	0	0	0	0	1	1	0	0	0	0	0	0	0	0	0	0	0	0	0	1	0
Glutaredoxin-1 OS=Rattus norvegicus GN=Glrx PE=3 SV=3	GLRX1_RAT	12 kDa	0	0	0	0	0	0	0	0	0	0	0	0	0	0	0	0	0	0	0	0	0	0	0	0	0	0	0	0	0	0	0	0	0	0	0	0	0	0	0	0	0	0	0	0	0	0	0
Mucin-4 OS=Rattus norvegicus GN=Muc4 PE=1 SV=2	MUC4_RAT	248 kDa	0	0	0	0	0	0	0	0	0	0	0	0	0	0	0	0	0	0	0	0	0	0	0	0	0	0	0	0	0	0	0	0	0	0	0	1	0	0	0	0	2	2	0	0	2	1	0
Alpha-1,6-mannosyl-glycoprotein 2-beta-N-acetylglucosaminyltransferase OS=Rattus norvegicus GN=Mgat2 PE=1 SV=1	MGAT2_RAT	51 kDa	0	0	0	0	0	0	0	0	0	0	0	0	0	0	0	1	0	0	0	0	0	0	1	2	0	0	0	0	0	0	0	0	0	0	2	0	0	0	0	1	0	0	1	0	2	0	0
Plasma kallikrein OS=Rattus norvegicus GN=Klkb1 PE=1 SV=1	KLKB1_RAT	71 kDa	0	0	0	0	0	0	0	0	0	0	0	0	1	0	0	0	0	0	0	0	0	0	0	0	0	0	0	0	0	0	0	0	0	0	0	0	0	0	0	0	0	0	0	0	0	0	0
Glandular kallikrein-10 OS=Rattus norvegicus GN=Klk10 PE=1 SV=2	KLK10_RAT	29 kDa	7	0	0	0	0	0	0	6	0	0	0	0	0	0	0	6	0	7	0	7	0	0	0	0	0	6	7	0	8	0	0	0	0	0	0	6	7	0	0	0	0	0	0	0	0	0	0
Arginase-1 OS=Rattus norvegicus GN=Arg1 PE=1 SV=2	ARGI1_RAT	35 kDa	0	0	0	0	0	0	0	0	0	0	0	1	0	0	0	0	0	0	0	0	0	0	0	0	0	0	0	0	0	0	1	1	0	0	0	0	1	3	0	0	0	0	0	0	0	0	0
Superoxide dismutase [Mn], mitochondrial OS=Rattus norvegicus GN=Sod2 PE=1 SV=2	SODM_RAT	25 kDa	0	0	0	0	0	0	0	0	2	1	0	1	0	0	0	0	0	0	0	0	0	0	0	0	0	0	0	0	0	0	1	1	0	0	0	0	1	0	0	0	0	0	0	0	0	0	0
Gamma-enolase OS=Rattus norvegicus GN=Eno2 PE=1 SV=2	ENOG_RAT	47 kDa	0	0	0	0	0	0	0	0	0	0	0	0	0	0	0	0	0	0	0	0	0	0	0	2	0	0	0	0	0	0	1	0	0	0	0	0	0	0	0	0	0	0	0	0	0	0	0
Keratin, type I cytoskeletal 18 OS=Rattus norvegicus GN=Krt18 PE=1 SV=3	K1C18_RAT	48 kDa	0	0	0	0	0	0	0	0	0	0	0	0	0	0	0	0	0	0	0	0	0	0	0	0	0	0	0	0	0	0	0	0	0	0	0	0	0	0	0	0	0	0	0	0	4	1	0
Chymotrypsinogen B OS=Rattus norvegicus GN=Ctrb1 PE=1 SV=1	CTRB1_RAT	28 kDa	0	0	0	0	0	0	0	0	2	1	0	0	0	0	0	0	0	0	0	0	0	0	0	0	0	0	0	0	0	0	0	0	0	0	0	0	0	0	0	0	0	0	0	0	0	0	0
Cytochrome c, testis-specific OS=Rattus norvegicus GN=Cyct PE=2 SV=2	CYC2_RAT	12 kDa	0	0	0	0	0	0	0	0	0	0	0	0	0	0	0	0	0	0	0	0	2	3	0	0	1	0	0	0	0	0	0	0	0	0	0	0	0	0	0	0	0	0	0	0	0	0	0
Carboxypeptidase A1 OS=Rattus norvegicus GN=Cpa1 PE=2 SV=2	CBPA1_RAT	47 kDa	0	0	0	0	0	0	0	0	2	1	0	0	0	0	0	0	0	0	0	0	0	0	0	0	0	0	0	0	0	0	0	0	0	0	0	0	0	0	0	0	0	0	0	0	0	0	0
Fatty acid-binding protein, epidermal OS=Rattus norvegicus GN=Fabp5 PE=1 SV=3	FABP5_RAT	15 kDa	0	0	0	0	0	0	0	0	0	0	0	0	0	0	0	2	0	0	0	0	0	0	0	0	0	0	0	0	0	0	0	0	0	0	1	0	1	1	0	0	0	0	0	0	0	0	0
Cytochrome b5 OS=Rattus norvegicus GN=Cyb5a PE=1 SV=2	CYB5_RAT	15 kDa	0	0	0	0	0	0	0	0	0	0	0	0	0	0	0	0	0	0	0	0	0	0	0	0	0	0	0	0	0	0	0	0	0	0	0	0	0	0	0	0	0	0	0	0	0	0	0
NAD(P)H-hydrate epimerase OS=Rattus norvegicus GN=Apoa1bp PE=2 SV=1	NNRE_RAT	31 kDa	0	0	0	0	0	0	0	0	0	0	0	0	0	0	0	0	0	0	0	0	0	0	0	0	0	0	0	0	0	0	0	0	0	0	0	0	0	0	0	0	0	0	0	0	0	0	0
Alpha-crystallin B chain OS=Rattus norvegicus GN=Cryab PE=1 SV=1	CRYAB_RAT	20 kDa	0	0	0	0	0	0	0	0	0	0	0	0	0	2	0	0	0	0	0	0	0	0	0	0	0	0	0	0	0	0	0	0	0	0	0	0	0	0	0	0	0	0	0	0	0	0	0
Alpha-soluble NSF attachment protein OS=Rattus norvegicus GN=Napa PE=1 SV=2	SNAA_RAT	33 kDa	0	0	0	0	0	0	0	0	0	0	0	0	0	0	0	2	0	0	0	1	0	0	0	0	0	1	0	0	0	0	0	0	0	0	0	0	0	0	0	0	0	0	0	0	0	0	0
Fatty acid-binding protein 9 OS=Rattus norvegicus GN=Fabp9 PE=1 SV=1	FABP9_RAT	15 kDa	0	0	0	0	0	0	0	0	0	0	0	0	0	0	0	0	1	3	0	0	0	0	0	0	1	1	0	0	0	0	0	0	0	0	0	0	0	0	0	0	0	0	0	0	0	0	0
3'(2'),5'-bisphosphate nucleotidase 1 OS=Rattus norvegicus GN=Bpnt1 PE=1 SV=1	BPNT1_RAT	33 kDa	0	0	0	0	0	0	0	0	0	0	0	0	0	0	0	0	0	0	0	0	0	0	0	0	0	0	0	0	0	0	0	0	0	0	0	0	0	0	0	0	0	0	0	0	0	0	0
Gamma-glutamylaminecyclotransferase OS=Rattus norvegicus GN=Ggact PE=2 SV=1	GGACT_RAT	17 kDa	0	0	0	0	0	0	0	0	0	0	0	0	0	0	0	0	0	0	0	0	0	0	0	0	0	0	0	0	0	0	0	0	0	0	0	0	0	0	0	0	0	0	0	0	0	0	0
Putative L-aspartate dehydrogenase OS=Rattus norvegicus GN=Aspdh PE=2 SV=1	ASPD_RAT	31 kDa	0	0	0	0	0	0	0	0	0	0	0	0	0	0	0	0	0	0	0	0	0	0	0	0	0	0	0	0	0	0	0	0	0	0	0	0	0	0	1	0	0	0	0	0	0	0	0
Serine protease 30 OS=Rattus norvegicus GN=Prss30 PE=1 SV=1	PRS30_RAT	33 kDa	0	0	0	0	0	0	0	0	0	0	0	0	0	0	1	0	0	0	0	0	0	0	0	0	0	0	0	0	0	0	0	0	0	0	0	2	0	0	0	0	0	0	0	0	0	0	0
Fatty acid-binding protein, adipocyte OS=Rattus norvegicus GN=Fabp4 PE=1 SV=3	FABP4_RAT	15 kDa	0	0	0	0	0	0	0	0	0	0	0	0	0	0	0	0	0	1	0	0	0	0	0	0	0	0	0	0	0	0	0	0	0	0	0	0	0	0	0	0	0	0	0	0	2	0	0
Frataxin, mitochondrial OS=Rattus norvegicus GN=Fxn PE=1 SV=1	FRDA_RAT	23 kDa	0	0	0	0	0	0	0	0	0	0	0	0	0	0	0	0	0	0	0	0	0	0	0	0	0	0	0	0	0	0	0	0	0	0	0	0	0	0	0	0	0	0	0	0	0	0	0
Zymogen granule membrane protein 16 OS=Rattus norvegicus GN=Zg16 PE=2 SV=1	ZG16_RAT	18 kDa	0	0	0	0	0	0	0	0	2	1	0	0	0	0	0	0	0	0	0	0	0	0	0	0	0	0	0	0	0	0	0	0	0	0	0	0	0	0	0	0	0	0	0	0	0	0	0
Carboxypeptidase A2 OS=Rattus norvegicus GN=Cpa2 PE=1 SV=1	CBPA2_RAT	47 kDa	0	0	0	0	0	0	0	0	1	2	0	0	0	0	0	0	0	0	0	0	0	0	0	0	0	0	0	0	0	0	0	0	0	0	0	0	0	0	0	0	0	0	0	0	0	0	0
N(G),N(G)-dimethylarginine dimethylaminohydrolase 2 OS=Rattus norvegicus GN=Ddah2 PE=1 SV=1	DDAH2_RAT	30 kDa	0	0	0	0	0	0	0	0	0	0	0	0	0	0	0	0	0	0	0	0	0	0	0	0	0	0	0	0	0	0	0	0	0	0	0	0	0	0	0	0	0	0	0	0	0	0	0
[truncated: 9 more columns]

## Sheet: Table S4
Table S4. The details of differential proteins at different stages in four tumor-rejecting rats and the spectral counts in other groups.
Day5
Protein name	Accession Number	Uniprot	Control group				Tumor-rejecting group														Tumor group
			C-1-ave	C-2-ave	C-3-ave	C-4-ave	D5-1-ave	D5-2-ave	D5-3-ave	D5-4-ave	Fold change	P-value	D8-1-ave	D8-2-ave	D8-3-ave	D8-4-ave	D10-1-ave	D10-2-ave	D10-3-ave	D10-4-ave	D3-1-ave	D3-2-ave	D3-3-ave	D3-4-ave	D5-1-ave	D5-2-ave	D5-3-ave	D5-4-ave	D8-1-ave	D8-2-ave	D8-3-ave	D8-4-ave
Cluster of Secretoglobin family 2A member 2 OS=Rattus norvegicus GN=Scgb2a2 PE=1 SV=1 (SG2A2_RAT)	SG2A2_RAT [2]	P02780	6.5	13.5	17.5	15.5	38.5	81.5	19	56	3.67925	0.0389847	92	115	85.5	53.5	111.5	123	46.5	82.5	14	16.5	9.5	11.5	5	20.5	14	29.5	25.5	9	32	8
Cytochrome c, somatic OS=Rattus norvegicus GN=Cycs PE=1 SV=2	CYC_RAT	P62898	0	1	1.5	1	3.5	3	2	2.5	3.14286	0.00594273	2	2	2	5	2	1.5	2.5	6	2	2.5	2.5	2.5	2	1.5	4	6	3.5	2	3	3
Cluster of Submandibular glandular kallikrein-9 OS=Rattus norvegicus GN=Klk9 PE=1 SV=1 (KLK9_RAT)	KLK9_RAT [2]	P07647	12	37.5	33	29.5	55	130	45	90	2.85714	0.0410099	139.5	183	145.5	80.5	181.5	169	70.5	98.5	28	37.5	26	23	12	44	35	74	47	24	58	23.5
Transthyretin OS=Rattus norvegicus GN=Ttr PE=1 SV=1	TTHY_RAT	P02767	5.5	4.5	3.5	5	8	8.5	7	7	1.64865	0.00186648	4	7	6.5	3	2	5.5	6	2.5	3	1.5	4	4.5	4	3.5	3	2.5	3	3.5	2.5	2
Prostatic glandular kallikrein-6 OS=Rattus norvegicus GN=Klk6 PE=3 SV=1	KLK6_RAT	P36374	10	14.5	14	9.5	18.5	25	18	17.5	1.64583	0.0123262	21	35	27	17	30	35.5	24	16	12	12.5	15.5	15.5	9	14	16.5	27.5	6.5	11	22	19.5
Choline transporter-like protein 4 OS=Rattus norvegicus GN=Slc44a4 PE=2 SV=1	CTL4_RAT	Q6MG71	2	3	3	3	5	4	4	4.5	1.59091	0.00334328	5	2.5	3	4.5	5	6.5	4	4	2.5	4.5	5	4	4.5	3.5	5.5	4	1	1.5	3	2
Beta-2-microglobulin OS=Rattus norvegicus GN=B2m PE=1 SV=1	B2MG_RAT	P07151	7	7	7	7	11	11.5	10	10.5	1.53571	2.4474e-05	11.5	9.5	8	10.5	9.5	10	9.5	12	10	13.5	10	11.5	11.5	15	15.5	14	36	27	40.5	18
Apolipoprotein M OS=Rattus norvegicus GN=Apom PE=1 SV=2	APOM_RAT	P14630	3.5	5	4	4	5.5	6.5	6.5	6.5	1.51515	0.00185016	2	2.5	7	5.5	1	1.5	8	4.5	2.5	4	4.5	3.5	4	5.5	4.5	4	3	7	5.5	2
Lysosomal thioesterase PPT2 OS=Rattus norvegicus GN=Ppt2 PE=2 SV=1	PPT2_RAT	O70489	6	7.5	6.5	7	0.5	3	4.5	5	0.481481	0.0164113	2.5	2.5	4.5	7	5	3.5	4	8.5	7	4.5	4	5.5	7	4.5	7	5.5	4.5	5.5	3.5	1.5
Uromodulin OS=Rattus norvegicus GN=Umod PE=2 SV=1	UROM_RAT	P27590	87	187.5	241.5	123	77	68.5	79.5	72.5	0.465571	0.0475013	137	76	71	86.5	188.5	107.5	111.5	92.5	112	167.5	91.5	351.5	342	106.5	95.5	332.5	192.5	105	262.5	387.5
Lysosomal alpha-glucosidase OS=Rattus norvegicus GN=Gaa PE=2 SV=1	LYAG_RAT	Q6P7A9	17.5	26	20	18.5	6.5	11	9	8.5	0.426829	0.0014436	17.5	13	11	17.5	7.5	14.5	7	7	21	20	13.5	20.5	19	12	19	11	6.5	16	9	3
Syndecan-4 OS=Rattus norvegicus GN=Sdc4 PE=1 SV=1	SDC4_RAT	P34901	3	2	3	2.5	0	1	1.5	1.5	0.380952	0.008905	1.5	0.5	1	1.5	1	1	2	1	3	3	3.5	1	1.5	3	2.5	2	1	1.5	1	2.5
Day8
Protein name	Accession Number	Uniprot	Control group				Tumor-rejecting group														Tumor group
			C-1-ave	C-2-ave	C-3-ave	C-4-ave	D8-1-ave	D8-2-ave	D8-3-ave	D8-4-ave	Fold change	P-value	D5-1-ave	D5-2-ave	D5-3-ave	D5-4-ave	D10-1-ave	D10-2-ave	D10-3-ave	D10-4-ave	D3-1-ave	D3-2-ave	D3-3-ave	D3-4-ave	D5-1-ave	D5-2-ave	D5-3-ave	D5-4-ave	D8-1-ave	D8-2-ave	D8-3-ave	D8-4-ave
Metalloproteinase inhibitor 1 OS=Rattus norvegicus GN=Timp1 PE=1 SV=2	TIMP1_RAT	P30120	0	0	0	0.5	8	3.5	4.5	3.5	39	0.00448342	0.5	1.5	0	4	7	4.5	0	2	0	0.5	0	0	0	0.5	0.5	1	0.5	0	0	0
Cysteine-rich secretory protein 1 OS=Rattus norvegicus GN=Crisp1 PE=2 SV=1	CRIS1_RAT	P12020	0	1.5	0	0.5	11	6	7.5	2.5	13.5	0.0131739	1	4.5	4	3	18	7.5	4	3	0	0.5	3	0	0	1.5	6	4.5	0.5	0	8.5	0
Beta-glucuronidase OS=Rattus norvegicus GN=Gusb PE=2 SV=1	BGLR_RAT	P06760	0.5	3.5	5	4.5	20	34	38	57	11.037	0.0045633	33.5	62.5	7.5	12.5	41	48.5	29	63	20.5	16.5	70	9	4.5	1.5	66.5	18.5	17	6.5	18.5	38.5
Cluster of Secretoglobin family 2A member 2 OS=Rattus norvegicus GN=Scgb2a2 PE=1 SV=1 (SG2A2_RAT)	SG2A2_RAT [2]	P02780	6.5	13.5	17.5	15.5	92	115	85.5	53.5	6.5283	0.00129256	38.5	81.5	19	56	111.5	123	46.5	82.5	14	16.5	9.5	11.5	5	20.5	14	29.5	25.5	9	32	8
Prostatic steroid-binding protein C2 OS=Rattus norvegicus GN=Psbpc2 PE=1 SV=1	PSC2_RAT	P02781	4.5	4	5	7	31.5	33.5	19	17	4.92683	0.00330484	10.5	16.5	6	22	33.5	34	14	17.5	4.5	4.5	3	2.5	1.5	6	5	10	8.5	5	10	2.5
Cluster of Submandibular glandular kallikrein-9 OS=Rattus norvegicus GN=Klk9 PE=1 SV=1 (KLK9_RAT)	KLK9_RAT [2]	P07647	12	37.5	33	29.5	139.5	183	145.5	80.5	4.89732	0.00249981	55	130	45	90	181.5	169	70.5	98.5	28	37.5	26	23	12	44	35	74	47	24	58	23.5
Oncomodulin OS=Rattus norvegicus GN=Ocm PE=1 SV=2	ONCO_RAT	P02631	1	1	0.5	0.5	5	2.5	2.5	3	4.33333	0.00648392	1.5	2	2	1	2.5	0.5	3.5	2	1.5	1.5	2	0.5	1	2	1	2	0	2.5	2.5	1
Prostatic spermine-binding protein OS=Rattus norvegicus GN=Sbp PE=1 SV=1	SPBP_RAT	P08723	14.5	17.5	12.5	14.5	61.5	74	67	33	3.99153	0.00278605	22	54.5	14	29.5	70.5	62.5	39.5	52	11.5	18	6	6	3	26	6	21.5	31.5	13	28	4
78 kDa glucose-regulated protein OS=Rattus norvegicus GN=Hspa5 PE=1 SV=1	GRP78_RAT	P06761	3.5	4.5	3.5	2.5	16	17	11	8	3.71429	0.00458	3.5	10.5	4.5	6	19	15	4	7.5	2.5	4.5	2.5	3.5	2.5	4.5	4	6	9.5	6.5	11	1
CD9 antigen OS=Rattus norvegicus GN=Cd9 PE=1 SV=2	CD9_RAT	P40241	1	1.5	0.5	1.5	4.5	5	3.5	3	3.55556	0.00140873	2	1.5	1	1.5	3	4.5	1.5	2.5	4	2.5	2	1.5	2.5	0.5	2	2	3.5	1	1.5	1
Prostatic steroid-binding protein C1 OS=Rattus norvegicus GN=Psbpc1 PE=1 SV=1	PSC1_RAT	P02782	15	26	32	31	104	108.5	87.5	61.5	3.47596	0.00127641	51.5	86.5	32	58.5	112.5	110	61.5	75	22	30	16	16.5	7.5	25.5	14.5	47	32.5	16	31	16.5
Cystatin-related protein 1 OS=Rattus norvegicus GN=Andpro PE=1 SV=1	22P1_RAT	P22282	22.5	45	41	34.5	140.5	180	108.5	46	3.32168	0.0277708	59.5	122	35.5	47.5	159	161.5	60.5	55.5	29.5	23	18	24.5	12.5	27.5	23	57	38	21.5	40.5	21.5
Cystatin-related protein 2 OS=Rattus norvegicus GN=Crp2 PE=2 SV=1	22P2_RAT	P22283	9	22	17	14	55.5	62	44.5	28.5	3.07258	0.0062874	33	44	18	32.5	68	51.5	25	32.5	16	16	10.5	11	7	20.5	13	25.5	23	14.5	20	13.5
Cluster of Fructose-bisphosphate aldolase A OS=Rattus norvegicus GN=Aldoa PE=1 SV=2 (ALDOA_RAT)	ALDOA_RAT [2]	P05065	3	2	1.5	1.5	5	5	5	5.5	2.5625	0.000162114	1	1	3	3	2.5	6.5	2.5	4.5	1	2.5	3	2.5	2	2	3	3.5	0	0.5	0	0
Nucleobindin-2 OS=Rattus norvegicus GN=Nucb2 PE=1 SV=1	NUCB2_RAT	Q9JI85	2.5	6	2.5	2.5	9	10	8	7.5	2.55556	0.00229146	0	8.5	4.5	7.5	13	11	5	7.5	1.5	2.5	4	2	3	2	3	3.5	2	1	0.5	0
Prostatic glandular kallikrein-6 OS=Rattus norvegicus GN=Klk6 PE=3 SV=1	KLK6_RAT	P36374	10	14.5	14	9.5	21	35	27	17	2.08333	0.0198372	18.5	25	18	17.5	30	35.5	24	16	12	12.5	15.5	15.5	9	14	16.5	27.5	6.5	11	22	19.5
Procollagen-lysine,2-oxoglutarate 5-dioxygenase 3 OS=Rattus norvegicus GN=Plod3 PE=2 SV=1	PLOD3_RAT	Q5U367	2.5	1.5	0.5	2.5	3	3	4	3	1.85714	0.0321045	1	2.5	3.5	4.5	2	1	4	3.5	4	4.5	1.5	1.5	4	3.5	1.5	2.5	0.5	1	0	0
Cluster of Calbindin OS=Rattus norvegicus GN=Calb1 PE=1 SV=2 (CALB1_RAT)	CALB1_RAT [2]	P07171	10.5	8.5	9	6.5	19.5	10	16	18	1.84058	0.0178607	7	8	4.5	11.5	13	7	9.5	12.5	10.5	7	3	7	10.5	12	10	5	7.5	7.5	12.5	6.5
Thioredoxin OS=Rattus norvegicus GN=Txn PE=1 SV=2	THIO_RAT	P11232	3.5	3.5	3	3.5	7	6.5	5	4.5	1.7037	0.00793277	2.5	2	3	3	5	5.5	5	6.5	2	3	2.5	4.5	4	4	4.5	3.5	50.5	33	73	5.5
Superoxide dismutase [Cu-Zn] OS=Rattus norvegicus GN=Sod1 PE=1 SV=2	SODC_RAT	P07632	13	12.5	10.5	12	19.5	16.5	18	20	1.54167	0.000499727	14.5	14	16	10.5	12.5	15	15	17.5	13	14	16	14.5	14	17.5	16	13.5	165.5	170.5	191.5	33.5
Attractin OS=Rattus norvegicus GN=Atrn PE=2 SV=1	ATRN_RAT	Q99J86	11.5	13.5	12.5	13	9	4.5	5.5	8.5	0.544554	0.00285506	15.5	5	11	11	9.5	7	6	9	11.5	15	10	7.5	8	11.5	11	9.5	3.5	4.5	5.5	15.5
Galectin-9 OS=Rattus norvegicus GN=Lgals9 PE=2 SV=2	LEG9_RAT	P97840	8.5	6	8.5	7	2	6	4	4	0.533333	0.0139834	3.5	6.5	2	5	2.5	5.5	6.5	5.5	7.5	11	6	7	10	10.5	8	9.5	18.5	18.5	14	10
Serine protease inhibitor A3M (Fragment) OS=Rattus norvegicus GN=Serpina3m PE=2 SV=1	SPA3M_RAT	Q63556	7.5	9.5	9.5	8.5	4	3.5	4.5	3.5	0.442857	9.83939e-05	9	9	9	8	3	4.5	6	4	10	10.5	6	11	7	6	6.5	9	4.5	5	1	4.5
Syndecan-4 OS=Rattus norvegicus GN=Sdc4 PE=1 SV=1	SDC4_RAT	P34901	3	2	3	2.5	1.5	0.5	1	1.5	0.428571	0.00441696	0	1	1.5	1.5	1	1	2	1	3	3	3.5	1	1.5	3	2.5	2	1	1.5	1	2.5
Alpha-N-acetylgalactosaminidase OS=Rattus norvegicus GN=Naga PE=2 SV=1	NAGAB_RAT	Q66H12	3	5.5	5	5.5	2	2	1	2.5	0.394737	0.00525734	1.5	3.5	4	5.5	1.5	2.5	0.5	2	6	8.5	3	6	7	4.5	7.5	5	2.5	5	1.5	0.5
Hyaluronidase-1 OS=Rattus norvegicus GN=Hyal1 PE=2 SV=1	HYAL1_RAT	Q76HN1	3	4	3	3.5	1.5	1	1.5	1	0.37037	0.000269641	2	2.5	3	1	1.5	1.5	2	1	2.5	3.5	2	3	3	2.5	3	2.5	1	1.5	0	0.5
4-trimethylaminobutyraldehyde dehydrogenase OS=Rattus norvegicus GN=Aldh9a1 PE=1 SV=1	AL9A1_RAT	Q9JLJ3	4.5	2.5	2.5	3	1.5	1	1	1	0.36	0.00645806	0	0	1.5	3	0.5	0.5	1.5	3	1.5	3.5	3.5	4	1	2	1.5	2	0.5	0.5	0	1.5
Sodium-dependent phosphate transport protein 2A OS=Rattus norvegicus GN=Slc34a1 PE=1 SV=1	NPT2A_RAT	Q06496	2.5	4.5	3.5	5.5	1	1	0.5	1.5	0.25	0.00441696	1	0	4.5	3.5	1	1	1	2.5	1.5	2.5	4	4.5	1.5	4.5	2	2	0	0.5	0	1.5
Isoamyl acetate-hydrolyzing esterase 1 homolog OS=Rattus norvegicus GN=Iah1 PE=2 SV=2	IAH1_RAT	Q711G3	4	2	2.5	2.5	1	0	1	0	0.181818	0.00496394	0.5	0.5	2	1.5	0.5	1	0.5	1	1	1	2.5	2	1	0.5	1	1	0	0	0	0
Cytoplasmic aconitate hydratase OS=Rattus norvegicus GN=Aco1 PE=1 SV=1	ACOC_RAT	Q63270	4	2	4	3.5	0.5	0	1	0.5	0.148148	0.00140873	0	0.5	4.5	5.5	0.5	0.5	1.5	2	2.5	4	6	8	3	3.5	4	3.5	0	0.5	1	2
Day10
Protein name	Accession Number	Uniprot	Control group				Tumor-rejecting group														Tumor group
			C-1-ave	C-2-ave	C-3-ave	C-4-ave	D10-1-ave	D10-2-ave	D10-3-ave	D10-4-ave	Fold change	P-value	D5-1-ave	D5-2-ave	D5-3-ave	D5-4-ave	D8-1-ave	D8-2-ave	D8-3-ave	D8-4-ave	D3-1-ave	D3-2-ave	D3-3-ave	D3-4-ave	D5-1-ave	D5-2-ave	D5-3-ave	D5-4-ave	D8-1-ave	D8-2-ave	D8-3-ave	D8-4-ave
Epididymal-specific lipocalin-5 OS=Rattus norvegicus GN=Lcn5 PE=1 SV=2	LCN5_RAT	P06911	0	0.5	0	0	34	15	12	4	130	0.0442851	0	4	3	4	22.5	8.5	18.5	1.5	0	0.5	5.5	0	0	1	6.5	5.5	3	1	15.5	0.5
Beta-glucuronidase OS=Rattus norvegicus GN=Gusb PE=2 SV=1	BGLR_RAT	P06760	0.5	3.5	5	4.5	41	48.5	29	63	13.4444	0.00110731	33.5	62.5	7.5	12.5	20	34	38	57	20.5	16.5	70	9	4.5	1.5	66.5	18.5	17	6.5	18.5	38.5
Cluster of Secretoglobin family 2A member 2 OS=Rattus norvegicus GN=Scgb2a2 PE=1 SV=1 (SG2A2_RAT)	SG2A2_RAT [2]	P02780	6.5	13.5	17.5	15.5	111.5	123	46.5	82.5	6.85849	0.00408932	38.5	81.5	19	56	92	115	85.5	53.5	14	16.5	9.5	11.5	5	20.5	14	29.5	25.5	9	32	8
Prostatic steroid-binding protein C2 OS=Rattus norvegicus GN=Psbpc2 PE=1 SV=1	PSC2_RAT	P02781	4.5	4	5	7	33.5	34	14	17.5	4.82927	0.00994739	10.5	16.5	6	22	31.5	33.5	19	17	4.5	4.5	3	2.5	1.5	6	5	10	8.5	5	10	2.5
Cluster of Submandibular glandular kallikrein-9 OS=Rattus norvegicus GN=Klk9 PE=1 SV=1 (KLK9_RAT)	KLK9_RAT [2]	P07647	12	37.5	33	29.5	181.5	169	70.5	98.5	4.63839	0.0100444	55	130	45	90	139.5	183	145.5	80.5	28	37.5	26	23	12	44	35	74	47	24	58	23.5
Prostatic spermine-binding protein OS=Rattus norvegicus GN=Sbp PE=1 SV=1	SPBP_RAT	P08723	14.5	17.5	12.5	14.5	70.5	62.5	39.5	52	3.80508	0.000890012	22	54.5	14	29.5	61.5	74	67	33	11.5	18	6	6	3	26	6	21.5	31.5	13	28	4
Cell division control protein 42 homolog OS=Rattus norvegicus GN=Cdc42 PE=1 SV=2	CDC42_RAT	Q8CFN2	0.5	0.5	1	1.5	4	3.5	3.5	2	3.71429	0.00299993	0.5	0.5	3	1.5	2.5	3.5	1.5	2	1.5	1.5	1	2.5	1	0.5	1	3	0	0.5	1.5	1.5
Prostatic steroid-binding protein C1 OS=Rattus norvegicus GN=Psbpc1 PE=1 SV=1	PSC1_RAT	P02782	15	26	32	31	112.5	110	61.5	75	3.45192	0.00303058	51.5	86.5	32	58.5	104	108.5	87.5	61.5	22	30	16	16.5	7.5	25.5	14.5	47	32.5	16	31	16.5
Cystatin-related protein 1 OS=Rattus norvegicus GN=Andpro PE=1 SV=1	22P1_RAT	P22282	22.5	45	41	34.5	159	161.5	60.5	55.5	3.05245	0.0497726	59.5	122	35.5	47.5	140.5	180	108.5	46	29.5	23	18	24.5	12.5	27.5	23	57	38	21.5	40.5	21.5
Cystatin-related protein 2 OS=Rattus norvegicus GN=Crp2 PE=2 SV=1	22P2_RAT	P22283	9	22	17	14	68	51.5	25	32.5	2.85484	0.0288742	33	44	18	32.5	55.5	62	44.5	28.5	16	16	10.5	11	7	20.5	13	25.5	23	14.5	20	13.5
Prostatic glandular kallikrein-6 OS=Rattus norvegicus GN=Klk6 PE=3 SV=1	KLK6_RAT	P36374	10	14.5	14	9.5	30	35.5	24	16	2.19792	0.0167776	18.5	25	18	17.5	21	35	27	17	12	12.5	15.5	15.5	9	14	16.5	27.5	6.5	11	22	19.5
7,8-dihydro-8-oxoguanine triphosphatase OS=Rattus norvegicus GN=Nudt1 PE=1 SV=1	8ODP_RAT	P53369	1	1.5	0.5	1.5	2	2	2	3.5	2.11111	0.030766	0.5	0.5	0.5	2	1.5	1	2.5	2	1	1.5	1.5	0.5	1.5	3	2	2.5	2	2.5	2	1
Choline transporter-like protein 4 OS=Rattus norvegicus GN=Slc44a4 PE=2 SV=1	CTL4_RAT	Q6MG71	2	3	3	3	5	6.5	4	4	1.77273	0.0161482	5	4	4	4.5	5	2.5	3	4.5	2.5	4.5	5	4	4.5	3.5	5.5	4	1	1.5	3	2
Thioredoxin OS=Rattus norvegicus GN=Txn PE=1 SV=2	THIO_RAT	P11232	3.5	3.5	3	3.5	5	5.5	5	6.5	1.62963	0.00129904	2.5	2	3	3	7	6.5	5	4.5	2	3	2.5	4.5	4	4	4.5	3.5	50.5	33	73	5.5
Attractin OS=Rattus norvegicus GN=Atrn PE=2 SV=1	ATRN_RAT	Q99J86	11.5	13.5	12.5	13	9.5	7	6	9	0.623762	0.00220302	15.5	5	11	11	9	4.5	5.5	8.5	11.5	15	10	7.5	8	11.5	11	9.5	3.5	4.5	5.5	15.5
IST1 homolog OS=Rattus norvegicus GN=Ist1 PE=2 SV=1	IST1_RAT	Q568Z6	3	3.5	3.5	3	2.5	2	1	2.5	0.615385	0.0169647	3	2.5	3	4.5	2.5	1	1.5	3	3	5	4	3.5	4.5	3.5	4.5	4	1	3.5	2	1.5
Serine protease inhibitor A3L OS=Rattus norvegicus GN=Serpina3l PE=1 SV=3	SPA3L_RAT	P05544	215.5	210.5	212.5	195	130	119.5	157.5	97.5	0.605279	0.000813547	211.5	169	174	172	163	152	160.5	130.5	203.5	211	189.5	176.5	153.5	178	170.5	129	90.5	138.5	81.5	78
C-reactive protein OS=Rattus norvegicus GN=Crp PE=1 SV=1	CRP_RAT	P48199	10	7.5	14	12.5	7	6	6.5	6	0.579545	0.0187806	10	8.5	8	15	13	6.5	7.5	8	14	9	10.5	17	9	7	5.5	10.5	6	6	5	8
Neural cell adhesion molecule 1 OS=Rattus norvegicus GN=Ncam1 PE=1 SV=1	NCAM1_RAT	P13596	3.5	3.5	3.5	3	1.5	1.5	2.5	2	0.555556	0.00143953	2.5	1.5	4	2.5	1.5	1	2	3.5	3.5	5	3	2	4.5	5	4.5	1.5	0	1	1	2.5
Inhibin beta C chain OS=Rattus norvegicus GN=Inhbc PE=2 SV=1	INHBC_RAT	Q9WUK5	3.5	5	5	6	1.5	2.5	3	3	0.512821	0.0089678	1.5	5.5	3	4.5	3	2	2.5	3.5	6.5	4.5	5	5.5	5	5.5	7	4.5	1	4	1	0
Cluster of Tubulin beta-4B chain OS=Rattus norvegicus GN=Tubb4b PE=1 SV=1 (TBB4B_RAT)	TBB4B_RAT [4]	Q63556	2.5	3	3	4.5	2	1.5	1	2	0.5	0.0167305	0	1	3	2	1.5	1	5	1.5	2	2.5	2	3.5	2	2.5	2.5	5	0.5	0	4.5	1
Serine protease inhibitor A3M (Fragment) OS=Rattus norvegicus GN=Serpina3m PE=2 SV=1	SPA3M_RAT	Q6P9T8	7.5	9.5	9.5	8.5	3	4.5	6	4	0.5	0.00143651	9	9	9	8	4	3.5	4.5	3.5	10	10.5	6	11	7	6	6.5	9	4.5	5	1	4.5
Hyaluronidase-1 OS=Rattus norvegicus GN=Hyal1 PE=2 SV=1	HYAL1_RAT	Q76HN1	3	4	3	3.5	1.5	1.5	2	1	0.444444	0.000998613	2	2.5	3	1	1.5	1	1.5	1	2.5	3.5	2	3	3	2.5	3	2.5	1	1.5	0	0.5
Lysosomal alpha-glucosidase OS=Rattus norvegicus GN=Gaa PE=2 SV=1	LYAG_RAT	Q6P7A9	17.5	26	20	18.5	7.5	14.5	7	7	0.439024	0.00484048	6.5	11	9	8.5	17.5	13	11	17.5	21	20	13.5	20.5	19	12	19	11	6.5	16	9	3
Neutrophil collagenase OS=Rattus norvegicus GN=Mmp8 PE=2 SV=1	MMP8_RAT	O88766	3.5	2.5	2.5	3	1.5	1.5	1	0	0.347826	0.00461025	1.5	2.5	2	1	3	2.5	1	0.5	1.5	2	1.5	1.5	1.5	1.5	3	1.5	6	7	6	2
Sodium-dependent phosphate transport protein 2A OS=Rattus norvegicus GN=Slc34a1 PE=1 SV=1	NPT2A_RAT	Q06496	2.5	4.5	3.5	5.5	1	1	1	2.5	0.34375	0.0125746	1	0	4.5	3.5	1	1	0.5	1.5	1.5	2.5	4	4.5	1.5	4.5	2	2	0	0.5	0	1.5
Alpha-N-acetylgalactosaminidase OS=Rattus norvegicus GN=Naga PE=2 SV=1	NAGAB_RAT	Q66H12	3	5.5	5	5.5	1.5	2.5	0.5	2	0.342105	0.00528276	1.5	3.5	4	5.5	2	2	1	2.5	6	8.5	3	6	7	4.5	7.5	5	2.5	5	1.5	0.5
Cytoplasmic aconitate hydratase OS=Rattus norvegicus GN=Aco1 PE=1 SV=1	ACOC_RAT	Q63270	4	2	4	3.5	0.5	0.5	1.5	2	0.333333	0.00977868	0	0.5	4.5	5.5	0.5	0	1	0.5	2.5	4	6	8	3	3.5	4	3.5	0	0.5	1	2
Aggrecan core protein OS=Rattus norvegicus GN=Acan PE=1 SV=2	PGCA_RAT	P07897	4.5	7.5	4.5	3.5	1.5	1	2	2	0.325	0.00943968	4	1.5	4	6	1.5	2	2	5.5	7.5	10	8.5	7.5	5.5	6.5	9.5	5	2	3	2	3
Isoamyl acetate-hydrolyzing esterase 1 homolog OS=Rattus norvegicus GN=Iah1 PE=2 SV=2	IAH1_RAT	Q711G3	4	2	2.5	2.5	0.5	1	0.5	1	0.272727	0.00465921	0.5	0.5	2	1.5	1	0	1	0	1	1	2.5	2	1	0.5	1	1	0	0	0	0

## Sheet: Table S5
Table S5. All identified proteins in urine samples from three intracerebral C6 rats. Three technical replicate analyses were performed for each sample.
			Control									Day 2									Day 6									Day 10									Day 13
MS/MS View:614 Proteins in 545 Clusters	Accession Number	Molecular Weight	D2-C1-1	D2-C1-2	D2-C1-3	D2-C2-1	D2-C2-2	D2-C2-3	D2-C3-1	D2-C3-2	D2-C3-3	D2-G1-1	D2-G2-2	D2-G3-3	D2-G2-1	D2-G2-2	D2-G2-3	D2-G3-1	D2-G3-2	D2-G3-3	D6-G1-1	D6-G1-2	D6-G1-3	D6-G2-1	D6-G2-2	D6-G2-3	D6-G3-1	D6-G3-2	D6-G3-3	D10-G1-1	D10-G1-2	D10-G1-3	D10-G2-1	D10-G2-2	D10-G2-3	D10-G3-1	D10-G3-2	D10-G3-3	D13-G1-1	D13-G1-2	D13-G1-3	D13-G2-1	D13-G2-2	D13-G2-3	D13-G3-1	D13-G3-2	D13-G3-3
Serum albumin OS=Rattus norvegicus GN=Alb PE=1 SV=2	ALBU_RAT	69 kDa	231	248	232	231	225	234	156	157	167	193	199	203	206	228	208	187	188	196	187	167	169	198	174	189	157	153	175	166	165	194	189	192	190	174	173	175	185	207	202	175	184	202	193	185	208
Major urinary protein OS=Rattus norvegicus PE=1 SV=1	MUP_RAT	21 kDa	193	222	243	218	253	246	188	206	220	90	100	100	149	172	188	70	77	76	258	310	299	381	405	418	223	211	246	393	410	430	350	365	375	258	270	285	273	304	303	350	430	385	403	381	459
Pro-epidermal growth factor OS=Rattus norvegicus GN=Egf PE=1 SV=2	EGF_RAT	124 kDa	179	187	193	157	161	172	177	189	188	104	93	94	100	84	95	138	136	151	160	157	172	170	172	173	208	208	220	164	171	161	178	161	177	191	190	171	121	113	110	155	139	152	168	175	167
Urinary protein 2 OS=Rattus norvegicus PE=1 SV=1	UP2_RAT	11 kDa	117	157	146	143	174	169	102	130	128	132	155	147	140	178	173	122	177	173	134	174	162	155	181	174	159	143	162	165	212	152	153	162	144	156	158	144	151	159	143	155	178	155	153	166	162
Low-density lipoprotein receptor-related protein 2 OS=Rattus norvegicus GN=Lrp2 PE=1 SV=1	LRP2_RAT	519 kDa	133	127	121	133	136	125	126	114	112	114	97	98	127	114	113	77	88	76	96	110	104	116	129	99	102	111	97	115	100	86	112	116	110	114	106	103	112	111	115	122	120	126	108	111	100
Urinary protein 1 OS=Rattus norvegicus PE=1 SV=1	UP1_RAT	11 kDa	104	139	145	107	140	161	79	114	110	104	135	130	91	126	108	106	159	171	118	147	139	112	131	134	142	132	135	115	142	144	115	120	128	137	126	130	101	124	101	105	115	107	137	125	118
Urinary protein 3 OS=Rattus norvegicus PE=3 SV=1	UP3_RAT	11 kDa	101	131	138	107	134	135	92	125	131	79	102	110	88	113	125	93	124	138	116	138	146	121	146	160	117	123	138	104	106	130	128	133	132	121	120	119	90	96	96	104	114	95	113	119	110
Alpha-1-macroglobulin OS=Rattus norvegicus GN=A1m PE=1 SV=1	A1M_RAT	167 kDa	96	91	90	100	93	104	84	84	90	86	88	81	73	79	81	88	83	83	94	91	86	96	97	99	96	102	91	100	88	86	103	109	96	99	100	107	86	89	89	94	87	93	98	94	96
Serine protease inhibitor A3L OS=Rattus norvegicus GN=Serpina3l PE=1 SV=3	SPA3L_RAT	46 kDa	85	87	102	87	90	101	93	91	106	99	108	108	100	101	102	76	75	76	98	100	94	101	78	89	103	101	119	90	93	96	133	138	147	119	115	114	160	163	164	112	115	105	107	114	119
Uromodulin OS=Rattus norvegicus GN=Umod PE=2 SV=1	UROM_RAT	71 kDa	56	56	50	55	47	51	41	37	37	167	135	145	166	161	151	135	131	125	76	66	69	65	61	63	63	64	76	52	51	55	49	50	45	50	46	47	81	82	81	51	52	54	59	59	58
Serine protease inhibitor A3K OS=Rattus norvegicus GN=Serpina3k PE=1 SV=3	SPA3K_RAT	47 kDa	77	75	86	76	73	74	58	61	67	81	92	93	98	97	105	73	61	68	81	69	78	93	78	82	96	84	101	82	83	69	114	103	118	97	87	97	121	106	118	89	99	98	97	102	108
Cluster of Alpha-1-inhibitor 3 OS=Rattus norvegicus GN=A1i3 PE=1 SV=1 (A1I3_RAT)	A1I3_RAT [3]	164 kDa	82	84	80	83	83	82	78	73	80	81	65	74	91	89	86	93	89	97	34	28	27	64	66	54	65	63	54	43	46	40	63	66	59	69	73	67	66	60	58	60	62	68	66	63	72
Hemopexin OS=Rattus norvegicus GN=Hpx PE=1 SV=3	HEMO_RAT	51 kDa	55	44	51	62	50	58	43	40	44	62	57	57	77	70	72	53	48	53	64	59	57	78	69	62	54	61	54	62	64	60	54	60	53	53	54	56	61	64	55	52	52	61	53	57	56
Cluster of Glandular kallikrein-7, submandibular/renal OS=Rattus norvegicus GN=Klk7 PE=1 SV=1 (KLK7_RAT)	KLK7_RAT [6]	29 kDa	55	48	44	54	50	49	46	46	43	76	67	73	50	53	52	76	66	68	71	65	72	55	49	45	72	77	71	59	65	57	58	58	52	72	67	73	62	67	66	63	59	51	54	48	46
Plasminogen OS=Rattus norvegicus GN=Plg PE=2 SV=2	PLMN_RAT	91 kDa	39	39	32	47	43	39	46	37	35	58	52	47	68	56	67	55	47	48	63	54	51	51	54	53	38	50	45	53	53	60	51	43	47	42	46	47	41	37	41	46	40	50	50	44	47
Serotransferrin OS=Rattus norvegicus GN=Tf PE=1 SV=3	TRFE_RAT	76 kDa	59	55	53	61	60	62	46	34	41	58	56	55	58	45	51	57	53	54	61	51	48	56	40	48	52	49	48	63	60	57	44	42	45	46	54	46	47	55	51	43	39	39	52	45	49
Fibronectin OS=Rattus norvegicus GN=Fn1 PE=1 SV=2	FINC_RAT	273 kDa	60	55	57	45	53	51	44	57	49	36	33	37	54	55	43	36	44	46	51	49	45	57	52	52	42	56	53	49	42	38	54	59	60	37	45	40	50	48	42	54	50	51	53	47	51
Cadherin-1 OS=Rattus norvegicus GN=Cdh1 PE=1 SV=1	CADH1_RAT	99 kDa	46	40	42	41	37	39	42	44	39	38	35	33	48	43	34	43	39	45	48	36	39	42	40	43	40	34	37	41	29	30	34	37	37	35	36	34	28	27	32	33	33	35	32	37	33
Deoxyribonuclease-1 OS=Rattus norvegicus GN=Dnase1 PE=2 SV=1	DNAS1_RAT	32 kDa	33	36	34	31	36	34	35	38	44	55	73	68	55	58	62	34	40	41	42	41	40	38	39	41	40	38	41	30	36	32	43	40	39	43	41	37	43	47	41	40	35	40	35	43	38
Ig kappa chain C region, B allele OS=Rattus norvegicus PE=1 SV=1	KACB_RAT	12 kDa	119	143	134	126	133	149	139	136	137	168	192	181	150	150	158	148	158	150	260	265	270	255	243	272	229	228	238	203	191	204	212	218	226	233	228	228	253	243	240	186	174	184	227	196	209
Aminopeptidase N OS=Rattus norvegicus GN=Anpep PE=1 SV=2	AMPN_RAT	109 kDa	55	61	59	55	56	51	52	56	52	41	40	43	24	24	25	29	39	35	47	36	43	30	31	30	41	41	42	41	42	43	38	35	37	45	47	46	40	48	40	44	42	44	48	55	53
Meprin A subunit alpha OS=Rattus norvegicus GN=Mep1a PE=1 SV=2	MEP1A_RAT	85 kDa	42	42	46	45	55	50	37	38	42	43	42	45	43	43	46	35	39	36	39	45	44	42	39	45	40	43	36	41	40	39	37	38	43	44	42	37	42	37	39	48	44	46	31	26	34
Neutral and basic amino acid transport protein rBAT OS=Rattus norvegicus GN=Slc3a1 PE=1 SV=1	SLC31_RAT	79 kDa	54	48	46	48	50	56	57	58	59	17	20	18	22	18	21	23	21	13	21	22	20	20	24	25	29	28	28	27	29	24	28	29	32	34	30	29	28	25	33	52	46	51	41	37	38
Kallikrein-1 OS=Rattus norvegicus GN=Ngfg PE=2 SV=2	KLK1_RAT	29 kDa	33	32	29	44	41	32	27	30	24	34	30	31	49	45	43	30	25	25	46	35	33	41	41	38	36	34	29	34	32	34	39	34	38	29	33	36	35	34	25	42	39	34	29	31	35
Polymeric immunoglobulin receptor OS=Rattus norvegicus GN=Pigr PE=1 SV=1	PIGR_RAT	85 kDa	34	28	33	32	30	26	35	27	22	36	41	38	43	40	42	44	45	40	46	37	45	46	39	38	33	37	37	41	40	37	34	27	34	33	34	40	30	24	32	32	29	36	31	29	29
Cluster of Actin, cytoplasmic 1 OS=Rattus norvegicus GN=Actb PE=1 SV=1 (ACTB_RAT)	ACTB_RAT [4]	42 kDa	48	52	48	50	49	44	46	48	50	35	33	42	23	23	21	24	28	25	22	28	29	28	18	20	32	31	29	35	37	35	28	28	34	29	29	31	28	30	29	37	35	35	37	34	40
Afamin OS=Rattus norvegicus GN=Afm PE=3 SV=1	AFAM_RAT	69 kDa	35	34	33	33	36	35	31	27	31	26	26	27	25	21	27	27	26	23	27	23	26	23	29	22	29	28	27	28	29	26	32	35	32	30	28	27	33	26	30	29	27	28	31	33	23
Protein AMBP OS=Rattus norvegicus GN=Ambp PE=1 SV=1	AMBP_RAT	39 kDa	24	22	21	20	23	28	42	40	41	28	24	28	40	39	37	24	25	29	50	51	54	47	51	56	32	30	35	40	40	37	37	33	37	30	31	32	30	26	26	23	27	24	37	26	33
Gelsolin OS=Rattus norvegicus GN=Gsn PE=1 SV=1	GELS_RAT	86 kDa	30	19	21	32	24	24	29	33	27	30	28	29	47	42	36	23	26	24	37	32	27	41	24	32	22	25	23	33	30	32	31	32	34	31	28	26	27	24	29	30	26	28	34	26	31
Cluster of T-kininogen 1 OS=Rattus norvegicus GN=Map1 PE=1 SV=2 (KNT1_RAT)	KNT1_RAT [2]	48 kDa	23	23	21	23	22	20	19	20	18	43	46	46	73	80	81	52	51	45	21	34	26	37	32	29	36	38	33	18	17	18	23	27	21	23	24	21	28	21	24	23	20	21	19	22	21
Cluster of Secretoglobin family 2A member 2 OS=Rattus norvegicus GN=Scgb2a2 PE=1 SV=1 (SG2A2_RAT)	SG2A2_RAT [2]	11 kDa	11	12	11	13	13	17	8	13	13	29	39	45	12	14	16	39	48	74	16	17	19	8	8	7	38	29	45	18	16	27	25	17	19	33	37	34	15	18	20	8	11	14	15	12	17
Alpha-2-HS-glycoprotein OS=Rattus norvegicus GN=Ahsg PE=1 SV=2	FETUA_RAT	38 kDa	20	22	24	19	18	24	20	24	29	21	17	24	21	35	26	10	28	21	26	27	25	25	32	25	24	19	22	13	24	19	30	25	23	17	16	21	19	21	16	30	19	20	24	21	18
Beta-glucuronidase OS=Rattus norvegicus GN=Gusb PE=2 SV=1	BGLR_RAT	75 kDa	31	31	37	40	36	36	66	67	82	17	19	18	6	10	11	12	9	7	0	1	3	2	6	8	17	20	16	27	20	22	22	18	17	12	12	11	61	65	67	32	31	33	19	20	22
Ig lambda-2 chain C region OS=Rattus norvegicus PE=4 SV=1	LAC2_RAT	11 kDa	18	23	16	22	19	24	21	23	21	27	25	26	26	20	24	27	23	28	39	40	39	34	37	31	29	27	33	40	42	40	27	26	30	30	32	61	29	28	31	29	28	25	27	28	26
Prostatic steroid-binding protein C1 OS=Rattus norvegicus GN=Psbpc1 PE=1 SV=1	PSC1_RAT	13 kDa	17	26	24	18	23	21	21	26	23	34	35	35	12	14	14	63	66	65	14	24	19	3	6	3	50	52	54	30	25	33	25	25	25	50	53	72	17	16	18	10	11	11	20	20	23
Dipeptidyl peptidase 4 OS=Rattus norvegicus GN=Dpp4 PE=1 SV=2	DPP4_RAT	88 kDa	26	31	25	27	27	30	26	26	22	27	29	31	23	18	21	23	18	19	24	27	25	25	26	23	25	19	20	25	24	23	28	21	26	21	24	24	33	27	31	31	28	34	21	24	24
Protein-glutamine gamma-glutamyltransferase 4 OS=Rattus norvegicus GN=Tgm4 PE=1 SV=2	TGM4_RAT	76 kDa	17	14	15	14	21	14	3	3	1	10	7	6	19	18	21	104	93	95	52	44	45	11	14	14	12	18	14	61	64	65	27	29	34	18	16	14	17	15	16	10	9	7	10	12	8
Glutamyl aminopeptidase OS=Rattus norvegicus GN=Enpep PE=1 SV=2	AMPE_RAT	108 kDa	35	30	33	36	32	31	35	33	32	18	17	17	16	17	15	20	21	20	19	17	15	17	14	15	19	17	21	14	20	16	15	14	15	21	23	23	17	21	21	20	18	18	24	25	20
Cubilin OS=Rattus norvegicus GN=Cubn PE=1 SV=2	CUBN_RAT	399 kDa	32	33	28	32	22	27	27	30	26	42	31	31	37	35	35	16	19	19	19	12	14	22	18	18	21	21	16	15	7	10	15	21	21	14	11	14	22	17	21	28	20	25	11	15	17
Matrix-remodeling-associated protein 8 OS=Rattus norvegicus GN=Mxra8 PE=2 SV=1	MXRA8_RAT	43 kDa	28	19	22	28	15	19	25	26	25	28	22	27	25	20	25	23	23	24	29	26	28	35	30	33	24	25	29	25	18	26	27	26	26	22	23	28	25	24	20	25	25	22	23	23	19
Pancreatic alpha-amylase OS=Rattus norvegicus GN=Amy2 PE=2 SV=2	AMYP_RAT	57 kDa	11	12	10	11	17	18	20	10	14	19	17	18	19	18	14	25	20	19	41	29	35	29	22	18	28	20	24	19	18	18	39	42	33	22	21	21	21	21	19	24	19	24	23	20	19
Alpha-1-antiproteinase OS=Rattus norvegicus GN=Serpina1 PE=1 SV=2	A1AT_RAT	46 kDa	24	23	21	29	26	25	19	20	17	22	25	24	31	30	30	28	29	30	18	18	19	18	14	17	19	23	22	28	19	23	22	19	21	20	22	21	18	19	24	17	18	14	19	21	17
Cystatin-related protein 1 OS=Rattus norvegicus GN=Andpro PE=1 SV=1	22P1_RAT	21 kDa	14	16	14	15	13	15	19	22	22	33	24	26	15	19	18	20	18	19	33	32	31	15	17	18	22	22	22	35	28	35	25	22	23	22	23	43	24	29	30	20	19	18	15	11	13
Neprilysin OS=Rattus norvegicus GN=Mme PE=1 SV=2	NEP_RAT	86 kDa	39	36	39	37	33	34	34	32	42	20	16	20	11	11	13	32	35	27	13	10	9	11	13	18	24	24	18	23	23	19	20	17	18	28	31	29	18	18	18	31	30	27	19	19	25
Carboxypeptidase Q OS=Rattus norvegicus GN=Cpq PE=1 SV=1	CBPQ_RAT	52 kDa	23	23	21	19	22	22	18	15	22	18	20	18	27	30	23	10	13	15	22	24	27	25	18	21	17	18	20	23	20	16	24	21	20	18	20	19	22	22	29	20	21	25	21	17	21
Regenerating islet-derived protein 3-gamma OS=Rattus norvegicus GN=Reg3g PE=1 SV=1	REG3G_RAT	19 kDa	10	8	12	9	9	14	21	18	23	8	15	8	11	14	10	6	6	7	52	58	62	49	53	50	21	17	21	27	28	23	25	23	20	23	20	23	32	39	36	39	32	29	24	21	24
Vitamin D-binding protein OS=Rattus norvegicus GN=Gc PE=1 SV=3	VTDB_RAT	54 kDa	32	26	25	30	32	30	17	21	17	18	24	21	22	21	22	13	17	15	17	11	16	18	21	17	21	21	16	20	19	16	18	21	22	21	21	19	25	25	24	16	17	20	20	22	24
Corticosteroid-binding globulin OS=Rattus norvegicus GN=Serpina6 PE=1 SV=2	CBG_RAT	45 kDa	13	12	11	13	15	14	18	17	16	10	12	13	23	16	16	20	19	21	23	23	20	29	22	24	21	22	24	18	17	21	22	23	24	24	21	20	23	19	20	24	23	20	22	23	21
Meprin A subunit beta OS=Rattus norvegicus GN=Mep1b PE=1 SV=3	MEP1B_RAT	79 kDa	21	24	23	26	23	25	22	20	18	26	21	20	20	18	23	16	16	17	19	18	15	23	20	17	18	18	15	14	18	15	18	27	20	25	20	20	23	22	16	27	28	25	25	20	16
Urokinase-type plasminogen activator OS=Rattus norvegicus GN=Plau PE=1 SV=1	UROK_RAT	48 kDa	16	13	18	14	14	16	18	15	18	26	23	20	25	22	23	24	15	20	26	16	17	16	18	17	15	17	19	19	20	17	14	21	14	17	22	22	16	20	18	20	20	14	16	16	18
Complement factor D OS=Rattus norvegicus GN=Cfd PE=1 SV=2	CFAD_RAT	28 kDa	13	14	11	13	13	12	24	31	28	28	26	21	29	34	26	24	21	22	23	27	24	32	23	20	28	24	24	23	19	19	23	22	19	20	21	22	15	12	15	18	18	15	18	20	16
Prosaposin OS=Rattus norvegicus GN=Psap PE=1 SV=1	SAP_RAT	61 kDa	16	17	17	18	19	17	16	15	16	16	21	17	19	20	23	13	13	16	16	11	16	20	18	16	19	23	18	15	12	16	16	15	17	17	16	13	14	15	15	20	15	17	21	15	15
Alpha-1-acid glycoprotein OS=Rattus norvegicus GN=Orm1 PE=2 SV=1	A1AG_RAT	24 kDa	14	11	11	16	15	14	14	11	10	18	17	23	30	44	43	49	53	62	14	10	7	11	14	15	15	20	20	15	17	11	8	5	7	10	10	10	7	8	6	6	7	7	13	9	11
Gamma-glutamyltranspeptidase 1 OS=Rattus norvegicus GN=Ggt1 PE=1 SV=4	GGT1_RAT	62 kDa	26	24	25	26	27	22	28	24	24	16	11	17	12	10	13	15	10	10	14	9	14	12	16	14	13	13	10	13	17	16	17	23	17	18	15	17	17	10	18	20	22	22	17	21	22
Cluster of Alpha-enolase OS=Rattus norvegicus GN=Eno1 PE=1 SV=4 (ENOA_RAT)	ENOA_RAT [3]	47 kDa	17	13	17	15	17	11	19	15	15	20	17	22	17	13	14	23	23	19	13	18	12	10	8	13	17	18	13	15	17	23	9	10	10	12	13	13	11	14	11	10	8	10	17	15	15
Probasin OS=Rattus norvegicus GN=Pbsn PE=1 SV=1	PBAS_RAT	21 kDa	7	7	7	6	4	4	10	12	11	5	5	6	10	12	12	49	47	46	50	53	50	6	10	7	30	34	36	23	18	26	11	12	13	17	15	18	13	14	19	6	6	7	7	12	7
Complement C3 OS=Rattus norvegicus GN=C3 PE=1 SV=3	CO3_RAT	186 kDa	30	27	23	31	22	23	26	20	23	24	22	24	14	10	12	16	12	15	3	6	5	6	6	9	15	14	9	18	16	17	5	7	9	12	10	17	12	8	14	5	4	5	16	17	10
Cathepsin B OS=Rattus norvegicus GN=Ctsb PE=1 SV=2	CATB_RAT	37 kDa	15	15	19	17	15	12	19	15	21	19	14	18	18	18	19	19	18	15	19	19	24	26	24	24	14	14	15	18	19	21	14	21	15	14	14	14	17	23	19	19	18	20	19	20	19
Haptoglobin OS=Rattus norvegicus GN=Hp PE=1 SV=3	HPT_RAT	39 kDa	18	15	14	14	18	15	14	13	11	21	18	19	35	28	31	42	33	31	27	17	19	18	15	13	15	16	13	20	23	23	10	10	8	12	16	10	13	16	18	10	8	9	15	17	16
Cystatin-C OS=Rattus norvegicus GN=Cst3 PE=1 SV=2	CYTC_RAT	15 kDa	9	13	11	11	10	11	19	21	16	20	15	12	29	19	17	15	14	11	19	27	18	15	22	14	16	12	16	16	17	13	23	22	19	18	17	13	20	21	21	15	23	20	19	19	22
Ig kappa chain C region, A allele OS=Rattus norvegicus PE=1 SV=1	KACA_RAT	12 kDa	120	140	138	120	122	134	98	103	99	150	165	159	134	128	135	133	128	123	229	239	238	224	214	235	194	206	206	178	176	176	188	184	189	204	195	187	222	202	206	155	142	157	181	170	176
Carboxylesterase 1C OS=Rattus norvegicus GN=Ces1c PE=1 SV=3	EST1C_RAT	60 kDa	16	16	16	17	16	19	19	13	15	15	14	16	15	18	22	16	15	16	19	19	18	18	21	20	15	17	18	19	17	17	18	18	16	13	17	17	16	18	14	16	19	16	18	18	16
Serum amyloid P-component OS=Rattus norvegicus GN=Apcs PE=2 SV=2	SAMP_RAT	26 kDa	18	14	13	17	15	15	20	15	19	13	13	15	15	16	13	10	14	13	18	25	19	15	17	18	19	14	14	19	23	18	14	13	17	18	14	17	19	18	18	15	11	9	11	11	11
Sulfhydryl oxidase 1 OS=Rattus norvegicus GN=Qsox1 PE=1 SV=1	QSOX1_RAT	82 kDa	16	14	11	11	15	10	12	10	7	16	19	20	13	12	10	27	15	23	19	15	10	17	12	10	7	17	9	15	12	9	17	10	16	16	13	10	15	15	15	32	26	30	8	13	12
Lysosomal alpha-glucosidase OS=Rattus norvegicus GN=Gaa PE=2 SV=1	LYAG_RAT	106 kDa	16	15	19	15	17	15	13	14	16	17	12	17	21	25	22	15	18	14	8	14	8	13	14	17	17	21	16	9	5	12	17	12	17	11	17	15	13	15	13	12	11	12	11	16	9
C-reactive protein OS=Rattus norvegicus GN=Crp PE=1 SV=1	CRP_RAT	25 kDa	18	20	18	11	17	14	16	21	19	13	18	17	15	21	19	13	17	23	9	8	6	4	8	8	7	6	5	6	6	6	10	5	6	11	10	12	20	21	23	12	14	12	12	10	11
Glutamate--cysteine ligase catalytic subunit OS=Rattus norvegicus GN=Gclc PE=1 SV=2	GSH1_RAT	73 kDa	21	24	23	21	19	18	24	29	23	13	10	12	6	7	6	9	9	5	6	5	9	6	9	7	13	10	11	11	12	15	18	18	17	17	16	13	14	13	13	20	20	23	17	21	17
Gamma-interferon-inducible lysosomal thiol reductase OS=Rattus norvegicus GN=Ifi30 PE=2 SV=1	GILT_RAT	28 kDa	14	17	18	17	16	18	14	17	16	18	13	15	15	18	16	12	13	14	11	11	10	11	16	13	13	13	8	11	13	12	14	16	15	15	14	16	19	17	13	15	14	13	12	17	12
Gamma-glutamyl hydrolase OS=Rattus norvegicus GN=Ggh PE=1 SV=1	GGH_RAT	36 kDa	18	18	17	16	17	16	14	13	11	14	13	9	15	12	11	17	12	13	16	12	14	16	13	9	11	16	11	16	14	15	14	7	10	14	13	15	14	12	11	9	10	11	12	8	11
Granulins OS=Rattus norvegicus GN=Grn PE=1 SV=3	GRN_RAT	63 kDa	12	11	11	18	14	10	14	9	10	18	17	18	17	20	18	17	13	14	16	16	19	16	17	22	15	15	18	13	17	17	15	15	14	14	16	15	14	11	14	12	17	15	13	15	12
Cluster of Heat shock cognate 71 kDa protein OS=Rattus norvegicus GN=Hspa8 PE=1 SV=1 (HSP7C_RAT)	HSP7C_RAT [6]	71 kDa	17	15	18	19	14	17	22	17	20	15	13	13	13	11	12	24	17	14	8	8	7	4	7	8	17	15	15	6	5	6	7	10	9	15	16	20	7	11	11	14	12	14	13	12	14
Ceruloplasmin OS=Rattus norvegicus GN=Cp PE=1 SV=3	CERU_RAT	121 kDa	12	13	11	11	16	11	8	10	10	20	17	22	21	20	24	17	25	16	12	14	14	11	13	14	11	13	9	14	14	13	13	14	11	8	12	9	22	17	22	16	14	14	10	7	10
Di-N-acetylchitobiase OS=Rattus norvegicus GN=Ctbs PE=1 SV=1	DIAC_RAT	42 kDa	15	13	15	12	14	15	14	15	14	12	14	14	21	21	22	19	18	18	12	8	8	19	17	16	17	19	15	11	10	11	17	15	20	15	14	14	12	10	13	15	16	16	17	14	14
EGF-containing fibulin-like extracellular matrix protein 1 OS=Rattus norvegicus GN=Efemp1 PE=1 SV=1	FBLN3_RAT	55 kDa	9	14	10	13	16	11	15	13	13	14	14	12	18	17	17	14	11	14	19	19	19	16	18	16	14	12	11	14	13	13	13	15	13	14	13	13	12	8	12	7	12	14	9	11	10
Cluster of Aminoacylase-1A OS=Rattus norvegicus GN=Acy1a PE=1 SV=1 (ACY1A_RAT)	ACY1A_RAT [2]	46 kDa	17	15	18	19	18	21	19	19	16	15	18	16	11	6	9	12	12	13	11	12	11	8	7	8	13	9	8	12	12	10	7	11	8	16	15	8	11	10	12	10	13	10	14	16	11
Fetuin-B OS=Rattus norvegicus GN=Fetub PE=2 SV=2	FETUB_RAT	42 kDa	14	13	11	11	13	8	10	9	10	17	18	18	15	14	15	15	13	14	12	12	10	9	12	9	13	14	11	12	11	9	13	12	13	11	11	13	10	12	13	12	9	12	11	14	11
Apolipoprotein E OS=Rattus norvegicus GN=Apoe PE=1 SV=2	APOE_RAT	36 kDa	14	12	11	13	12	15	16	12	15	11	12	10	10	10	9	17	13	13	10	9	8	12	9	9	16	19	20	8	10	11	14	12	12	14	16	16	8	12	9	10	11	11	14	17	15
CD48 antigen OS=Rattus norvegicus GN=Cd48 PE=1 SV=1	CD48_RAT	28 kDa	14	13	15	12	13	11	10	11	8	13	13	11	17	14	8	15	12	11	13	10	12	18	14	10	8	17	8	14	11	13	13	13	11	9	11	10	15	12	13	16	12	13	11	10	9
Dipeptidyl peptidase 2 OS=Rattus norvegicus GN=Dpp7 PE=1 SV=1	DPP2_RAT	55 kDa	15	14	15	15	12	14	10	9	10	14	10	12	14	11	13	10	7	9	10	14	11	11	13	14	10	14	11	9	12	13	11	12	11	9	10	7	9	11	10	10	11	15	11	9	8
SMR1 protein OS=Rattus norvegicus GN=Vcsa1 PE=1 SV=1	SMR1_RAT	16 kDa	3	5	4	1	1	4	5	14	10	5	11	10	2	8	5	4	13	9	13	27	25	7	18	15	17	13	12	11	7	0	17	12	10	21	21	16	30	26	23	19	21	18	18	20	12
Na(+)/H(+) exchange regulatory cofactor NHE-RF3 OS=Rattus norvegicus GN=Pdzk1 PE=1 SV=2	NHRF3_RAT	57 kDa	28	28	30	29	21	26	30	25	22	7	4	3	8	5	4	11	9	5	2	3	3	7	7	7	18	17	13	8	12	5	3	3	1	20	13	12	5	4	2	16	18	17	12	10	11
Alcohol dehydrogenase [NADP(+)] OS=Rattus norvegicus GN=Akr1a1 PE=1 SV=2	AK1A1_RAT	37 kDa	11	10	10	12	9	9	15	12	11	17	15	18	8	8	7	19	15	14	17	14	15	12	15	12	13	16	14	19	14	19	9	8	8	10	14	10	11	12	7	10	10	9	17	19	14
Neuroplastin OS=Rattus norvegicus GN=Nptn PE=1 SV=2	NPTN_RAT	44 kDa	7	6	6	9	8	7	7	8	7	14	15	16	16	16	18	7	5	7	11	15	14	15	21	17	7	7	5	7	8	6	14	11	14	6	6	6	15	13	18	13	14	17	6	5	7
Cathepsin D OS=Rattus norvegicus GN=Ctsd PE=1 SV=1	CATD_RAT	45 kDa	10	12	9	13	9	9	18	18	16	13	11	10	11	14	16	12	7	13	13	11	11	10	8	9	8	12	11	13	8	12	9	9	8	7	6	10	14	14	18	12	12	11	7	9	9
Na(+)/H(+) exchange regulatory cofactor NHE-RF1 OS=Rattus norvegicus GN=Slc9a3r1 PE=1 SV=3	NHRF1_RAT	39 kDa	16	15	16	22	20	18	22	19	17	8	8	7	10	8	11	9	8	11	3	3	5	6	8	6	13	14	10	9	6	7	11	8	8	14	13	14	6	8	8	16	13	13	13	12	12
Cystatin-related protein 2 OS=Rattus norvegicus GN=Crp2 PE=2 SV=1	22P2_RAT	21 kDa	11	9	9	9	9	10	11	10	12	16	17	22	10	10	8	24	25	21	13	14	14	3	5	6	18	19	24	19	14	16	12	11	12	18	21	20	15	14	14	7	7	7	8	8	7
Nucleobindin-1 OS=Rattus norvegicus GN=Nucb1 PE=1 SV=1	NUCB1_RAT	54 kDa	6	8	6	8	8	7	16	15	13	21	20	21	13	11	12	19	16	15	16	12	11	8	9	7	10	9	10	8	13	7	11	8	5	14	13	10	9	10	11	10	9	5	8	9	8
Lysosomal acid phosphatase OS=Rattus norvegicus GN=Acp2 PE=1 SV=1	PPAL_RAT	48 kDa	16	15	12	14	15	12	13	8	11	10	12	11	10	10	12	8	8	8	10	10	12	10	8	7	11	15	14	6	6	7	11	8	8	9	10	11	11	9	10	8	6	8	9	6	5
Retinoid-inducible serine carboxypeptidase OS=Rattus norvegicus GN=Scpep1 PE=2 SV=1	RISC_RAT	51 kDa	9	7	8	6	8	8	7	9	7	10	10	11	16	15	19	8	10	8	10	9	8	13	9	9	7	7	11	8	6	5	13	11	11	7	6	8	11	12	12	8	9	12	7	7	7
Clusterin OS=Rattus norvegicus GN=Clu PE=1 SV=2	CLUS_RAT	51 kDa	12	14	15	14	9	8	15	12	12	9	14	8	9	7	9	16	13	15	11	9	9	10	6	7	13	10	14	9	10	11	10	11	10	13	12	13	7	9	8	11	7	9	11	11	10
Galectin-3-binding protein OS=Rattus norvegicus GN=Lgals3bp PE=1 SV=2	LG3BP_RAT	64 kDa	10	10	7	8	9	8	10	12	14	8	6	6	8	10	6	15	18	17	6	10	6	10	6	8	9	10	7	9	11	6	11	13	11	10	8	8	12	13	9	14	11	16	8	8	8
Moesin OS=Rattus norvegicus GN=Msn PE=1 SV=3	MOES_RAT	68 kDa	26	25	24	22	23	24	29	28	22	12	13	12	10	7	11	15	11	14	10	12	11	13	9	10	14	15	15	16	16	12	14	11	14	19	16	17	10	15	9	19	17	20	21	21	20
Prostatic spermine-binding protein OS=Rattus norvegicus GN=Sbp PE=1 SV=1	SPBP_RAT	31 kDa	8	9	8	7	7	7	8	7	6	10	15	11	9	9	8	17	18	14	10	10	12	10	7	9	14	14	14	14	19	13	12	12	9	13	13	15	10	11	11	6	6	5	8	9	8
6-phosphogluconolactonase OS=Rattus norvegicus GN=Pgls PE=1 SV=1	6PGL_RAT	27 kDa	11	10	6	11	9	11	11	11	9	12	18	18	12	13	16	14	14	14	13	7	9	10	8	10	14	17	11	9	11	11	7	9	5	13	13	12	11	8	8	8	7	5	10	9	8
Beta-2-microglobulin OS=Rattus norvegicus GN=B2m PE=1 SV=1	B2MG_RAT	14 kDa	6	7	8	8	9	7	6	9	8	8	12	11	10	9	13	10	9	12	9	8	10	10	13	12	8	9	7	15	11	13	19	14	13	9	11	11	10	12	9	14	12	13	8	11	12
Prothrombin OS=Rattus norvegicus GN=F2 PE=1 SV=1	THRB_RAT	70 kDa	11	11	13	10	10	14	11	10	10	11	10	10	12	13	11	11	10	13	16	10	11	13	12	15	11	13	13	12	12	13	10	9	10	12	10	11	10	9	11	10	10	11	8	7	8
Chondroitin sulfate proteoglycan 4 OS=Rattus norvegicus GN=Cspg4 PE=1 SV=2	CSPG4_RAT	252 kDa	12	10	7	8	5	6	13	11	10	12	10	6	10	9	11	4	5	6	6	9	6	17	15	18	7	8	8	5	7	1	15	16	8	10	10	7	5	7	5	11	17	11	9	8	7
Ig gamma-2A chain C region OS=Rattus norvegicus GN=Igg-2a PE=1 SV=1	IGG2A_RAT	35 kDa	13	10	10	13	6	8	7	5	6	10	5	5	11	9	9	8	8	9	8	6	7	11	10	9	11	10	12	14	13	17	18	18	19	15	15	15	12	18	15	18	18	23	19	17	18
Ezrin OS=Rattus norvegicus GN=Ezr PE=1 SV=3	EZRI_RAT	69 kDa	14	14	19	12	18	19	22	22	16	13	16	17	10	10	13	17	16	19	10	16	11	15	12	12	14	17	16	11	13	15	17	18	15	13	13	15	13	16	11	17	20	21	19	20	19
WAP four-disulfide core domain protein 2 OS=Rattus norvegicus GN=Wfdc2 PE=2 SV=1	WFDC2_RAT	17 kDa	11	7	8	11	10	8	9	5	9	12	12	11	13	8	11	15	8	15	14	14	12	9	10	15	11	8	6	9	11	10	10	9	8	10	10	10	9	11	15	11	11	10	9	8	8
Dipeptidyl peptidase 1 OS=Rattus norvegicus GN=Ctsc PE=1 SV=3	CATC_RAT	52 kDa	5	6	9	7	10	7	12	10	9	13	12	17	16	14	16	8	7	7	7	8	9	11	6	10	6	7	3	6	4	6	10	13	12	6	7	6	10	12	11	11	12	14	6	7	5
Endothelial cell-selective adhesion molecule OS=Rattus norvegicus GN=Esam PE=1 SV=1	ESAM_RAT	42 kDa	6	8	5	8	6	7	8	11	10	9	9	9	12	13	10	8	7	11	7	8	10	7	8	14	9	10	8	8	7	5	10	10	8	8	8	10	12	12	10	9	11	11	7	9	8
Triosephosphate isomerase OS=Rattus norvegicus GN=Tpi1 PE=1 SV=2	TPIS_RAT	27 kDa	11	11	8	11	8	11	14	12	12	12	11	12	10	8	4	13	11	12	10	8	8	6	6	3	8	8	10	18	13	11	4	4	4	12	8	10	4	5	7	8	5	4	9	10	11
Superoxide dismutase [Cu-Zn] OS=Rattus norvegicus GN=Sod1 PE=1 SV=2	SODC_RAT	16 kDa	10	9	8	14	12	12	9	10	10	9	10	8	10	11	13	18	14	13	10	6	7	10	8	8	7	6	10	12	7	13	5	5	5	7	7	9	9	6	8	5	4	7	9	7	10
Fructose-bisphosphate aldolase B OS=Rattus norvegicus GN=Aldob PE=1 SV=2	ALDOB_RAT	40 kDa	7	12	11	12	8	10	10	13	11	12	10	9	8	6	9	16	11	10	9	7	5	3	7	3	10	10	5	6	7	7	8	6	7	7	7	7	7	3	4	5	7	4	11	10	8
Cluster of Glyceraldehyde-3-phosphate dehydrogenase OS=Rattus norvegicus GN=Gapdh PE=1 SV=3 (G3P_RAT)	G3P_RAT [2]	36 kDa	12	11	14	9	13	9	11	11	11	10	9	10	4	8	4	10	9	11	10	8	9	2	7	8	6	6	10	8	4	5	7	6	7	7	9	6	8	8	7	7	10	10	8	9	7
Biotinidase OS=Rattus norvegicus GN=Btd PE=2 SV=1	BTD_RAT	58 kDa	6	8	7	8	8	7	9	5	6	7	9	7	14	14	10	10	9	10	10	10	7	8	7	7	8	6	7	9	7	9	11	15	9	8	9	9	11	10	10	9	9	9	6	9	11
Cluster of Keratin, type II cytoskeletal 1 OS=Rattus norvegicus GN=Krt1 PE=2 SV=1 (K2C1_RAT)	K2C1_RAT [12]	65 kDa	15	11	5	5	5	3	7	7	4	16	8	15	7	4	5	7	10	3	4	5	7	3	3	3	8	4	7	8	5	6	3	4	2	14	16	15	7	7	4	4	4	4	9	8	8
Attractin OS=Rattus norvegicus GN=Atrn PE=2 SV=1	ATRN_RAT	159 kDa	4	9	8	6	6	7	9	11	6	6	5	8	9	11	7	4	3	6	4	3	7	7	9	7	6	8	7	4	2	7	4	7	8	5	11	5	7	7	5	7	9	7	5	12	5
Beta-mannosidase OS=Rattus norvegicus GN=Manba PE=2 SV=1	MANBA_RAT	101 kDa	8	8	9	7	8	7	8	9	10	6	5	8	9	11	10	9	5	7	7	5	3	7	7	8	6	4	6	7	7	4	10	10	12	8	5	6	9	8	10	14	12	9	8	12	8
Cluster of 14-3-3 protein zeta/delta OS=Rattus norvegicus GN=Ywhaz PE=1 SV=1 (1433Z_RAT)	1433Z_RAT [6]	28 kDa	9	5	7	8	7	6	11	9	10	12	11	11	9	6	12	12	10	7	7	6	6	4	2	7	5	9	6	6	7	9	4	8	8	5	5	7	8	8	6	8	8	6	7	8	6
Interleukin-4 receptor subunit alpha OS=Rattus norvegicus GN=Il4r PE=2 SV=2	IL4RA_RAT	87 kDa	4	7	8	7	6	6	9	6	11	6	5	6	6	11	10	7	7	15	7	11	10	7	12	13	10	8	8	7	6	6	13	6	15	11	9	8	6	4	9	9	6	7	5	9	7
Prolactin-inducible protein homolog OS=Rattus norvegicus GN=Pip PE=2 SV=1	PIP_RAT	16 kDa	5	5	4	7	6	4	5	5	5	7	7	8	8	8	6	7	5	6	7	6	7	7	6	7	5	6	7	5	6	7	6	6	7	5	4	4	4	5	4	5	7	5	7	6	5
Angiotensinogen OS=Rattus norvegicus GN=Agt PE=1 SV=1	ANGT_RAT	52 kDa	8	7	9	7	6	7	8	8	6	7	5	3	8	6	7	4	3	3	9	9	11	10	10	13	6	6	5	13	6	11	8	10	10	6	5	8	7	9	11	9	9	8	8	10	9
Malate dehydrogenase, cytoplasmic OS=Rattus norvegicus GN=Mdh1 PE=1 SV=3	MDHC_RAT	36 kDa	10	7	8	11	6	10	11	11	9	8	8	6	6	7	6	10	8	8	8	8	10	4	6	5	9	8	7	11	10	7	7	6	6	8	9	8	5	7	6	4	7	6	6	9	8
Fructose-1,6-bisphosphatase 1 OS=Rattus norvegicus GN=Fbp1 PE=1 SV=2	F16P1_RAT	40 kDa	11	10	11	9	8	7	11	12	10	9	13	9	7	12	9	7	7	6	6	6	7	1	6	2	8	4	6	8	10	7	1	3	5	3	2	5	2	4	1	6	7	2	5	10	5
Alpha/beta hydrolase domain-containing protein 14B OS=Rattus norvegicus GN=Abhd14b PE=2 SV=1	ABHEB_RAT	23 kDa	5	7	7	6	8	9	7	6	8	8	6	6	6	5	6	8	9	8	9	8	9	6	8	5	8	6	5	5	6	6	9	5	6	8	8	6	4	8	7	9	9	7	8	8	6
Complement C4 OS=Rattus norvegicus GN=C4 PE=1 SV=3	CO4_RAT	192 kDa	3	3	4	4	4	3	10	13	10	7	5	2	7	6	5	7	7	8	9	3	8	6	3	3	4	4	6	11	7	7	2	2	2	8	6	5	4	5	2	4	3	3	5	6	7
Multiple inositol polyphosphate phosphatase 1 OS=Rattus norvegicus GN=Minpp1 PE=1 SV=3	MINP1_RAT	55 kDa	8	6	5	7	6	6	5	7	5	11	8	8	9	13	6	7	7	9	4	5	6	9	6	6	8	9	6	6	7	6	8	10	6	6	9	7	10	8	7	8	5	10	7	9	8
Nidogen-1 (Fragment) OS=Rattus norvegicus GN=Nid1 PE=1 SV=2	NID1_RAT	36 kDa	6	6	4	6	7	5	8	5	9	9	6	7	9	9	6	6	7	6	10	7	6	11	9	13	10	8	12	8	8	6	10	8	8	8	8	7	5	5	7	7	7	8	6	6	5
Protein FAM151A OS=Rattus norvegicus GN=Fam151a PE=2 SV=1	F151A_RAT	67 kDa	6	5	5	7	4	6	4	3	3	8	7	8	9	6	7	6	7	3	3	5	3	6	9	5	8	6	3	5	6	6	7	8	5	8	7	3	8	6	4	5	5	5	5	7	6
Cluster of Keratin, type I cytoskeletal 10 OS=Rattus norvegicus GN=Krt10 PE=3 SV=1 (K1C10_RAT)	K1C10_RAT [6]	57 kDa	4	5	4	6	4	3	7	3	4	14	14	16	9	8	9	8	6	6	13	7	7	6	5	6	5	5	4	6	8	5	3	3	4	6	8	8	5	4	6	2	4	5	7	4	8
Carbonic anhydrase 2 OS=Rattus norvegicus GN=Ca2 PE=1 SV=2	CAH2_RAT	29 kDa	5	9	5	7	9	8	10	9	6	8	7	4	5	9	6	11	12	10	13	9	8	9	3	6	9	8	6	7	5	11	3	4	3	8	8	6	3	5	5	3	5	4	8	8	6
Monocyte differentiation antigen CD14 OS=Rattus norvegicus GN=Cd14 PE=2 SV=2	CD14_RAT	40 kDa	4	4	5	3	4	3	4	6	7	6	9	8	9	10	11	9	10	10	3	5	6	6	9	9	5	8	6	4	6	0	7	8	8	7	7	4	8	4	6	12	11	9	9	7	8
Sialate O-acetylesterase OS=Rattus norvegicus GN=Siae PE=1 SV=2	SIAE_RAT	60 kDa	7	6	6	8	6	7	9	7	7	6	4	5	10	8	7	4	4	5	9	7	5	8	8	3	6	7	7	4	6	5	5	5	7	8	7	6	5	5	6	8	6	6	6	7	5
Junctional adhesion molecule A OS=Rattus norvegicus GN=F11r PE=1 SV=1	JAM1_RAT	32 kDa	6	5	5	7	8	7	7	5	5	11	7	7	8	8	7	6	6	5	11	5	9	6	6	9	7	8	6	9	6	6	8	8	7	6	6	9	5	9	7	6	8	4	7	5	6
Extracellular superoxide dismutase [Cu-Zn] OS=Rattus norvegicus GN=Sod3 PE=1 SV=2	SODE_RAT	27 kDa	5	4	4	5	9	5	5	6	7	12	15	11	11	8	10	9	8	8	6	9	7	6	7	5	5	4	5	6	5	6	8	7	7	6	5	7	7	7	7	4	7	5	7	5	5
Beta-microseminoprotein OS=Rattus norvegicus GN=Msmb PE=1 SV=1	MSMB_RAT	13 kDa	4	3	2	5	4	2	6	3	2	0	0	2	4	2	3	13	15	13	12	8	9	3	2	1	10	13	12	14	8	11	2	3	2	6	7	7	5	4	6	2	2	1	2	5	3
Prostatic steroid-binding protein C2 OS=Rattus norvegicus GN=Psbpc2 PE=1 SV=1	PSC2_RAT	13 kDa	4	5	4	4	3	5	4	4	4	9	8	8	4	4	3	9	9	10	7	8	7	1	2	2	6	9	6	6	6	6	5	4	5	8	8	9	5	6	5	4	5	4	3	3	4
L-lactate dehydrogenase B chain OS=Rattus norvegicus GN=Ldhb PE=1 SV=2	LDHB_RAT	37 kDa	5	7	5	3	7	5	11	10	6	14	14	9	10	7	8	10	13	10	9	6	14	8	6	6	7	6	7	7	8	6	5	3	4	6	4	6	5	4	3	2	2	2	5	5	5
Peroxiredoxin-6 OS=Rattus norvegicus GN=Prdx6 PE=1 SV=3	PRDX6_RAT	25 kDa	8	5	7	6	9	6	5	5	7	6	4	7	2	2	4	7	5	7	2	3	6	4	6	6	7	2	4	5	6	4	4	7	4	6	3	6	5	5	3	5	6	3	6	4	6
Cluster of Calbindin OS=Rattus norvegicus GN=Calb1 PE=1 SV=2 (CALB1_RAT)	CALB1_RAT [2]	30 kDa	6	3	4	6	3	6	9	9	7	0	0	1	10	8	6	6	6	6	3	1	2	7	5	7	4	5	4	2	5	2	6	9	9	6	4	4	3	5	5	6	8	4	5	8	6
Transthyretin OS=Rattus norvegicus GN=Ttr PE=1 SV=1	TTHY_RAT	16 kDa	7	5	5	8	6	6	4	3	5	6	5	6	5	4	4	2	4	6	6	6	6	4	6	6	4	7	8	7	8	9	5	6	5	7	4	9	5	5	4	6	6	6	5	6	7
Serine protease inhibitor A3N OS=Rattus norvegicus GN=Serpina3n PE=1 SV=3	SPA3N_RAT	47 kDa	11	9	7	10	6	7	6	3	2	8	9	6	10	10	12	12	11	13	2	1	1	4	2	0	3	6	3	4	1	1	5	4	6	4	2	3	7	9	7	6	5	3	4	4	3
Cluster of Ribonuclease pancreatic gamma-type OS=Rattus norvegicus PE=3 SV=1 (RNS1G_RAT)	RNS1G_RAT [2]	17 kDa	6	5	3	8	7	2	6	3	6	8	8	6	9	9	11	9	7	5	7	8	5	7	8	2	8	9	6	7	11	5	8	6	7	9	6	5	7	8	5	4	6	4	8	3	8
Peptidyl-prolyl cis-trans isomerase A OS=Rattus norvegicus GN=Ppia PE=1 SV=2	PPIA_RAT	18 kDa	4	6	7	5	5	4	2	4	5	6	6	6	5	4	5	4	6	5	2	6	5	3	3	5	6	5	5	7	5	6	3	3	4	3	4	6	7	5	4	2	5	5	5	5	5
Beta-hexosaminidase subunit beta OS=Rattus norvegicus GN=Hexb PE=2 SV=1	HEXB_RAT	62 kDa	8	8	9	4	4	7	4	4	3	4	6	5	11	7	7	5	4	7	3	2	3	4	2	7	5	4	2	5	1	2	4	2	4	1	1	3	3	2	3	5	4	4	5	3	3
Prostaglandin-H2 D-isomerase OS=Rattus norvegicus GN=Ptgds PE=1 SV=2	PTGDS_RAT	21 kDa	6	5	5	7	5	6	3	6	5	1	2	2	3	2	1	4	2	5	3	3	3	2	2	6	4	4	6	8	6	7	4	3	5	4	3	5	3	3	3	1	4	3	6	5	6
Odorant-binding protein OS=Rattus norvegicus GN=Obp1f PE=1 SV=1	OBP_RAT	20 kDa	4	5	5	4	4	4	3	3	3	8	4	3	2	2	2	4	3	3	6	5	2	2	3	2	4	4	4	5	5	9	4	2	2	6	5	5	2	4	3	3	2	3	4	6	4
Cytosolic non-specific dipeptidase OS=Rattus norvegicus GN=Cndp2 PE=1 SV=1	CNDP2_RAT	53 kDa	10	9	11	7	9	9	8	5	7	6	6	6	3	3	4	5	5	5	3	1	2	1	2	2	3	2	2	6	4	4	5	5	2	6	3	3	1	3	4	5	8	5	7	3	5
Programmed cell death 6-interacting protein OS=Rattus norvegicus GN=Pdcd6ip PE=1 SV=2	PDC6I_RAT	97 kDa	8	7	4	4	2	4	7	6	13	1	3	4	4	4	3	9	8	4	1	5	3	3	2	7	6	4	6	1	1	1	4	4	6	7	7	6	4	4	4	10	9	9	5	4	3
Nucleoside diphosphate kinase B OS=Rattus norvegicus GN=Nme2 PE=1 SV=1	NDKB_RAT	17 kDa	7	3	6	5	3	3	5	6	6	11	9	8	4	3	4	7	7	7	8	3	3	4	3	3	5	2	2	4	4	6	5	4	4	3	4	3	5	5	4	5	1	2	5	7	4
Cluster of Hemoglobin subunit beta-1 OS=Rattus norvegicus GN=Hbb PE=1 SV=3 (HBB1_RAT)	HBB1_RAT [2]	16 kDa	4	2	3	5	5	4	0	1	0	23	20	23	9	8	8	16	16	15	1	0	0	0	0	0	2	2	0	16	19	17	0	0	0	5	6	6	0	0	0	0	0	0	3	4	2
Cadherin-2 OS=Rattus norvegicus GN=Cdh2 PE=1 SV=1	CADH2_RAT	100 kDa	4	5	4	6	7	6	5	5	3	6	5	7	4	5	5	7	3	3	4	5	5	6	7	3	6	3	4	2	5	2	3	7	7	6	5	4	5	5	7	6	6	8	5	4	7
CD166 antigen OS=Rattus norvegicus GN=Alcam PE=1 SV=1	CD166_RAT	65 kDa	9	7	7	8	6	7	6	8	8	6	5	5	7	4	3	6	5	3	6	2	3	2	5	3	4	7	7	6	2	4	3	3	2	4	4	4	4	9	6	2	3	3	6	5	6
Apolipoprotein M OS=Rattus norvegicus GN=Apom PE=1 SV=2	APOM_RAT	22 kDa	4	5	4	3	2	4	4	3	4	3	2	5	6	6	7	3	5	5	3	3	2	4	6	6	5	2	0	2	2	4	5	5	6	4	6	2	2	3	3	6	7	6	3	3	2
Regucalcin OS=Rattus norvegicus GN=Rgn PE=1 SV=3	RGN_RAT	33 kDa	11	6	9	13	9	7	8	4	7	5	6	3	2	1	0	0	1	2	2	1	1	1	2	2	3	4	2	4	5	4	9	7	4	8	5	4	4	7	7	7	7	7	6	6	8
Copper transport protein ATOX1 OS=Rattus norvegicus GN=Atox1 PE=1 SV=1	ATOX1_RAT	7 kDa	6	7	5	6	7	6	5	6	3	6	9	8	6	6	7	7	5	4	4	7	6	7	8	8	8	6	6	6	5	5	8	3	6	6	6	5	7	6	6	6	4	4	6	4	5
Cadherin-related family member 5 OS=Rattus norvegicus GN=Cdhr5 PE=1 SV=1	CDHR5_RAT	91 kDa	5	5	4	4	7	6	1	2	3	5	7	7	6	7	5	5	5	6	2	6	3	2	8	7	6	4	6	2	4	1	7	8	8	7	5	4	6	8	8	8	7	8	7	5	5
Glutamate--cysteine ligase regulatory subunit OS=Rattus norvegicus GN=Gclm PE=1 SV=1	GSH0_RAT	31 kDa	9	7	6	9	9	10	10	9	5	3	3	3	1	1	0	3	3	2	2	1	1	1	2	0	4	5	3	6	5	7	5	6	3	5	6	4	7	5	1	6	5	6	9	7	7
Quinone oxidoreductase OS=Rattus norvegicus GN=Cryz PE=2 SV=1	QOR_RAT	35 kDa	9	9	8	6	8	9	10	10	14	4	5	5	2	2	2	3	3	3	3	1	2	1	5	0	1	3	5	2	4	5	4	4	3	4	4	5	6	6	7	7	5	8	7	7	6
Ubiquitin-60S ribosomal protein L40 OS=Rattus norvegicus GN=Uba52 PE=1 SV=2	RL40_RAT (+3)	15 kDa	8	7	8	9	8	7	8	9	5	5	4	3	3	3	3	5	4	5	2	3	1	3	2	2	6	7	6	6	5	5	4	3	5	6	3	5	4	3	2	5	6	5	6	7	5
Ester hydrolase C11orf54 homolog OS=Rattus norvegicus PE=1 SV=1	CK054_RAT	35 kDa	5	5	5	5	1	5	6	5	4	7	11	10	6	5	5	4	3	4	4	1	5	2	2	1	4	2	3	6	4	4	2	1	2	4	3	3	7	8	6	6	5	5	4	4	4
Beta-2-glycoprotein 1 OS=Rattus norvegicus GN=Apoh PE=2 SV=2	APOH_RAT	33 kDa	4	4	4	4	2	3	6	3	3	6	6	6	8	5	4	8	1	2	4	2	2	6	3	3	3	3	2	6	4	2	4	5	5	5	5	1	5	4	2	3	4	6	4	5	4
Pancreatic secretory granule membrane major glycoprotein GP2 OS=Rattus norvegicus GN=Gp2 PE=1 SV=1	GP2_RAT	59 kDa	4	4	4	7	3	3	3	2	3	8	8	8	15	13	14	1	1	1	3	5	3	10	9	9	1	1	0	4	2	2	7	9	8	1	1	1	5	8	6	10	9	9	1	2	2
Nidogen-2 OS=Rattus norvegicus GN=Nid2 PE=2 SV=1	NID2_RAT	153 kDa	2	4	4	2	2	2	9	9	9	3	3	5	6	8	10	5	3	6	7	6	7	9	8	10	5	8	10	5	5	4	6	8	5	6	6	5	7	6	4	4	4	4	2	4	2
Trefoil factor 1 OS=Rattus norvegicus GN=Tff1 PE=3 SV=1	TFF1_RAT	9 kDa	6	4	5	6	5	5	7	5	5	8	5	8	7	6	6	9	5	6	7	8	7	7	6	6	4	6	6	6	5	6	5	6	5	4	6	4	4	5	5	5	5	5	5	5	5
Class I histocompatibility antigen, Non-RT1.A alpha-1 chain OS=Rattus norvegicus GN=RT1-Aw2 PE=1 SV=1	HA11_RAT	37 kDa	2	3	2	3	0	2	8	11	9	11	10	8	10	13	13	15	15	13	7	12	8	9	13	12	10	9	7	6	11	6	9	9	9	9	10	9	10	13	12	10	8	9	12	19	10
Interleukin-1 receptor type 2 OS=Rattus norvegicus GN=Il1r2 PE=2 SV=1	IL1R2_RAT	46 kDa	4	5	4	5	5	4	3	5	2	7	7	8	9	8	9	8	5	9	2	3	3	3	5	3	6	1	3	2	4	1	3	4	4	4	2	5	5	4	4	4	4	4	4	3	3
Kynurenine/alpha-aminoadipate aminotransferase, mitochondrial OS=Rattus norvegicus GN=Aadat PE=1 SV=1	AADAT_RAT	48 kDa	12	11	8	9	10	7	11	10	10	5	4	4	0	1	1	3	2	2	1	0	2	0	1	1	2	2	1	4	2	6	3	3	4	2	4	4	6	7	6	6	9	7	5	7	6
Cluster of Sulfotransferase 1C2A OS=Rattus norvegicus GN=Sult1c2a PE=2 SV=2 (S1C2A_RAT)	S1C2A_RAT [2]	35 kDa	5	4	6	3	4	4	3	6	4	0	0	0	0	0	0	2	1	1	0	0	0	1	1	1	2	3	1	1	1	0	3	0	3	0	4	4	1	1	2	3	5	3	4	4	5
Peroxiredoxin-1 OS=Rattus norvegicus GN=Prdx1 PE=1 SV=1	PRDX1_RAT	22 kDa	11	8	6	7	8	8	7	5	9	7	3	7	4	4	6	8	4	2	1	1	2	1	1	2	3	3	4	4	2	2	2	0	4	3	3	3	2	2	5	4	2	4	6	5	4
Aflatoxin B1 aldehyde reductase member 3 OS=Rattus norvegicus GN=Akr7a3 PE=1 SV=2	ARK73_RAT	37 kDa	12	8	6	14	10	9	8	8	6	6	4	3	2	2	2	4	3	2	3	1	1	0	1	1	3	4	3	2	4	5	2	2	3	3	2	2	5	4	5	5	2	4	5	6	8
Tissue alpha-L-fucosidase OS=Rattus norvegicus GN=Fuca1 PE=1 SV=1	FUCO_RAT	53 kDa	4	5	5	4	4	5	3	4	5	5	3	5	5	8	7	3	3	2	3	5	1	4	5	5	4	4	3	2	2	4	4	5	5	4	5	3	6	5	4	7	6	5	1	4	4
Isocitrate dehydrogenase [NADP] cytoplasmic OS=Rattus norvegicus GN=Idh1 PE=1 SV=1	IDHC_RAT	47 kDa	3	5	4	1	6	3	5	3	7	8	4	5	3	4	3	3	3	4	6	3	7	1	3	0	2	0	1	7	7	6	2	1	1	2	1	2	1	1	1	2	2	2	4	4	2
Basal cell adhesion molecule OS=Rattus norvegicus GN=Bcam PE=2 SV=1	BCAM_RAT	68 kDa	2	4	3	1	4	2	5	5	6	5	3	2	7	7	7	3	4	1	2	2	5	4	6	6	5	2	0	2	2	4	4	4	5	5	4	6	7	7	4	3	4	2	5	2	2
Selenium-binding protein 1 OS=Rattus norvegicus GN=Selenbp1 PE=1 SV=1	SBP1_RAT	53 kDa	7	4	4	4	3	2	6	6	5	6	8	8	6	4	5	15	9	10	3	2	2	1	1	0	4	4	7	1	1	1	5	3	3	0	2	0	1	1	4	1	2	0	3	2	4
Pro-cathepsin H OS=Rattus norvegicus GN=Ctsh PE=1 SV=1	CATH_RAT	37 kDa	2	2	3	3	5	4	3	3	2	6	6	6	8	8	8	6	3	4	3	1	5	4	8	5	2	3	3	5	2	5	3	4	4	2	3	4	4	6	6	5	5	6	3	1	3
Anionic trypsin-1 OS=Rattus norvegicus GN=Prss1 PE=1 SV=1	TRY1_RAT	26 kDa	2	3	4	3	3	4	5	4	4	4	4	5	5	4	5	4	3	4	9	10	7	8	7	7	4	6	5	6	7	7	6	5	6	4	4	5	4	6	6	4	5	5	4	5	5
CD44 antigen OS=Rattus norvegicus GN=Cd44 PE=1 SV=2	CD44_RAT	56 kDa	4	6	4	4	3	5	4	3	4	4	4	5	6	7	6	4	5	5	4	5	5	4	5	6	2	4	6	4	4	4	5	6	7	3	4	3	5	5	5	5	8	7	3	6	6
Fumarylacetoacetase OS=Rattus norvegicus GN=Fah PE=1 SV=1	FAAA_RAT	46 kDa	6	5	4	5	5	5	4	6	3	6	9	9	5	8	4	3	5	5	2	2	3	3	3	1	4	2	3	2	1	6	4	2	1	3	3	2	8	3	5	8	2	3	3	1	3
Arylsulfatase B OS=Rattus norvegicus GN=Arsb PE=2 SV=2	ARSB_RAT	59 kDa	5	4	5	5	2	4	1	1	0	4	3	1	6	4	4	3	2	0	2	2	2	4	3	2	1	1	1	2	4	2	5	3	3	2	2	1	5	5	5	4	4	2	2	3	3
Prostatic glandular kallikrein-6 OS=Rattus norvegicus GN=Klk6 PE=3 SV=1	KLK6_RAT	29 kDa	8	7	8	10	8	7	9	7	9	15	11	11	7	7	7	16	15	12	10	10	8	7	7	6	13	9	14	12	12	7	7	10	8	15	14	10	12	18	10	7	10	8	8	8	6
Cluster of Glutathione S-transferase alpha-3 OS=Rattus norvegicus GN=Gsta3 PE=1 SV=3 (GSTA3_RAT)	GSTA3_RAT [2]	25 kDa	4	7	6	5	5	6	3	5	5	10	9	6	3	2	2	5	8	7	6	6	3	3	2	1	5	4	5	5	2	4	2	2	2	4	4	5	6	4	5	5	3	3	4	6	6
Putative phospholipase B-like 2 OS=Rattus norvegicus GN=Plbd2 PE=1 SV=2	PLBL2_RAT	65 kDa	7	6	7	5	4	2	3	0	1	5	3	3	3	5	4	2	2	1	4	3	2	1	3	5	3	2	2	5	6	5	4	3	8	1	2	4	5	6	5	4	4	8	2	3	5
Cluster of Phosphoglycerate mutase 1 OS=Rattus norvegicus GN=Pgam1 PE=1 SV=4 (PGAM1_RAT)	PGAM1_RAT [2]	29 kDa	7	4	4	9	5	3	8	6	4	9	5	7	7	6	1	9	7	6	3	5	1	2	1	1	2	4	2	7	4	6	2	2	0	5	4	4	1	1	1	3	3	1	6	3	4
Protein disulfide-isomerase OS=Rattus norvegicus GN=P4hb PE=1 SV=2	PDIA1_RAT	57 kDa	5	5	3	4	5	5	5	4	6	6	4	5	5	4	5	1	4	4	6	3	5	3	5	1	4	4	6	2	1	4	3	5	6	6	4	4	2	3	5	2	5	3	3	3	3
Chloride intracellular channel protein 4 OS=Rattus norvegicus GN=Clic4 PE=1 SV=3	CLIC4_RAT	29 kDa	8	9	7	8	6	5	7	7	5	1	3	2	1	1	1	2	1	2	1	2	1	0	1	1	1	0	1	1	2	2	3	2	1	2	2	3	0	2	1	5	4	6	2	3	5
Neutrophil gelatinase-associated lipocalin OS=Rattus norvegicus GN=Lcn2 PE=1 SV=2	NGAL_RAT	22 kDa	3	3	1	2	2	2	3	2	3	1	2	3	6	7	7	6	6	7	1	2	1	1	2	3	4	4	2	2	2	2	1	2	1	3	1	2	1	2	2	0	0	1	2	0	2
Cluster of EH domain-containing protein 1 OS=Rattus norvegicus GN=Ehd1 PE=1 SV=1 (EHD1_RAT)	EHD1_RAT [2]	61 kDa	11	8	7	6	9	3	13	12	13	0	0	0	0	0	0	0	0	0	0	0	0	0	0	0	2	0	1	2	1	0	2	1	0	2	2	1	5	6	3	4	6	3	5	10	3
Beta-hexosaminidase subunit alpha OS=Rattus norvegicus GN=Hexa PE=2 SV=1	HEXA_RAT	61 kDa	9	4	6	4	5	2	3	3	2	2	2	2	6	5	6	4	4	3	2	2	2	3	3	2	4	2	4	1	1	1	4	3	4	2	1	2	3	1	5	6	2	7	1	0	2
Galectin-5 OS=Rattus norvegicus GN=Lgals5 PE=1 SV=2	LEG5_RAT	16 kDa	8	5	5	12	7	8	6	3	3	0	0	0	8	7	8	7	7	7	0	0	0	9	6	7	4	7	6	0	0	0	5	7	6	7	6	7	0	0	0	5	5	3	6	7	6
Thioredoxin OS=Rattus norvegicus GN=Txn PE=1 SV=2	THIO_RAT	12 kDa	4	3	5	4	4	3	6	3	5	6	3	4	1	3	3	6	5	4	6	3	3	2	1	2	2	6	4	7	5	5	4	4	4	6	5	4	4	4	4	3	4	5	6	6	6
Protein RoBo-1 OS=Rattus norvegicus PE=1 SV=1	ROB1_RAT	26 kDa	2	4	4	3	3	3	3	3	4	6	6	7	5	8	9	5	4	4	7	7	6	9	5	7	3	4	4	4	2	5	8	6	6	4	3	4	7	5	7	6	5	8	3	2	2
Glutathione S-transferase alpha-1 OS=Rattus norvegicus GN=Gsta1 PE=1 SV=3	GSTA1_RAT	26 kDa	4	5	5	5	3	4	6	6	5	3	6	5	3	3	4	6	4	2	3	5	5	3	1	0	3	4	2	2	4	5	2	1	3	3	4	4	3	3	5	5	2	4	3	4	7
Protein deglycase DJ-1 OS=Rattus norvegicus GN=Park7 PE=1 SV=1	PARK7_RAT	20 kDa	4	4	3	2	3	1	4	4	4	6	7	8	3	7	7	8	10	7	1	3	1	2	1	1	3	5	3	0	2	2	4	3	3	2	2	2	1	2	4	2	3	2	1	3	3
Cathepsin L1 OS=Rattus norvegicus GN=Ctsl PE=1 SV=2	CATL1_RAT	38 kDa	4	3	4	3	4	3	3	3	2	8	6	5	4	6	7	6	3	8	2	3	3	3	5	1	2	4	2	2	1	4	3	3	2	1	0	1	1	2	3	3	2	3	3	0	2
Interleukin-1 receptor accessory protein OS=Rattus norvegicus GN=Il1rap PE=2 SV=1	IL1AP_RAT	66 kDa	2	2	0	3	2	1	5	3	3	3	3	4	5	4	5	4	4	4	4	3	2	3	3	3	5	3	2	2	2	1	4	4	3	2	3	3	4	2	3	5	4	5	5	2	3
D-dopachrome decarboxylase OS=Rattus norvegicus GN=Ddt PE=1 SV=3	DOPD_RAT	13 kDa	7	4	5	5	5	4	5	4	4	8	6	6	4	6	4	9	5	5	4	6	5	6	2	5	4	4	3	6	5	6	3	1	1	5	4	4	4	3	5	5	3	5	4	5	5
Rab GDP dissociation inhibitor beta OS=Rattus norvegicus GN=Gdi2 PE=1 SV=2	GDIB_RAT	51 kDa	7	6	4	7	4	7	8	8	10	10	8	7	5	2	1	8	3	7	3	3	5	2	3	1	8	6	3	2	4	2	3	2	1	5	3	4	3	4	3	4	5	1	5	4	3
Glutathione peroxidase 3 OS=Rattus norvegicus GN=Gpx3 PE=2 SV=2	GPX3_RAT	25 kDa	4	3	2	3	4	3	2	2	2	5	4	4	4	3	4	3	4	4	3	1	1	2	0	1	3	2	4	2	2	4	2	4	1	3	3	3	3	2	2	1	2	0	3	3	3
Cathepsin S OS=Rattus norvegicus GN=Ctss PE=2 SV=1	CATS_RAT	37 kDa	3	3	2	4	3	2	3	3	2	3	3	3	6	5	6	4	4	4	3	2	3	2	3	2	1	1	2	0	2	4	2	2	2	3	2	5	4	2	3	3	2	2	3	3	4
Hemoglobin subunit alpha-1/2 OS=Rattus norvegicus GN=Hba1 PE=1 SV=3	HBA_RAT	15 kDa	3	2	1	6	3	2	0	0	0	13	14	14	4	1	3	16	14	11	0	0	0	0	0	0	0	0	0	12	10	11	0	0	0	4	1	2	0	0	0	0	0	0	1	0	2
Phosphatidylethanolamine-binding protein 1 OS=Rattus norvegicus GN=Pebp1 PE=1 SV=3	PEBP1_RAT	21 kDa	4	3	3	5	2	2	3	4	3	5	6	6	3	4	4	8	5	7	2	3	5	7	3	3	4	3	5	1	4	4	3	3	3	4	2	4	3	4	3	3	3	3	3	4	3
Podocalyxin OS=Rattus norvegicus GN=Podxl PE=1 SV=2	PODXL_RAT	52 kDa	4	4	4	3	3	3	3	3	2	3	4	3	5	4	5	4	4	5	2	3	3	4	3	3	1	2	1	2	0	1	2	3	2	3	2	2	2	1	1	4	3	3	2	0	2
Dihydropteridine reductase OS=Rattus norvegicus GN=Qdpr PE=1 SV=1	DHPR_RAT	26 kDa	6	4	4	7	3	5	8	5	3	9	8	3	5	4	3	5	4	5	3	5	3	1	1	1	4	2	2	2	4	4	2	0	1	3	3	3	3	1	1	3	2	2	3	4	4
Neutrophil collagenase OS=Rattus norvegicus GN=Mmp8 PE=2 SV=1	MMP8_RAT	53 kDa	2	2	2	0	1	3	2	2	1	4	3	3	5	5	4	2	2	1	2	3	0	3	2	2	2	2	2	1	4	2	2	2	2	2	3	2	3	3	1	3	4	2	1	2	2
Xaa-Pro dipeptidase OS=Rattus norvegicus GN=Pepd PE=2 SV=1	PEPD_RAT	55 kDa	4	5	5	3	4	5	7	5	6	5	8	5	4	1	5	9	10	7	3	5	3	1	0	0	2	2	2	4	4	4	3	2	1	1	1	0	1	1	1	1	1	1	0	0	3
Glutathione synthetase OS=Rattus norvegicus GN=Gss PE=1 SV=1	GSHB_RAT	52 kDa	10	5	7	6	10	9	8	7	6	6	4	2	0	2	1	2	2	1	1	2	0	1	0	1	1	3	2	2	1	2	1	4	1	3	2	2	2	2	2	2	3	4	4	8	4
Epididymal-specific lipocalin-5 OS=Rattus norvegicus GN=Lcn5 PE=1 SV=2	LCN5_RAT	21 kDa	4	1	1	3	2	2	1	0	0	11	8	10	2	0	2	15	13	16	0	3	2	0	0	0	7	6	7	0	1	2	8	5	5	12	9	14	0	0	0	0	0	0	0	0	1
Cytoplasmic aconitate hydratase OS=Rattus norvegicus GN=Aco1 PE=1 SV=1	ACOC_RAT	98 kDa	5	4	3	4	7	3	4	3	6	2	7	2	2	1	1	2	2	2	1	2	2	0	1	1	2	0	3	1	1	0	2	1	1	2	1	2	3	0	2	1	2	0	3	2	2
Chloride intracellular channel protein 1 OS=Rattus norvegicus GN=Clic1 PE=1 SV=1	CLIC1_RAT	27 kDa	6	6	9	4	7	7	9	9	7	4	5	3	3	2	2	4	2	2	1	1	2	2	1	2	3	4	4	1	1	2	3	3	4	5	3	4	4	2	4	3	4	4	6	4	7
Plasma protease C1 inhibitor OS=Rattus norvegicus GN=Serping1 PE=2 SV=1	IC1_RAT	56 kDa	1	5	6	4	0	3	5	3	3	6	5	3	7	9	8	2	4	2	7	2	3	6	2	0	1	2	0	0	4	1	2	5	5	1	1	1	5	3	5	3	4	5	3	3	4
Biglycan OS=Rattus norvegicus GN=Bgn PE=2 SV=1	PGS1_RAT	42 kDa	4	4	3	2	4	3	3	3	3	5	4	3	4	2	2	3	2	1	3	8	5	3	6	1	7	7	4	5	4	4	4	5	3	5	6	5	9	7	8	5	3	3	5	4	2
Phosphoglycerate kinase 1 OS=Rattus norvegicus GN=Pgk1 PE=1 SV=2	PGK1_RAT	45 kDa	4	2	4	4	4	3	7	4	3	1	5	3	1	1	3	4	6	6	2	3	3	2	1	1	3	2	2	1	1	0	3	2	1	2	2	2	2	3	1	2	2	0	2	3	2
Alkaline phosphatase, tissue-nonspecific isozyme OS=Rattus norvegicus GN=Alpl PE=1 SV=2	PPBT_RAT	58 kDa	4	5	4	6	5	4	8	6	8	2	3	3	2	3	1	7	2	3	1	1	1	0	1	1	2	3	2	2	1	1	1	2	4	5	5	1	2	2	1	2	3	1	3	4	4
Annexin A1 OS=Rattus norvegicus GN=Anxa1 PE=1 SV=2	ANXA1_RAT	39 kDa	4	2	4	4	4	3	12	11	10	4	5	2	4	4	4	3	2	4	2	1	2	3	3	3	1	2	1	2	4	2	3	2	1	3	1	1	2	3	4	3	1	2	2	2	1
Elongation factor 1-alpha 1 OS=Rattus norvegicus GN=Eef1a1 PE=2 SV=1	EF1A1_RAT	50 kDa	4	4	6	2	5	7	7	8	10	4	4	4	3	3	1	6	6	2	2	2	1	1	2	2	5	3	1	0	1	1	4	6	1	4	3	1	2	2	3	3	5	3	2	1	3
Serine protease inhibitor A3M (Fragment) OS=Rattus norvegicus GN=Serpina3m PE=2 SV=1	SPA3M_RAT	46 kDa	4	2	3	4	3	3	5	3	3	12	9	4	15	12	9	8	4	7	4	0	3	2	3	3	9	5	3	4	2	6	3	4	3	4	5	3	9	7	6	5	3	4	6	7	7
Cartilage oligomeric matrix protein OS=Rattus norvegicus GN=Comp PE=1 SV=1	COMP_RAT	83 kDa	1	3	3	3	2	1	4	3	3	3	5	6	8	6	7	2	1	2	4	3	6	4	5	5	0	1	2	1	0	1	2	4	7	1	2	2	5	4	3	5	4	5	2	2	3
Acyl-CoA-binding protein OS=Rattus norvegicus GN=Dbi PE=1 SV=3	ACBP_RAT	10 kDa	2	0	1	4	0	0	3	2	2	8	9	8	6	7	7	8	7	7	4	5	1	6	2	2	4	4	3	5	5	6	1	1	1	4	2	2	2	1	0	0	2	1	3	2	0
Glucose-6-phosphate isomerase OS=Rattus norvegicus GN=Gpi PE=1 SV=1	G6PI_RAT	63 kDa	5	5	4	4	3	3	7	4	4	3	4	4	2	0	2	3	3	4	4	2	5	2	1	2	3	3	3	5	6	5	4	1	4	3	2	3	5	1	2	2	2	1	4	2	2
Aggrecan core protein OS=Rattus norvegicus GN=Acan PE=1 SV=2	PGCA_RAT	221 kDa	4	3	4	3	4	5	7	5	4	2	2	0	4	3	4	3	3	3	1	1	0	2	0	1	3	3	2	2	2	1	4	0	1	3	2	3	2	1	0	1	3	1	4	6	3
Ribonuclease UK114 OS=Rattus norvegicus GN=Hrsp12 PE=1 SV=3	UK114_RAT	14 kDa	3	3	3	4	3	3	3	3	1	5	3	3	3	2	2	4	2	2	3	1	2	3	2	1	2	2	2	5	5	4	3	1	3	2	1	3	0	1	3	3	3	3	2	3	3
Phospholysine phosphohistidine inorganic pyrophosphate phosphatase OS=Rattus norvegicus GN=Lhpp PE=2 SV=1	LHPP_RAT	29 kDa	4	4	4	1	2	3	7	7	3	2	5	3	1	2	2	5	3	4	1	1	1	0	1	0	3	4	2	4	1	4	0	2	1	3	5	2	3	1	3	2	4	2	5	4	4
Alpha-lactalbumin OS=Rattus norvegicus GN=Lalba PE=1 SV=1	LALBA_RAT	18 kDa	0	2	2	2	3	2	3	2	3	1	1	1	1	0	0	1	0	0	8	5	9	2	5	7	4	3	4	5	2	4	3	3	3	2	1	2	3	4	6	1	1	1	4	4	5
Tripeptidyl-peptidase 1 OS=Rattus norvegicus GN=Tpp1 PE=1 SV=1	TPP1_RAT	61 kDa	4	3	3	3	2	2	5	4	3	6	3	2	5	6	4	6	3	1	7	3	3	7	3	2	2	3	3	1	1	2	1	3	4	2	1	2	5	3	4	3	2	4	2	2	3
Argininosuccinate synthase OS=Rattus norvegicus GN=Ass1 PE=1 SV=1	ASSY_RAT	46 kDa	3	3	3	3	3	0	8	9	7	6	10	8	2	3	2	5	6	3	1	2	5	0	1	1	3	1	2	4	2	2	1	0	0	0	1	2	0	1	1	0	0	2	0	1	2
Cluster of Calmodulin OS=Rattus norvegicus GN=Calm1 PE=1 SV=2 (CALM_RAT)	CALM_RAT [2]	17 kDa	5	5	4	4	7	5	4	4	3	2	2	2	3	2	3	4	4	3	2	2	2	3	3	1	4	3	5	2	4	0	5	3	3	3	3	2	2	3	2	3	2	2	8	3	5
Beta-defensin 50 OS=Rattus norvegicus GN=Defb50 PE=3 SV=1	DFB50_RAT	8 kDa	2	3	1	1	0	1	3	3	3	2	1	0	3	4	4	7	6	5	9	8	7	2	0	1	4	6	6	5	6	6	4	1	3	6	2	5	5	6	5	0	1	1	1	1	2
Growth arrest-specific protein 6 OS=Rattus norvegicus GN=Gas6 PE=1 SV=1	GAS6_RAT	75 kDa	10	5	4	6	3	4	13	9	6	0	1	1	4	4	2	2	2	3	6	1	3	3	7	5	4	1	3	1	1	1	1	1	1	2	3	2	1	0	1	5	2	1	0	0	0
Amyloid beta A4 protein OS=Rattus norvegicus GN=App PE=1 SV=2	A4_RAT	87 kDa	3	4	2	2	3	4	3	3	2	3	4	3	5	5	6	3	3	0	2	5	2	3	3	2	3	1	2	0	4	1	3	2	4	3	4	0	2	4	3	3	3	5	3	3	2
Nuclear transport factor 2 OS=Rattus norvegicus GN=Nutf2 PE=1 SV=1	NTF2_RAT	14 kDa	3	0	2	3	3	2	3	3	3	2	5	3	4	5	7	2	2	6	3	2	3	4	3	5	3	8	6	2	1	2	1	1	2	2	2	1	3	1	1	3	1	2	2	0	1
Transketolase OS=Rattus norvegicus GN=Tkt PE=1 SV=1	TKT_RAT	68 kDa	3	3	4	2	2	1	4	3	5	5	2	5	1	1	0	3	3	2	3	6	2	0	0	0	4	1	2	2	1	7	2	2	1	2	2	0	3	2	1	1	1	1	2	3	0
RT1 class I histocompatibility antigen, AA alpha chain OS=Rattus norvegicus PE=1 SV=2	HA12_RAT	42 kDa	4	3	2	3	2	2	7	9	8	6	9	6	8	9	10	8	10	8	6	8	5	6	6	6	8	6	7	6	10	6	6	6	4	7	8	8	6	8	7	6	5	5	7	8	6
Neogenin (Fragment) OS=Rattus norvegicus GN=Neo1 PE=1 SV=1	NEO1_RAT	151 kDa	4	4	4	2	4	4	2	3	3	4	4	4	3	4	4	4	4	7	1	1	1	1	2	1	5	4	2	2	0	0	2	4	2	1	3	3	3	3	3	3	3	3	1	2	3
Zinc-alpha-2-glycoprotein OS=Rattus norvegicus GN=Azgp1 PE=2 SV=1	ZA2G_RAT	34 kDa	4	5	4	1	2	0	1	3	2	2	3	3	7	6	6	3	1	4	2	1	2	0	3	0	1	1	0	0	2	0	1	2	1	2	1	3	1	1	2	1	4	2	3	1	1
Anthrax toxin receptor 1 OS=Rattus norvegicus GN=Antxr1 PE=1 SV=2	ANTR1_RAT	62 kDa	2	1	4	2	2	1	2	4	3	1	2	1	1	2	1	2	2	1	4	3	5	3	3	2	3	4	3	5	4	1	2	1	4	3	2	3	2	3	3	4	3	2	2	3	3
IST1 homolog OS=Rattus norvegicus GN=Ist1 PE=2 SV=1	IST1_RAT	40 kDa	1	1	2	2	1	1	3	3	3	2	3	3	1	4	2	2	2	3	2	2	3	2	3	3	1	1	1	2	2	1	3	4	3	4	4	2	2	3	2	4	4	4	2	2	1
Glycosylation-dependent cell adhesion molecule 1 OS=Rattus norvegicus GN=Glycam1 PE=2 SV=1	GLCM1_RAT	15 kDa	3	3	2	5	3	3	3	3	3	4	3	3	4	3	3	3	3	3	6	6	5	4	3	5	3	3	3	4	5	4	4	3	3	3	3	3	2	2	2	4	3	4	3	3	3
Ketohexokinase OS=Rattus norvegicus GN=Khk PE=1 SV=1	KHK_RAT	33 kDa	4	4	4	3	4	4	4	4	3	6	2	5	4	2	1	3	2	1	3	2	3	3	2	1	1	1	0	2	1	1	2	2	2	1	1	1	3	2	2	3	2	4	3	2	2
N-acyl-aromatic-L-amino acid amidohydrolase (carboxylate-forming) OS=Rattus norvegicus GN=Acy3 PE=1 SV=1	ACY3_RAT	35 kDa	6	5	4	7	5	6	5	6	2	3	4	4	2	0	3	2	0	2	0	0	0	1	0	0	1	1	1	4	0	0	0	1	2	0	1	2	3	1	2	1	4	4	0	3	2
Secreted frizzled-related protein 4 OS=Rattus norvegicus GN=Sfrp4 PE=2 SV=2	SFRP4_RAT	40 kDa	2	2	1	3	2	2	4	3	4	2	1	2	3	0	1	2	2	3	1	1	5	2	2	3	3	2	1	1	1	2	4	4	2	1	2	1	0	1	3	2	2	5	2	1	2
Leukemia inhibitory factor receptor OS=Rattus norvegicus GN=Lifr PE=2 SV=1	LIFR_RAT	122 kDa	1	0	4	0	1	1	3	1	1	4	6	7	6	7	5	2	4	3	2	2	1	1	1	1	2	2	2	1	1	0	3	3	3	4	3	4	1	3	1	3	3	2	1	3	1
N(G),N(G)-dimethylarginine dimethylaminohydrolase 1 OS=Rattus norvegicus GN=Ddah1 PE=1 SV=3	DDAH1_RAT	31 kDa	10	4	3	6	4	4	5	3	3	5	5	4	2	0	1	2	3	2	1	1	0	0	0	0	1	1	0	1	0	1	0	0	1	1	2	2	0	3	2	1	3	1	2	2	4
Glutamine synthetase OS=Rattus norvegicus GN=Glul PE=1 SV=3	GLNA_RAT	42 kDa	6	5	7	6	4	6	8	6	7	3	4	1	0	0	0	0	1	0	0	0	0	0	0	0	0	0	0	0	0	0	0	1	0	2	1	0	0	2	0	1	2	3	1	5	3
Apolipoprotein A-IV OS=Rattus norvegicus GN=Apoa4 PE=1 SV=2	APOA4_RAT	44 kDa	4	3	3	4	3	4	3	3	3	3	4	3	3	2	1	2	3	3	2	6	5	1	5	1	3	4	5	0	0	1	3	4	2	3	3	4	3	3	3	5	2	4	3	4	4
CD59 glycoprotein OS=Rattus norvegicus GN=Cd59 PE=1 SV=2	CD59_RAT	14 kDa	4	4	4	3	3	3	4	3	3	3	2	1	6	3	3	3	3	2	2	2	1	2	5	5	3	2	3	6	2	6	2	2	0	3	4	5	3	4	3	2	3	1	4	2	4
Rho GDP-dissociation inhibitor 1 OS=Rattus norvegicus GN=Arhgdia PE=1 SV=1	GDIR1_RAT	23 kDa	2	4	5	3	2	3	3	6	3	3	5	4	2	2	2	4	5	3	2	1	1	1	1	0	2	2	3	4	4	1	5	1	1	1	3	2	4	2	2	2	4	2	3	4	3
Lithostathine OS=Rattus norvegicus GN=Reg1 PE=1 SV=1	LITH_RAT	19 kDa	1	0	1	2	1	0	3	3	3	1	3	2	4	3	3	0	0	0	7	9	9	4	5	2	3	3	1	5	5	7	3	3	3	2	3	3	6	6	4	3	2	3	2	2	4
Complement component C9 OS=Rattus norvegicus GN=C9 PE=2 SV=1	CO9_RAT	62 kDa	2	1	2	1	1	3	2	3	3	1	2	3	3	5	3	1	3	3	1	1	2	2	2	2	0	1	2	2	1	4	1	1	4	1	1	1	6	4	4	1	2	0	0	1	0
Vomeromodulin (Fragment) OS=Rattus norvegicus PE=2 SV=1	VOME_RAT	11 kDa	1	2	2	2	2	2	2	1	2	2	3	3	0	1	0	1	0	1	2	3	6	2	2	5	2	2	1	1	2	0	3	2	3	3	4	5	3	2	2	3	3	3	2	2	1
Phosphotriesterase-related protein OS=Rattus norvegicus GN=Pter PE=2 SV=2	PTER_RAT	39 kDa	2	3	2	2	3	3	4	3	6	1	2	3	1	0	2	2	3	3	0	2	3	0	2	1	1	2	1	1	1	2	2	3	1	1	3	2	3	2	4	4	3	3	4	2	3
Solute carrier family 15 member 2 OS=Rattus norvegicus GN=Slc15a2 PE=1 SV=1	S15A2_RAT	81 kDa	8	8	7	4	6	4	4	8	5	0	0	0	0	0	0	0	0	0	0	0	0	0	0	0	0	0	0	0	0	0	0	0	0	1	2	1	0	0	0	4	5	6	5	5	4
Alpha-N-acetylgalactosaminidase OS=Rattus norvegicus GN=Naga PE=2 SV=1	NAGAB_RAT	47 kDa	4	3	6	2	4	3	3	1	1	4	3	1	5	7	3	1	1	1	0	0	0	1	0	0	3	3	3	0	0	0	2	2	2	1	1	2	2	1	3	3	1	0	2	2	1
Glutathione S-transferase P OS=Rattus norvegicus GN=Gstp1 PE=1 SV=2	GSTP1_RAT	23 kDa	4	6	7	4	3	4	1	2	3	2	4	5	3	2	2	1	1	3	1	2	1	2	2	2	1	2	1	2	1	1	3	3	3	2	1	1	7	7	2	1	3	4	3	5	4
Major urinary protein (Fragments) OS=Rattus rattus PE=1 SV=2	MUP_RATRT	?	64	72	79	75	84	80	68	73	80	31	39	43	54	63	72	23	21	23	83	100	88	102	138	126	72	64	79	130	144	146	100	116	117	76	90	96	89	99	98	114	144	119	121	130	129
CD320 antigen OS=Rattus norvegicus GN=Cd320 PE=2 SV=1	CD320_RAT	28 kDa	3	2	3	3	3	2	2	3	3	4	6	4	4	6	7	2	3	3	3	2	2	4	2	2	4	3	1	1	1	1	3	2	1	3	3	2	3	2	2	3	3	2	3	3	2
Activin receptor type-1B OS=Rattus norvegicus GN=Acvr1b PE=2 SV=1	ACV1B_RAT	57 kDa	3	3	3	3	3	2	3	3	3	3	5	5	4	4	4	2	5	5	3	2	2	3	3	3	3	2	3	2	1	1	3	2	2	3	2	2	2	2	2	1	3	1	1	3	2
Intercellular adhesion molecule 1 OS=Rattus norvegicus GN=Icam1 PE=2 SV=1	ICAM1_RAT	60 kDa	1	3	2	2	2	2	3	4	3	3	2	2	4	3	4	4	4	2	2	1	2	1	0	1	2	2	4	0	2	1	1	2	2	3	1	2	3	1	2	1	2	2	1	1	1
Isoamyl acetate-hydrolyzing esterase 1 homolog OS=Rattus norvegicus GN=Iah1 PE=2 SV=2	IAH1_RAT	28 kDa	2	2	2	2	1	2	2	3	3	2	3	6	2	3	2	3	2	4	1	1	2	0	1	0	2	1	0	5	0	4	1	1	0	1	2	0	1	1	1	3	1	1	2	3	2
Macrophage colony-stimulating factor 1 OS=Rattus norvegicus GN=Csf1 PE=2 SV=1	CSF1_RAT	62 kDa	1	1	0	1	1	2	3	2	3	2	1	1	5	3	3	3	2	4	1	1	2	1	1	1	2	2	1	1	0	2	1	1	2	0	1	1	1	1	1	1	1	1	1	1	0
Amyloid-like protein 2 OS=Rattus norvegicus GN=Aplp2 PE=1 SV=2	APLP2_RAT	87 kDa	2	1	1	1	1	2	2	2	1	3	2	2	2	3	3	1	0	0	2	3	5	2	2	2	1	2	1	1	1	0	2	1	1	1	0	1	1	2	2	2	2	3	1	1	1
Lambda-crystallin homolog OS=Rattus norvegicus GN=Cryl1 PE=1 SV=3	CRYL1_RAT	35 kDa	0	4	3	2	2	1	3	3	4	4	5	6	3	2	2	4	4	4	2	5	3	0	0	1	3	2	3	4	1	0	2	1	2	3	1	1	4	2	2	3	2	1	2	1	1
Cluster of Putative lysozyme C-2 OS=Rattus norvegicus GN=Lyz2 PE=5 SV=1 (LYSC2_RAT)	LYSC2_RAT [2]	17 kDa	2	1	2	1	1	1	3	2	2	1	1	1	2	2	2	2	2	1	2	1	1	2	1	1	2	3	3	4	4	1	2	2	2	3	3	2	3	2	2	2	1	3	2	2	3
Transcobalamin-2 OS=Rattus norvegicus GN=Tcn2 PE=2 SV=1	TCO2_RAT	47 kDa	2	1	3	2	0	0	5	2	1	3	0	2	2	3	2	1	0	1	0	0	1	2	0	0	0	0	0	0	0	0	2	3	1	0	0	0	2	0	1	0	1	1	1	2	1
Cluster of Solute carrier organic anion transporter family member 1A1 OS=Rattus norvegicus GN=Slco1a1 PE=1 SV=1 (SO1A1_RAT)	SO1A1_RAT [2]	74 kDa	6	4	3	2	4	3	6	3	3	0	0	0	1	0	1	0	0	0	0	0	0	1	0	0	1	0	1	1	1	1	2	1	1	1	0	0	2	3	2	3	5	4	2	1	3
3-hydroxyanthranilate 3,4-dioxygenase OS=Rattus norvegicus GN=Haao PE=1 SV=2	3HAO_RAT	33 kDa	6	5	4	4	4	2	5	2	3	4	3	3	2	2	2	2	1	1	1	0	1	1	0	1	1	1	1	2	2	1	1	1	1	2	0	1	3	3	4	2	2	1	2	2	2
Nitrilase homolog 1 OS=Rattus norvegicus GN=Nit1 PE=2 SV=1	NIT1_RAT	32 kDa	2	4	2	2	3	3	3	6	3	5	4	2	1	0	2	0	1	3	0	0	1	1	0	1	2	2	2	2	2	0	1	1	1	1	2	2	1	1	2	1	1	0	3	3	2
Secreted phosphoprotein 24 OS=Rattus norvegicus GN=Spp2 PE=1 SV=2	SPP24_RAT	23 kDa	1	2	2	1	3	3	2	3	3	3	2	1	4	3	4	2	3	3	1	1	2	4	3	3	3	4	2	4	2	2	3	3	2	2	2	2	2	2	2	2	1	2	2	2	2
Integral membrane protein 2B OS=Rattus norvegicus GN=Itm2b PE=2 SV=1	ITM2B_RAT	30 kDa	2	2	0	2	1	1	1	1	1	2	3	4	5	4	3	2	1	2	2	0	1	1	3	1	1	2	0	1	0	1	4	1	2	2	2	4	3	2	1	2	2	2	2	2	3
Ribonuclease 4 OS=Rattus norvegicus GN=Rnase4 PE=1 SV=1	RNAS4_RAT	17 kDa	1	0	1	1	1	0	3	3	3	2	1	1	5	5	4	2	1	1	4	3	3	1	1	1	3	2	2	5	5	4	1	2	2	3	5	3	5	5	5	1	2	1	5	6	4
Metalloproteinase inhibitor 2 OS=Rattus norvegicus GN=Timp2 PE=1 SV=3	TIMP2_RAT	24 kDa	1	0	2	2	1	2	1	2	2	1	2	2	3	1	1	0	0	0	1	1	5	2	1	2	1	1	1	1	1	0	2	1	2	2	1	1	1	3	2	2	2	2	3	2	3
Apolipoprotein A-I OS=Rattus norvegicus GN=Apoa1 PE=1 SV=2	APOA1_RAT	30 kDa	1	3	3	1	3	4	0	2	3	4	8	7	0	1	1	4	2	2	0	0	1	0	0	1	1	3	1	1	1	0	2	2	1	0	2	0	3	3	3	2	2	1	0	2	1
Lysosomal thioesterase PPT2 OS=Rattus norvegicus GN=Ppt2 PE=2 SV=1	PPT2_RAT	34 kDa	4	1	3	3	1	1	2	2	3	3	2	2	3	2	1	3	3	2	1	5	2	3	3	1	3	4	4	2	4	1	4	3	2	2	1	3	1	3	2	2	2	3	3	2	2
Ectonucleotide pyrophosphatase/phosphodiesterase family member 3 OS=Rattus norvegicus GN=Enpp3 PE=1 SV=2	ENPP3_RAT	99 kDa	3	4	4	4	2	1	1	2	2	0	0	0	0	1	0	5	7	7	0	0	1	0	0	0	0	2	1	1	0	0	2	2	2	1	2	1	1	0	3	0	2	1	1	0	2
Leucine-rich repeat-containing protein 15 OS=Rattus norvegicus GN=Lrrc15 PE=2 SV=1	LRC15_RAT	64 kDa	0	0	2	0	0	0	1	2	1	4	3	4	0	0	0	2	3	3	2	7	3	0	0	0	4	6	4	2	5	5	1	0	1	4	6	5	3	5	3	0	0	0	5	4	3
Peroxiredoxin-5, mitochondrial OS=Rattus norvegicus GN=Prdx5 PE=1 SV=1	PRDX5_RAT	22 kDa	2	2	2	1	1	0	3	3	2	5	4	4	2	2	1	5	4	5	0	0	0	0	1	1	4	1	2	2	2	2	0	1	1	3	3	3	2	1	1	0	0	1	2	2	2
Ketimine reductase mu-crystallin OS=Rattus norvegicus GN=Crym PE=1 SV=1	CRYM_RAT	34 kDa	6	3	3	6	5	1	5	5	3	5	4	4	1	2	1	2	3	2	1	1	1	0	0	0	3	2	2	4	2	5	1	2	1	2	2	1	2	1	2	1	2	2	1	2	1
Ciliary neurotrophic factor receptor subunit alpha OS=Rattus norvegicus GN=Cntfr PE=2 SV=2	CNTFR_RAT	41 kDa	1	0	0	1	0	0	0	0	0	7	8	6	7	9	7	2	1	2	1	2	3	3	3	1	2	1	0	0	0	1	2	2	2	3	3	1	3	1	2	3	3	4	0	2	1
Reticulon-4 receptor-like 2 OS=Rattus norvegicus GN=Rtn4rl2 PE=1 SV=1	R4RL2_RAT	46 kDa	3	2	1	3	4	1	3	2	1	4	3	2	2	4	2	3	1	2	3	3	6	4	2	2	3	1	2	2	1	4	2	1	2	3	3	4	2	2	2	2	1	2	4	4	3
Ig gamma-1 chain C region OS=Rattus norvegicus PE=1 SV=1	IGHG1_RAT	36 kDa	4	2	1	3	1	2	0	1	0	3	2	2	5	4	4	2	2	2	3	2	5	4	3	3	3	5	4	8	6	6	10	10	8	5	9	9	10	13	13	7	9	10	8	9	8
Histidine-rich glycoprotein OS=Rattus norvegicus GN=Hrg PE=1 SV=1	HRG_RAT	59 kDa	4	1	1	3	1	2	3	3	2	3	3	2	3	1	1	1	1	2	1	0	0	1	2	2	1	1	0	1	1	2	1	0	1	1	1	2	1	3	1	1	3	3	1	2	2
Inter-alpha-trypsin inhibitor heavy chain H3 OS=Rattus norvegicus GN=Itih3 PE=2 SV=1	ITIH3_RAT	99 kDa	4	4	3	2	2	4	3	3	2	3	4	4	3	4	3	2	1	2	1	1	1	3	6	5	1	1	2	2	2	1	1	2	3	2	1	2	1	0	0	1	2	3	1	3	2
Ectonucleotide pyrophosphatase/phosphodiesterase family member 5 OS=Rattus norvegicus GN=Enpp5 PE=1 SV=2	ENPP5_RAT	54 kDa	4	3	4	4	3	2	2	2	3	3	3	2	4	5	4	1	1	2	1	0	0	0	0	1	2	3	1	0	1	0	1	0	1	2	2	2	3	4	3	2	1	1	4	1	1
G-protein coupled receptor family C group 5 member C OS=Rattus norvegicus GN=Gprc5c PE=1 SV=2	GPC5C_RAT	48 kDa	3	2	2	3	2	2	7	5	5	2	1	1	4	3	1	2	2	1	2	0	1	1	2	2	2	2	2	0	1	1	0	2	1	3	2	2	2	1	2	5	4	4	2	2	2
Ephrin-A5 OS=Rattus norvegicus GN=Efna5 PE=1 SV=2	EFNA5_RAT	26 kDa	2	1	1	1	0	0	3	1	2	1	2	2	3	1	0	1	1	0	1	1	1	1	0	0	1	1	0	0	0	0	1	1	2	0	0	0	1	1	1	4	2	2	2	1	1
T-cell immunoglobulin and mucin domain-containing protein 2 OS=Rattus norvegicus GN=Timd2 PE=2 SV=1	TIMD2_RAT	39 kDa	2	2	2	2	3	3	2	3	2	1	3	3	2	3	3	1	1	1	2	2	2	3	3	2	3	3	2	4	4	5	1	3	4	2	2	2	3	3	4	3	2	2	4	3	1
Procollagen C-endopeptidase enhancer 1 OS=Rattus norvegicus GN=Pcolce PE=1 SV=1	PCOC1_RAT	50 kDa	2	2	1	1	1	3	4	3	6	0	0	1	0	1	1	0	0	0	1	0	2	1	0	2	2	2	3	0	0	1	0	1	4	2	1	1	2	1	2	2	3	0	1	1	2
Pyridoxal kinase OS=Rattus norvegicus GN=Pdxk PE=1 SV=1	PDXK_RAT	35 kDa	4	5	4	2	2	1	4	3	3	5	3	5	3	4	4	2	3	4	0	2	1	0	1	2	3	0	0	1	0	1	0	1	0	0	1	1	2	1	1	1	3	2	1	5	2
Lactadherin OS=Rattus norvegicus GN=Mfge8 PE=2 SV=1	MFGM_RAT	47 kDa	4	2	2	3	1	2	2	1	1	4	3	3	3	1	2	3	2	1	4	0	1	4	0	2	2	1	3	2	1	4	2	2	2	1	2	1	2	2	2	2	4	5	2	2	2
Aquaporin-1 OS=Rattus norvegicus GN=Aqp1 PE=1 SV=4	AQP1_RAT	29 kDa	3	3	3	4	2	3	4	3	4	2	1	1	1	1	0	3	2	2	4	3	2	3	2	2	2	3	1	2	2	4	2	2	2	1	2	2	3	2	2	2	3	3	2	3	2
Neural cell adhesion molecule 1 OS=Rattus norvegicus GN=Ncam1 PE=1 SV=1	NCAM1_RAT	95 kDa	1	0	1	1	1	1	1	1	1	1	2	1	3	1	3	1	1	2	0	1	1	1	0	1	3	0	1	2	2	1	1	2	2	1	3	1	1	1	2	2	0	0	1	2	1
Inhibin beta C chain OS=Rattus norvegicus GN=Inhbc PE=2 SV=1	INHBC_RAT	39 kDa	3	2	3	3	2	2	2	3	2	3	3	2	1	2	2	3	1	3	3	3	3	3	2	2	3	3	2	2	1	1	3	3	3	3	1	3	1	2	1	2	2	2	2	2	1
Cluster of Transforming protein RhoA OS=Rattus norvegicus GN=Rhoa PE=1 SV=1 (RHOA_RAT)	RHOA_RAT [2]	22 kDa	2	4	1	5	2	4	5	3	0	1	2	1	1	1	0	3	3	1	1	0	0	0	0	0	3	6	4	2	1	0	0	1	2	2	3	3	1	0	0	2	2	1	2	1	2
4-trimethylaminobutyraldehyde dehydrogenase OS=Rattus norvegicus GN=Aldh9a1 PE=1 SV=1	AL9A1_RAT	54 kDa	6	2	3	4	5	4	3	3	3	4	2	2	2	1	1	4	2	3	0	1	0	0	0	0	2	3	1	1	0	2	0	0	0	0	1	1	0	0	1	0	1	0	2	2	1
Parvalbumin alpha OS=Rattus norvegicus GN=Pvalb PE=1 SV=2	PRVA_RAT	12 kDa	0	1	1	1	1	2	1	0	1	1	0	0	7	7	6	3	0	0	0	0	1	1	1	1	0	0	0	1	4	4	4	5	7	0	1	2	2	2	2	3	4	2	2	1	1
Hyaluronidase-1 OS=Rattus norvegicus GN=Hyal1 PE=2 SV=1	HYAL1_RAT	51 kDa	3	2	2	2	1	2	3	2	2	1	3	3	2	1	3	2	2	3	2	5	1	2	1	1	2	0	3	2	2	1	3	4	3	2	2	3	3	2	3	1	2	3	2	2	3
Follistatin-related protein 1 OS=Rattus norvegicus GN=Fstl1 PE=1 SV=1	FSTL1_RAT	35 kDa	4	1	1	2	1	1	3	3	3	4	5	3	3	2	3	4	3	2	2	1	1	1	1	1	3	2	0	1	1	1	1	1	1	2	0	2	2	1	1	1	1	1	1	2	2
Cystathionine gamma-lyase OS=Rattus norvegicus GN=Cth PE=1 SV=2	CGL_RAT	44 kDa	3	4	4	2	0	2	3	2	3	3	3	1	1	1	1	0	1	1	0	1	1	0	1	1	1	2	1	2	2	1	2	4	1	2	2	2	2	2	1	3	3	3	2	2	2
Ig gamma-2C chain C region OS=Rattus norvegicus PE=2 SV=1	IGG2C_RAT	37 kDa	5	2	3	3	3	2	2	2	1	3	1	2	1	1	1	0	0	0	0	1	0	1	2	1	2	1	2	1	1	0	1	1	3	1	2	1	2	2	2	2	0	3	2	1	1
Profilin-1 OS=Rattus norvegicus GN=Pfn1 PE=1 SV=2	PROF1_RAT	15 kDa	2	3	2	3	2	2	3	3	4	4	2	3	0	2	0	3	4	2	0	0	0	1	1	1	3	1	2	1	2	1	1	3	0	4	2	1	1	2	0	1	0	1	1	1	2
Sortilin OS=Rattus norvegicus GN=Sort1 PE=1 SV=3	SORT_RAT	91 kDa	1	1	4	1	3	1	2	2	1	1	1	0	3	2	1	1	0	0	0	2	1	3	3	2	2	2	3	1	1	1	2	4	3	1	2	3	2	2	1	1	5	2	0	1	3
Collectin-12 OS=Rattus norvegicus GN=Colec12 PE=2 SV=1	COL12_RAT	82 kDa	2	1	1	2	1	1	1	2	1	0	1	1	3	2	2	0	0	1	6	1	2	4	3	2	1	0	1	2	2	1	2	3	2	1	1	1	2	2	2	1	2	1	1	1	1
Neural cell adhesion molecule L1 OS=Rattus norvegicus GN=L1cam PE=1 SV=3	L1CAM_RAT	141 kDa	4	3	4	1	1	3	3	2	2	1	1	4	1	2	1	1	1	2	1	2	1	0	1	0	1	3	2	1	0	4	1	0	2	3	1	3	2	3	2	2	1	3	2	2	2
Tyrosine-protein kinase Mer OS=Rattus norvegicus GN=Mertk PE=2 SV=1	MERTK_RAT	109 kDa	2	3	3	1	2	1	2	1	1	3	1	1	3	4	5	2	0	1	2	1	0	3	2	2	1	1	1	0	0	0	1	2	3	0	1	0	2	3	3	2	3	3	0	0	1
Apolipoprotein C-I OS=Rattus norvegicus GN=Apoc1 PE=3 SV=1	APOC1_RAT	10 kDa	1	2	3	2	2	2	1	0	1	2	2	1	1	2	2	2	3	2	1	1	1	2	5	2	3	3	3	0	0	0	3	3	2	3	3	2	2	2	2	2	1	3	2	3	2
Nucleobindin-2 OS=Rattus norvegicus GN=Nucb2 PE=1 SV=1	NUCB2_RAT	50 kDa	1	1	0	0	1	1	1	0	1	2	1	3	2	1	0	4	2	2	4	2	2	1	0	1	7	5	4	1	1	1	1	1	1	4	3	5	2	1	1	1	1	1	2	1	1
Sialidase-1 OS=Rattus norvegicus GN=Neu1 PE=1 SV=1	NEUR1_RAT	45 kDa	2	4	2	3	1	2	4	3	3	3	1	2	1	1	1	1	0	1	0	1	2	3	1	0	2	3	1	1	0	0	3	2	0	1	2	1	4	4	2	0	2	1	1	1	0
Cluster of Guanine nucleotide-binding protein G(I)/G(S)/G(T) subunit beta-2 OS=Rattus norvegicus GN=Gnb2 PE=1 SV=4 (GBB2_RAT)	GBB2_RAT [4]	37 kDa	2	3	2	2	1	1	4	6	3	4	3	2	2	0	0	4	4	2	0	0	0	0	0	0	0	0	0	0	0	0	0	2	1	0	2	0	1	2	1	1	1	3	1	0	0
Cysteine-rich secretory protein 1 OS=Rattus norvegicus GN=Crisp1 PE=2 SV=1	CRIS1_RAT	28 kDa	1	0	0	1	0	0	1	0	0	7	6	7	3	0	2	7	9	10	6	1	5	0	0	0	1	1	1	0	0	0	2	1	3	2	4	5	0	0	0	0	0	0	0	0	0
Glutathione S-transferase omega-1 OS=Rattus norvegicus GN=Gsto1 PE=1 SV=2	GSTO1_RAT	28 kDa	2	2	2	1	2	2	2	1	2	1	1	2	2	3	2	2	2	3	0	2	1	1	2	2	1	1	2	2	4	1	2	2	2	2	2	1	2	2	1	2	2	3	2	2	2
Vitamin K-dependent protein S OS=Rattus norvegicus GN=Pros1 PE=2 SV=1	PROS_RAT	75 kDa	1	1	1	0	1	1	3	2	1	1	1	1	1	1	1	6	2	1	1	1	1	1	0	1	1	2	1	1	2	1	1	1	1	1	1	1	1	1	2	1	1	1	1	1	1
Retinol-binding protein 4 OS=Rattus norvegicus GN=Rbp4 PE=1 SV=1	RET4_RAT	23 kDa	4	3	3	2	3	2	1	2	2	1	1	3	1	2	0	1	1	1	3	0	2	3	3	2	0	1	0	2	2	2	2	1	2	1	1	0	2	2	4	1	1	3	3	1	1
Junctional adhesion molecule C OS=Rattus norvegicus GN=Jam3 PE=1 SV=1	JAM3_RAT	35 kDa	2	2	3	2	2	1	5	2	0	3	2	3	3	4	1	1	1	1	3	0	3	3	3	1	0	2	2	1	0	2	2	1	1	0	1	1	1	1	1	2	2	2	1	2	1
Choline transporter-like protein 4 OS=Rattus norvegicus GN=Slc44a4 PE=2 SV=1	CTL4_RAT	79 kDa	4	3	4	4	2	2	3	3	3	0	0	0	0	1	1	1	1	1	0	0	1	1	1	1	1	1	2	1	0	2	0	1	2	4	2	3	1	0	0	4	3	2	1	1	1
Solute carrier family 7 member 13 OS=Rattus norvegicus GN=Slc7a13 PE=2 SV=1	S7A13_RAT	54 kDa	5	5	5	2	3	2	3	3	5	0	0	1	1	1	1	0	0	0	0	1	0	0	1	0	1	2	1	1	1	1	1	1	2	1	1	1	1	1	1	3	3	2	2	1	1
Adenosylhomocysteinase OS=Rattus norvegicus GN=Ahcy PE=1 SV=3	SAHH_RAT	48 kDa	4	5	4	6	3	4	5	5	4	2	2	2	0	0	0	1	0	0	1	1	0	0	0	0	1	1	0	1	1	0	1	0	0	3	1	1	3	0	1	2	1	0	2	3	2
L-lactate dehydrogenase A chain OS=Rattus norvegicus GN=Ldha PE=1 SV=1	LDHA_RAT	36 kDa	1	5	4	0	3	1	2	4	3	4	2	2	2	1	2	6	0	4	2	0	0	1	1	1	1	1	1	2	2	2	4	0	1	2	0	0	3	0	0	2	1	0	2	1	2
Phospholipase D3 OS=Rattus norvegicus GN=Pld3 PE=2 SV=1	PLD3_RAT	54 kDa	2	3	2	1	3	2	3	3	2	0	0	1	1	3	3	1	1	1	0	1	1	0	3	1	1	2	0	0	1	0	2	2	2	3	2	0	2	2	1	4	2	2	3	2	2
Solute carrier family 23 member 1 OS=Rattus norvegicus GN=Slc23a1 PE=2 SV=1	S23A1_RAT	65 kDa	7	4	4	2	3	2	4	5	6	0	0	0	0	0	0	0	0	0	0	0	0	0	0	0	2	1	1	1	0	0	0	0	0	0	1	0	0	0	0	4	1	4	0	2	1
Gastricsin OS=Rattus norvegicus GN=Pgc PE=1 SV=1	PEPC_RAT	43 kDa	2	1	1	2	1	1	1	2	2	1	1	1	1	1	2	2	2	2	1	1	1	1	2	2	0	1	1	1	1	1	1	2	1	2	2	3	1	1	1	1	2	1	2	2	3
Beta-defensin 1 OS=Rattus norvegicus GN=Defb1 PE=2 SV=1	DEFB1_RAT	8 kDa	3	3	2	3	3	3	3	3	3	1	1	0	0	0	0	4	5	5	1	0	0	0	0	0	5	3	4	4	2	2	0	0	0	3	3	4	0	0	0	0	0	0	5	5	4
Acid ceramidase OS=Rattus norvegicus GN=Asah1 PE=2 SV=1	ASAH1_RAT	44 kDa	0	3	4	0	2	1	0	1	1	0	0	2	2	2	1	0	1	1	0	2	0	0	1	3	3	2	2	1	1	0	3	2	2	4	3	2	0	3	1	3	3	3	2	3	2
Cell division control protein 42 homolog OS=Rattus norvegicus GN=Cdc42 PE=1 SV=2	CDC42_RAT	21 kDa	4	1	2	3	1	2	2	3	3	2	3	2	1	2	1	1	0	1	0	1	1	1	1	1	1	1	2	1	0	1	3	2	1	0	1	2	1	1	2	2	1	1	2	1	2
Leukocyte elastase inhibitor A OS=Rattus norvegicus GN=Serpinb1a PE=1 SV=1	ILEUA_RAT	43 kDa	1	2	1	0	1	1	4	3	4	1	0	2	0	0	0	9	5	6	1	0	0	0	0	0	2	3	1	2	2	5	1	1	1	0	0	0	4	3	2	0	1	1	0	1	0
Pituitary tumor-transforming gene 1 protein-interacting protein OS=Rattus norvegicus GN=Pttg1ip PE=2 SV=1	PTTG_RAT	20 kDa	3	2	4	3	1	2	2	2	2	1	0	1	2	2	2	1	0	1	0	0	2	2	0	1	2	1	3	1	1	0	2	2	2	2	2	2	1	1	1	1	3	2	1	2	2
Prostaglandin F2 receptor negative regulator OS=Rattus norvegicus GN=Ptgfrn PE=1 SV=1	FPRP_RAT	99 kDa	2	1	2	2	2	1	3	2	1	1	1	2	2	2	1	2	2	2	1	1	1	0	1	2	2	1	2	2	1	2	2	2	2	1	1	1	1	2	2	1	2	2	1	2	1
Cluster of Alpha-actinin-4 OS=Rattus norvegicus GN=Actn4 PE=1 SV=2 (ACTN4_RAT)	ACTN4_RAT [2]	105 kDa	2	2	1	0	1	0	6	11	5	4	4	2	0	1	2	1	1	2	1	0	0	0	0	0	0	0	0	0	0	0	0	1	2	0	0	0	1	0	0	1	1	1	2	1	2
ATP-binding cassette sub-family G member 2 OS=Rattus norvegicus GN=Abcg2 PE=1 SV=1	ABCG2_RAT	73 kDa	4	5	4	2	3	2	4	5	3	0	0	0	1	0	0	0	0	0	0	0	0	0	0	0	0	1	0	0	0	0	0	0	0	0	2	0	0	0	0	2	1	4	1	1	1
Angiotensin-converting enzyme OS=Rattus norvegicus GN=Ace PE=1 SV=1	ACE_RAT	151 kDa	4	2	2	1	2	0	3	1	1	1	0	1	0	0	0	0	1	1	0	0	1	0	0	0	1	1	0	0	0	1	0	0	0	1	0	1	2	0	2	0	0	1	0	0	0
Brain acid soluble protein 1 OS=Rattus norvegicus GN=Basp1 PE=1 SV=2	BASP1_RAT	22 kDa	1	1	2	1	2	1	1	3	3	0	2	2	1	0	0	1	3	1	0	1	1	1	2	1	1	2	2	1	1	1	0	0	0	1	1	1	0	1	0	2	3	3	2	4	1
Coactosin-like protein OS=Rattus norvegicus GN=Cotl1 PE=1 SV=1	COTL1_RAT	16 kDa	2	0	1	0	2	1	3	3	3	3	2	1	4	1	2	1	3	0	1	0	1	1	1	0	1	0	1	1	0	1	1	1	1	1	0	1	0	0	0	0	0	0	1	1	2
Histone H4 OS=Rattus norvegicus GN=Hist1h4b PE=1 SV=2	H4_RAT	11 kDa	0	1	0	1	0	0	0	0	0	1	1	2	1	1	0	2	3	2	1	1	2	1	0	0	3	4	5	5	5	4	4	3	4	1	1	0	2	2	2	3	1	3	0	1	1
Osteopontin OS=Rattus norvegicus GN=Spp1 PE=1 SV=2	OSTP_RAT	35 kDa	3	3	3	1	2	1	3	2	3	2	0	1	7	7	5	1	2	1	0	0	0	0	0	0	4	3	2	0	0	0	0	0	0	0	0	0	0	0	0	1	2	0	0	0	0
Kynurenine--oxoglutarate transaminase 1, mitochondrial OS=Rattus norvegicus GN=Ccbl1 PE=1 SV=1	KAT1_RAT	52 kDa	2	0	2	2	0	2	3	2	3	3	3	0	1	0	0	1	0	0	1	0	1	0	0	0	0	1	0	4	1	0	0	0	1	1	1	0	1	0	0	2	1	1	1	0	3
Catechol O-methyltransferase OS=Rattus norvegicus GN=Comt PE=1 SV=2	COMT_RAT	30 kDa	0	0	0	0	0	0	3	6	5	6	9	8	4	3	2	1	3	1	0	0	0	0	0	0	0	0	0	1	0	0	0	0	0	0	0	1	3	2	1	1	1	0	1	0	0
Furin OS=Rattus norvegicus GN=Furin PE=1 SV=1	FURIN_RAT	87 kDa	1	1	1	2	0	0	1	0	2	3	4	3	3	0	1	4	1	1	0	1	0	1	0	1	1	1	1	1	0	1	0	1	1	0	1	1	0	0	1	1	1	1	1	0	0
Synaptic vesicle membrane protein VAT-1 homolog OS=Rattus norvegicus GN=Vat1 PE=1 SV=1	VAT1_RAT	43 kDa	1	2	3	2	2	1	0	0	1	1	2	3	0	1	1	1	2	2	0	0	0	0	1	0	1	1	1	0	1	2	0	0	1	2	2	3	1	0	0	2	1	1	2	1	2
Triokinase/FMN cyclase OS=Rattus norvegicus GN=Tkfc PE=1 SV=1	TKFC_RAT	59 kDa	0	3	2	0	0	1	7	7	4	2	3	1	0	0	0	0	2	1	0	0	0	0	0	0	0	0	1	0	0	0	1	1	2	1	0	2	0	0	0	1	2	2	1	1	3
Omega-amidase NIT2 OS=Rattus norvegicus GN=Nit2 PE=1 SV=1	NIT2_RAT	31 kDa	4	2	2	3	2	1	3	3	3	2	4	2	2	2	4	1	1	1	2	1	1	2	0	0	1	0	3	1	0	1	1	1	1	1	0	0	2	0	0	1	1	0	1	0	2
Cytochrome c, somatic OS=Rattus norvegicus GN=Cycs PE=1 SV=2	CYC_RAT	12 kDa	1	3	4	1	3	4	2	3	3	1	1	1	1	0	0	2	0	0	1	0	0	0	0	0	1	2	2	0	0	0	1	1	1	0	0	0	1	2	2	0	0	0	1	0	0
Pterin-4-alpha-carbinolamine dehydratase OS=Rattus norvegicus GN=Pcbd1 PE=1 SV=2	PHS_RAT	12 kDa	1	1	2	0	1	3	3	2	2	1	0	3	1	2	3	1	1	0	1	1	2	0	2	1	1	0	0	0	0	0	0	0	0	0	1	0	0	0	1	1	0	1	2	1	2
Aflatoxin B1 aldehyde reductase member 2 OS=Rattus norvegicus GN=Akr7a2 PE=1 SV=2	ARK72_RAT	41 kDa	4	1	0	4	1	1	7	3	2	2	1	2	0	1	0	2	2	1	0	0	0	0	0	0	2	1	1	0	0	1	0	0	0	0	0	0	0	0	0	0	0	0	1	1	1
Vascular cell adhesion protein 1 OS=Rattus norvegicus GN=Vcam1 PE=2 SV=1	VCAM1_RAT	81 kDa	2	1	0	1	0	0	1	1	2	1	1	1	3	4	2	0	2	2	1	1	2	2	1	1	1	1	2	0	4	2	0	2	1	1	1	1	5	3	1	4	2	1	1	2	1
Peptidyl-prolyl cis-trans isomerase B OS=Rattus norvegicus GN=Ppib PE=1 SV=3	PPIB_RAT	24 kDa	1	1	2	0	0	0	1	2	2	3	2	2	1	1	1	2	2	2	1	2	2	1	0	0	2	2	1	2	1	2	1	1	1	2	3	2	1	1	1	1	1	1	1	2	1
Golgi apparatus protein 1 OS=Rattus norvegicus GN=Glg1 PE=1 SV=1	GSLG1_RAT	134 kDa	0	2	1	2	0	0	2	0	0	2	2	2	3	5	2	2	4	2	0	0	0	1	0	0	3	3	2	1	1	2	1	2	1	1	1	0	0	0	0	2	1	0	0	0	1
1,2-dihydroxy-3-keto-5-methylthiopentene dioxygenase OS=Rattus norvegicus GN=Adi1 PE=2 SV=1	MTND_RAT	21 kDa	2	1	1	1	2	0	1	1	3	3	3	3	1	1	0	4	3	3	2	1	0	1	1	1	0	0	1	0	1	0	0	3	1	2	1	0	0	0	0	0	0	0	1	1	0
Collectrin OS=Rattus norvegicus GN=Tmem27 PE=1 SV=2	TMM27_RAT	25 kDa	1	1	2	2	2	1	3	4	3	2	0	0	1	0	0	1	2	1	0	2	2	3	1	1	2	1	2	0	0	1	0	2	2	1	1	2	1	1	2	2	2	3	1	5	2
Cluster of Glutathione S-transferase Mu 2 OS=Rattus norvegicus GN=Gstm2 PE=1 SV=2 (GSTM2_RAT)	GSTM2_RAT [2]	26 kDa	2	0	1	0	0	1	3	1	2	3	2	0	1	1	0	7	3	6	0	1	1	0	0	0	1	3	1	0	0	0	1	1	1	2	0	4	1	0	0	0	1	1	0	0	1
V-type proton ATPase subunit B, brain isoform OS=Rattus norvegicus GN=Atp6v1b2 PE=1 SV=1	VATB2_RAT	57 kDa	2	2	2	1	1	1	3	2	4	4	4	3	1	3	1	2	1	3	1	1	1	0	0	0	0	0	2	2	2	2	0	0	1	3	1	0	1	1	1	0	1	1	1	2	2
Adhesion G protein-coupled receptor L1 OS=Rattus norvegicus GN=Adgrl1 PE=1 SV=1	AGRL1_RAT	167 kDa	2	1	1	1	0	1	3	3	3	1	1	1	2	2	1	1	0	0	2	1	1	1	1	1	1	2	2	1	1	1	2	3	0	1	1	2	2	0	1	2	1	2	1	2	2
Glutathione S-transferase alpha-4 OS=Rattus norvegicus GN=Gsta4 PE=1 SV=2	GSTA4_RAT	26 kDa	1	1	2	2	0	0	3	3	3	2	3	4	1	1	1	4	1	1	2	1	1	1	1	1	1	0	0	0	0	0	0	0	0	2	1	2	1	1	1	1	0	1	1	0	1
Cluster of Tubulin alpha-1A chain OS=Rattus norvegicus GN=Tuba1a PE=1 SV=1 (TBA1A_RAT)	TBA1A_RAT [4]	50 kDa	2	3	2	1	1	0	5	7	3	2	2	1	1	0	0	2	1	2	0	0	0	0	0	0	3	2	1	0	0	0	0	0	1	0	0	0	0	0	0	0	1	0	0	1	0
Platelet-derived growth factor receptor alpha OS=Rattus norvegicus GN=Pdgfra PE=1 SV=2	PGFRA_RAT	123 kDa	0	2	2	1	1	2	1	2	2	2	2	2	3	1	3	2	2	1	0	1	1	0	1	2	2	2	2	0	0	1	0	1	1	1	1	1	2	1	2	2	2	0	1	1	1
Seminal vesicle secretory protein 2 OS=Rattus norvegicus GN=Svs2 PE=1 SV=1	SVS2_RAT	46 kDa	0	1	1	0	1	2	0	0	1	6	5	6	1	2	1	6	3	3	3	0	1	0	0	0	0	0	0	0	0	0	0	0	0	0	0	1	0	0	0	2	2	3	0	0	0
Carboxymethylenebutenolidase homolog OS=Rattus norvegicus GN=Cmbl PE=2 SV=1	CMBL_RAT	28 kDa	2	1	2	1	0	2	3	2	1	2	3	4	1	2	2	1	2	2	2	3	1	0	0	1	2	1	1	1	0	0	1	0	1	0	0	0	0	3	1	1	1	2	1	0	1
Glypican-3 OS=Rattus norvegicus GN=Gpc3 PE=1 SV=1	GPC3_RAT	67 kDa	2	2	1	1	1	0	2	2	1	1	1	1	0	0	0	0	1	1	1	0	0	0	1	1	1	1	1	1	1	0	2	2	1	1	1	2	0	0	3	2	2	0	0	0	1
Lysosome-associated membrane glycoprotein 1 OS=Rattus norvegicus GN=Lamp1 PE=1 SV=1	LAMP1_RAT	44 kDa	2	2	3	2	2	2	3	3	2	1	0	0	2	1	2	2	1	1	1	0	2	0	1	2	2	0	1	0	1	1	1	0	2	1	2	1	1	1	1	3	1	2	0	2	0
Prostasin OS=Rattus norvegicus GN=Prss8 PE=2 SV=3	PRSS8_RAT	37 kDa	2	0	1	1	0	0	2	2	1	2	2	1	1	1	1	2	1	1	2	2	1	2	0	1	1	3	1	2	1	4	1	1	2	1	1	1	1	2	2	1	2	1	0	1	2
Sodium-dependent neutral amino acid transporter B(0)AT3 OS=Rattus norvegicus GN=Slc6a18 PE=2 SV=1	S6A18_RAT	70 kDa	4	4	4	3	1	2	7	3	4	0	0	0	0	1	0	0	0	0	0	0	0	0	0	0	1	0	0	0	0	0	0	0	0	1	1	0	1	1	1	4	5	2	2	1	1
Cathepsin Z OS=Rattus norvegicus GN=Ctsz PE=1 SV=2	CATZ_RAT	34 kDa	0	0	0	0	0	0	1	0	1	2	2	1	5	4	1	0	0	0	3	3	2	2	2	1	0	1	0	1	1	1	1	2	1	0	0	1	2	2	2	2	2	0	1	2	0
Insulin-like growth factor-binding protein 3 OS=Rattus norvegicus GN=Igfbp3 PE=1 SV=2	IBP3_RAT	32 kDa	2	1	1	1	0	0	3	1	3	2	3	4	3	4	5	2	2	1	3	1	2	3	2	0	0	0	0	0	1	1	1	2	2	0	0	0	0	3	0	1	1	1	0	1	0
TGF-beta receptor type-2 OS=Rattus norvegicus GN=Tgfbr2 PE=1 SV=1	TGFR2_RAT	64 kDa	1	1	2	2	1	1	1	1	1	2	1	1	2	0	0	1	1	1	1	1	1	2	1	1	1	1	1	1	1	1	1	1	2	1	1	1	1	1	1	1	1	2	1	1	1
Serine protease inhibitor Kazal-type 1-like OS=Rattus norvegicus GN=Spink1l PE=1 SV=2	ISK1L_RAT	9 kDa	2	2	1	4	3	3	0	0	0	5	5	6	2	2	0	5	3	3	0	0	0	0	0	0	0	0	0	0	0	0	0	0	0	0	0	0	0	1	0	5	5	5	2	1	1
Protein S100-A8 OS=Rattus norvegicus GN=S100a8 PE=1 SV=3	S10A8_RAT	10 kDa	0	0	0	0	0	0	3	4	3	2	2	2	1	2	1	2	1	0	0	0	0	2	3	1	2	2	2	4	2	2	2	1	0	1	2	0	2	1	3	2	1	1	2	0	0
Fatty acid-binding protein, heart OS=Rattus norvegicus GN=Fabp3 PE=1 SV=2	FABPH_RAT	15 kDa	1	1	1	3	1	0	3	1	2	5	1	1	2	2	3	3	1	1	1	0	1	1	0	1	1	1	0	1	1	0	0	0	0	2	1	0	0	0	0	0	0	0	0	2	0
Dihydrolipoyllysine-residue succinyltransferase component of 2-oxoglutarate dehydrogenase complex, mitochondrial OS=Rattus norvegicus GN=Dlst PE=1 SV=2	ODO2_RAT	49 kDa	2	2	1	3	3	3	3	3	1	2	1	0	0	0	1	1	0	1	1	1	1	1	0	1	2	2	1	2	1	1	2	1	2	3	2	2	0	1	1	0	1	1	1	0	2
Translationally-controlled tumor protein OS=Rattus norvegicus GN=Tpt1 PE=1 SV=1	TCTP_RAT	19 kDa	1	0	1	0	0	0	2	2	3	1	1	1	1	2	0	0	2	4	0	2	1	0	0	1	1	0	1	0	1	0	1	0	1	0	0	0	1	0	1	0	0	0	1	2	1
Growth hormone receptor OS=Rattus norvegicus GN=Ghr PE=1 SV=1	GHR_RAT	71 kDa	1	0	0	1	1	0	1	0	1	2	2	3	3	2	1	0	1	1	0	0	1	1	1	1	1	2	0	1	1	2	1	2	4	1	1	0	2	1	1	2	2	3	2	1	3
Alpha-mannosidase 2 OS=Rattus norvegicus GN=Man2a1 PE=1 SV=2	MA2A1_RAT	131 kDa	1	1	1	1	0	1	3	3	2	0	1	1	2	1	1	0	1	1	1	0	0	0	0	1	0	0	0	1	0	0	1	2	1	3	0	1	1	1	1	1	0	0	0	0	1
CD302 antigen OS=Rattus norvegicus GN=Cd302 PE=2 SV=1	CD302_RAT	25 kDa	1	1	0	0	0	0	2	1	1	1	4	3	2	0	0	0	1	0	0	0	1	0	1	1	0	0	0	2	0	0	1	1	1	3	0	0	2	2	1	1	1	1	2	2	0
Klotho OS=Rattus norvegicus GN=Kl PE=1 SV=1	KLOT_RAT	117 kDa	0	1	0	1	0	0	0	0	0	1	1	3	0	0	0	0	0	0	0	0	0	0	0	0	0	1	1	1	0	0	0	1	0	0	1	1	1	0	0	1	0	1	0	0	0
Histone H2B type 1 OS=Rattus norvegicus PE=1 SV=2	H2B1_RAT	14 kDa	0	1	1	0	1	1	0	0	0	1	3	3	0	0	0	2	2	2	0	0	0	1	1	1	1	2	2	1	2	1	3	3	4	2	1	0	0	0	0	1	2	1	1	1	0
Aspartoacylase OS=Rattus norvegicus GN=Aspa PE=1 SV=2	ACY2_RAT	35 kDa	3	1	4	2	1	2	4	3	1	3	3	2	0	1	0	1	1	1	0	0	1	0	0	0	0	0	0	0	1	0	1	1	0	0	0	1	1	0	0	1	1	1	0	1	0
Complement factor I OS=Rattus norvegicus GN=Cfi PE=2 SV=1	CFAI_RAT	67 kDa	1	2	1	1	1	1	1	0	2	1	2	5	2	3	1	1	1	0	1	1	0	0	0	0	0	0	1	0	0	0	0	0	0	0	0	1	1	1	1	0	0	1	0	0	0
Threonine synthase-like 2 OS=Rattus norvegicus GN=Thnsl2 PE=2 SV=1	THNS2_RAT	54 kDa	2	3	2	1	2	2	4	4	3	0	2	3	0	0	1	1	2	3	1	0	1	0	0	0	0	0	0	0	1	1	0	1	0	1	0	1	1	0	0	0	1	0	0	2	0
V-type proton ATPase subunit S1 OS=Rattus norvegicus GN=Atp6ap1 PE=2 SV=1	VAS1_RAT	51 kDa	1	0	0	0	0	0	3	2	3	2	4	1	1	1	1	3	1	1	3	2	2	1	1	1	1	0	2	1	1	1	2	0	1	1	0	1	3	0	2	1	0	1	1	0	0
Stanniocalcin-1 OS=Rattus norvegicus GN=Stc1 PE=2 SV=1	STC1_RAT	28 kDa	0	0	1	0	0	0	2	0	1	3	2	4	2	3	3	2	2	4	0	0	0	0	0	0	1	2	0	0	0	0	1	1	0	1	0	2	0	0	0	2	1	1	0	0	0
Cofilin-1 OS=Rattus norvegicus GN=Cfl1 PE=1 SV=3	COF1_RAT	19 kDa	2	2	4	4	2	1	0	3	2	2	2	2	0	0	0	1	2	0	0	0	1	0	0	0	0	0	0	0	0	0	2	0	1	0	1	1	0	1	1	3	2	0	0	1	0
Protein S100-A9 OS=Rattus norvegicus GN=S100a9 PE=1 SV=3	S10A9_RAT	13 kDa	0	0	0	0	0	0	2	3	2	0	0	0	0	0	0	0	0	0	0	0	0	0	0	0	0	0	0	0	0	0	0	0	0	0	0	0	0	1	0	0	1	0	0	0	0
Cluster of Tubulin beta-4B chain OS=Rattus norvegicus GN=Tubb4b PE=1 SV=1 (TBB4B_RAT)	TBB4B_RAT [2]	50 kDa	0	1	1	2	2	2	3	3	4	1	1	1	1	0	1	1	2	1	1	1	1	0	0	2	1	0	1	0	0	0	2	0	0	1	0	0	1	1	2	0	1	1	0	1	1
PDZ domain-containing protein GIPC2 OS=Rattus norvegicus GN=Gipc2 PE=2 SV=1	GIPC2_RAT	34 kDa	1	2	2	1	1	1	1	0	0	2	0	1	0	0	0	0	0	0	0	0	0	0	1	1	0	0	0	0	0	0	1	1	0	0	0	0	0	0	1	0	0	1	0	2	1
Sodium/potassium-transporting ATPase subunit beta-1 OS=Rattus norvegicus GN=Atp1b1 PE=1 SV=1	AT1B1_RAT	35 kDa	1	2	1	1	1	2	2	3	2	1	1	2	1	1	0	1	1	1	0	2	0	2	0	1	0	1	0	0	1	0	1	1	0	0	2	0	0	0	1	1	2	1	0	0	0
Out at first protein homolog OS=Rattus norvegicus GN=Oaf PE=2 SV=1	OAF_RAT	32 kDa	1	2	2	0	0	1	2	1	3	1	2	0	2	1	1	1	1	1	0	2	2	0	1	1	0	0	0	1	1	1	1	1	2	2	2	2	0	1	2	2	0	0	2	0	0
Annexin A4 OS=Rattus norvegicus GN=Anxa4 PE=1 SV=3	ANXA4_RAT	36 kDa	3	5	4	3	2	1	0	2	3	0	1	1	0	1	1	0	0	1	0	0	0	0	0	0	0	1	0	0	0	0	0	1	0	1	1	0	1	1	3	3	3	2	1	2	2
Ig gamma-2B chain C region OS=Rattus norvegicus GN=Igh-1a PE=1 SV=1	IGG2B_RAT	36 kDa	1	1	1	1	2	1	0	0	0	2	1	1	1	0	0	0	0	2	1	0	1	2	0	1	0	1	0	1	0	2	3	0	1	1	0	2	0	0	0	2	1	0	2	2	3
Kin of IRRE-like protein 1 OS=Rattus norvegicus GN=Kirrel PE=1 SV=2	KIRR1_RAT	87 kDa	1	1	1	0	1	2	0	1	1	0	0	3	3	1	1	1	1	0	2	2	0	1	1	0	1	1	2	1	0	0	1	0	1	1	1	1	1	2	2	1	1	2	1	1	0
Tyrosine-protein phosphatase non-receptor type substrate 1 OS=Rattus norvegicus GN=Sirpa PE=1 SV=1	SHPS1_RAT	56 kDa	2	2	1	1	1	2	3	2	2	2	1	1	2	2	1	2	1	1	0	0	0	1	0	1	1	2	2	0	0	0	1	0	1	1	2	1	1	1	1	1	0	1	1	2	2
Syndecan-4 OS=Rattus norvegicus GN=Sdc4 PE=1 SV=1	SDC4_RAT	22 kDa	1	2	2	2	1	1	1	0	1	1	1	1	3	1	1	1	2	1	1	1	1	1	1	1	1	1	2	1	1	1	1	2	1	1	1	0	2	1	1	1	1	1	0	1	1
Fructose-bisphosphate aldolase A OS=Rattus norvegicus GN=Aldoa PE=1 SV=2	ALDOA_RAT	39 kDa	1	0	0	0	0	0	1	3	1	0	1	1	1	1	1	6	1	4	0	0	0	0	0	0	2	0	0	0	0	0	1	0	1	2	0	0	0	0	0	0	0	0	1	0	0
Sorbitol dehydrogenase OS=Rattus norvegicus GN=Sord PE=1 SV=4	DHSO_RAT	38 kDa	2	1	2	1	1	0	3	3	0	4	1	2	2	1	0	4	2	2	0	0	1	0	0	0	0	1	0	0	1	0	0	0	0	0	0	0	0	0	0	0	0	0	0	0	0
UMP-CMP kinase OS=Rattus norvegicus GN=Cmpk1 PE=1 SV=2	KCY_RAT	22 kDa	1	1	1	1	1	1	1	3	2	3	2	1	1	0	0	3	1	3	1	1	1	1	1	1	0	0	1	0	0	1	1	1	0	2	0	1	1	1	1	1	0	0	1	1	1
Deoxyribonuclease-2-beta OS=Rattus norvegicus GN=Dnase2b PE=1 SV=1	DNS2B_RAT	40 kDa	0	0	0	0	0	0	0	0	0	3	3	4	0	0	0	1	2	2	0	0	0	0	0	0	0	0	0	0	0	0	0	0	0	0	1	0	0	0	1	6	5	4	0	0	0
Growth/differentiation factor 15 OS=Rattus norvegicus GN=Gdf15 PE=3 SV=1	GDF15_RAT	33 kDa	0	0	0	0	0	0	0	1	1	4	4	3	2	5	3	3	3	3	0	1	1	0	0	1	0	1	1	0	1	0	1	1	0	0	1	0	0	1	0	0	1	1	0	1	1
Coxsackievirus and adenovirus receptor homolog OS=Rattus norvegicus GN=Cxadr PE=1 SV=2	CXAR_RAT	40 kDa	1	0	0	0	0	0	2	2	2	2	3	1	2	2	2	0	0	0	0	0	1	2	1	0	0	2	2	0	0	0	0	0	1	0	0	0	0	0	0	0	2	1	0	0	0
6-phosphogluconate dehydrogenase, decarboxylating OS=Rattus norvegicus GN=Pgd PE=1 SV=1	6PGD_RAT	53 kDa	1	2	2	0	1	0	1	2	2	2	1	0	0	2	1	2	2	2	0	1	1	0	0	0	0	1	0	1	0	1	0	0	1	1	1	1	1	0	1	2	0	1	0	2	2
Annexin A6 OS=Rattus norvegicus GN=Anxa6 PE=1 SV=2	ANXA6_RAT	76 kDa	0	1	0	0	0	0	3	2	1	0	0	0	0	0	0	0	0	1	0	0	0	0	0	0	0	0	0	0	0	0	0	1	2	0	0	0	0	0	0	0	2	1	0	0	0
Aspartate aminotransferase, cytoplasmic OS=Rattus norvegicus GN=Got1 PE=1 SV=3	AATC_RAT	46 kDa	2	2	1	0	2	1	1	3	3	1	2	0	1	2	1	0	1	1	0	1	3	0	0	1	0	1	0	0	2	0	0	1	0	2	1	1	0	1	1	0	0	0	1	0	0
4-hydroxyphenylpyruvate dioxygenase OS=Rattus norvegicus GN=Hpd PE=1 SV=3	HPPD_RAT	45 kDa	0	1	1	0	0	2	2	3	2	0	5	4	1	1	2	2	2	1	1	0	1	0	0	0	1	1	1	1	0	0	0	0	1	0	1	0	0	0	1	0	0	0	1	1	0
Aldose 1-epimerase OS=Rattus norvegicus GN=Galm PE=1 SV=1	GALM_RAT	38 kDa	1	1	1	1	1	1	2	1	1	1	2	1	1	0	0	1	1	1	1	2	2	1	0	1	0	1	1	1	1	1	0	1	1	1	1	1	1	1	2	1	1	2	1	1	1
Ephrin-A1 OS=Rattus norvegicus GN=Efna1 PE=2 SV=2	EFNA1_RAT	24 kDa	1	1	0	1	1	1	1	1	1	2	1	1	2	2	1	1	1	1	4	2	1	1	0	0	1	2	0	1	1	1	0	1	0	1	0	1	0	0	1	1	1	0	0	0	0
ATP synthase subunit beta, mitochondrial OS=Rattus norvegicus GN=Atp5b PE=1 SV=2	ATPB_RAT	56 kDa	1	0	0	0	0	0	3	1	3	0	1	0	0	0	0	0	0	0	0	0	0	0	0	0	1	0	1	0	0	0	0	0	1	0	0	0	1	0	0	0	0	0	0	0	0
Insulin-like growth factor-binding protein complex acid labile subunit OS=Rattus norvegicus GN=Igfals PE=1 SV=1	ALS_RAT	67 kDa	0	1	1	0	1	1	2	3	2	0	1	1	0	1	1	1	1	1	1	0	1	0	1	1	1	0	0	0	1	1	3	1	1	1	0	1	1	1	1	0	1	0	1	0	1
N-acetylgalactosamine-6-sulfatase OS=Rattus norvegicus GN=Galns PE=1 SV=1	GALNS_RAT	58 kDa	1	2	2	0	1	1	1	2	2	0	1	2	0	0	0	0	0	0	0	1	2	1	2	1	0	0	1	0	0	0	1	0	1	0	1	0	1	2	0	1	0	0	1	1	0
Unconventional myosin-Ic OS=Rattus norvegicus GN=Myo1c PE=1 SV=2	MYO1C_RAT	120 kDa	3	3	2	1	1	1	4	3	2	0	1	1	0	0	0	0	1	0	0	1	0	0	0	0	1	0	0	0	0	0	0	0	2	1	0	1	0	0	1	1	2	1	1	0	1
Purine nucleoside phosphorylase OS=Rattus norvegicus GN=Pnp PE=1 SV=1	PNPH_RAT	32 kDa	0	0	1	0	0	0	0	1	2	0	0	0	0	0	0	0	0	1	0	0	0	1	0	0	0	0	0	0	0	0	1	2	1	0	0	0	1	0	1	1	0	1	0	1	0
Protein NOV homolog OS=Rattus norvegicus GN=Nov PE=1 SV=1	NOV_RAT	39 kDa	0	0	1	0	0	0	3	3	2	1	1	1	2	2	1	1	1	1	1	3	1	0	1	0	1	2	0	1	1	1	0	1	0	0	0	0	1	0	0	0	0	0	0	1	0
Hydroxyacylglutathione hydrolase, mitochondrial OS=Rattus norvegicus GN=Hagh PE=1 SV=2	GLO2_RAT	34 kDa	1	1	1	2	1	2	2	1	1	0	0	0	0	0	0	2	1	1	1	0	0	0	0	0	1	1	1	1	1	2	0	0	0	1	1	1	1	0	1	1	0	1	3	1	1
Tumor necrosis factor receptor superfamily member 1B OS=Rattus norvegicus GN=Tnfrsf1b PE=2 SV=1	TNR1B_RAT	50 kDa	1	0	0	1	0	0	0	1	0	3	2	1	3	3	1	1	2	2	0	1	1	0	0	0	0	0	0	0	0	1	0	0	1	1	0	0	0	0	1	0	0	0	2	0	0
Cluster of Ras-related protein Rab-1A OS=Rattus norvegicus GN=Rab1A PE=1 SV=3 (RAB1A_RAT)	RAB1A_RAT [6]	23 kDa	2	1	2	1	2	1	0	2	2	1	0	0	0	0	0	2	1	2	0	0	1	0	0	0	0	0	1	0	1	0	0	0	0	1	1	1	0	0	0	1	1	1	0	0	0
Peptidyl-glycine alpha-amidating monooxygenase OS=Rattus norvegicus GN=Pam PE=1 SV=1	AMD_RAT	109 kDa	0	1	0	0	0	0	0	1	2	1	1	0	0	1	2	0	1	0	0	0	0	1	1	2	1	1	0	1	1	0	2	1	2	2	1	0	1	0	1	0	1	0	0	1	0
Coatomer subunit beta' OS=Rattus norvegicus GN=Copb2 PE=1 SV=3	COPB2_RAT	103 kDa	1	1	2	0	0	0	3	1	3	0	0	0	0	0	0	0	0	0	0	0	0	0	0	0	0	0	0	0	0	0	1	2	2	0	0	1	2	1	3	1	2	2	0	0	0
Palmitoyl-protein thioesterase 1 OS=Rattus norvegicus GN=Ppt1 PE=1 SV=1	PPT1_RAT	34 kDa	1	1	0	1	2	0	0	0	0	2	0	2	0	0	0	1	1	1	0	1	1	0	0	0	2	2	0	1	1	1	0	0	3	0	2	1	2	0	1	1	0	0	0	1	0
TGF-beta receptor type-1 OS=Rattus norvegicus GN=Tgfbr1 PE=1 SV=1	TGFR1_RAT	56 kDa	2	1	1	0	1	1	1	2	1	1	0	3	1	1	2	1	0	1	1	0	0	1	1	1	1	0	1	0	0	0	1	1	0	0	1	1	1	1	0	1	1	0	0	0	0
Macrophage migration inhibitory factor OS=Rattus norvegicus GN=Mif PE=1 SV=4	MIF_RAT	12 kDa	2	2	2	2	2	2	1	1	1	2	1	2	1	1	1	0	2	1	0	0	1	1	0	1	1	1	1	0	0	1	0	0	0	0	0	1	0	0	0	0	1	2	2	1	2
Collagen triple helix repeat-containing protein 1 OS=Rattus norvegicus GN=Cthrc1 PE=1 SV=1	CTHR1_RAT	26 kDa	3	1	1	1	0	1	2	1	3	0	0	0	0	2	2	2	2	1	0	0	0	0	1	1	1	1	1	1	0	0	1	2	1	1	0	1	0	0	1	1	1	1	0	0	1
Keratin, type I cytoskeletal 40 OS=Rattus norvegicus GN=Krt40 PE=3 SV=1	K1C40_RAT	48 kDa	0	0	0	0	0	0	0	0	0	4	4	5	0	0	0	1	4	1	0	0	0	0	0	0	4	3	3	0	0	0	0	0	0	0	0	0	0	0	0	0	0	0	0	0	0
Transmembrane protein 132A OS=Rattus norvegicus GN=Tmem132a PE=1 SV=1	T132A_RAT	111 kDa	1	0	0	1	0	0	2	1	2	0	2	3	2	1	2	1	2	1	0	0	0	0	0	0	1	0	0	0	0	0	0	0	0	0	1	0	0	0	0	0	0	0	0	0	0
Hippocalcin-like protein 1 OS=Rattus norvegicus GN=Hpcal1 PE=1 SV=2	HPCL1_RAT	22 kDa	3	2	2	1	3	1	1	1	1	1	1	0	1	0	1	0	1	0	0	0	0	0	1	1	0	0	1	0	0	0	1	1	1	1	2	0	1	0	1	1	1	1	1	1	1
Neuronal membrane glycoprotein M6-a OS=Rattus norvegicus GN=Gpm6a PE=1 SV=1	GPM6A_RAT	31 kDa	4	2	2	4	2	2	3	3	3	0	0	0	0	0	0	0	0	0	0	0	0	0	0	0	0	0	0	0	0	0	0	0	0	1	0	1	0	0	0	0	2	1	1	1	1
Galectin-9 OS=Rattus norvegicus GN=Lgals9 PE=2 SV=2	LEG9_RAT	40 kDa	2	0	0	4	2	0	0	0	0	0	0	0	4	0	1	5	0	2	1	0	0	4	5	2	2	3	2	0	0	0	2	8	3	3	5	2	0	0	0	2	4	0	2	0	0
Melanoma-derived growth regulatory protein OS=Rattus norvegicus GN=Mia PE=2 SV=2	MIA_RAT	15 kDa	0	0	1	0	1	1	1	0	0	0	0	0	0	0	0	0	0	0	0	0	1	1	0	0	0	1	0	0	1	0	0	2	1	1	0	1	0	2	1	0	0	0	0	1	0
Major prion protein OS=Rattus norvegicus GN=Prnp PE=1 SV=2	PRIO_RAT	28 kDa	1	0	0	2	0	0	0	0	0	2	1	1	2	1	2	1	1	1	3	1	1	2	1	1	0	0	0	0	0	0	2	1	1	0	0	0	1	1	1	1	1	0	0	0	0
Lipoprotein lipase OS=Rattus norvegicus GN=Lpl PE=1 SV=1	LIPL_RAT	53 kDa	0	0	0	0	0	0	0	0	0	0	1	1	3	2	2	0	0	0	2	1	0	1	1	1	0	0	0	2	4	4	1	2	2	0	0	0	0	0	0	0	2	2	0	0	0
Mucin-2 (Fragment) OS=Rattus norvegicus GN=Muc2 PE=1 SV=1	MUC2_RAT	166 kDa	0	0	0	0	0	0	0	0	0	0	0	0	0	0	0	4	4	4	1	1	1	0	0	0	0	0	0	0	0	0	2	1	3	0	0	0	0	0	0	0	0	0	0	0	0
Collagen alpha-1(I) chain OS=Rattus norvegicus GN=Col1a1 PE=1 SV=5	CO1A1_RAT	138 kDa	1	1	0	0	0	0	1	1	2	0	0	0	0	0	0	1	2	0	1	2	0	1	0	0	2	2	1	2	5	1	0	0	0	0	1	1	0	0	0	0	0	0	0	1	0
N(4)-(Beta-N-acetylglucosaminyl)-L-asparaginase OS=Rattus norvegicus GN=Aga PE=1 SV=2	ASPG_RAT	37 kDa	0	0	0	0	0	0	1	1	0	1	1	1	0	1	1	0	0	0	2	0	0	1	1	2	2	1	2	0	0	0	0	0	0	1	1	1	1	0	2	0	0	0	1	2	1
CD276 antigen OS=Rattus norvegicus GN=Cd276 PE=2 SV=1	CD276_RAT	34 kDa	1	1	0	1	1	1	2	2	2	1	1	1	2	0	0	1	2	0	1	0	0	0	1	0	1	1	1	0	1	0	1	0	0	1	1	1	0	0	0	1	0	0	0	1	0
Cluster of Guanine nucleotide-binding protein G(s) subunit alpha isoforms XLas OS=Rattus norvegicus GN=Gnas PE=1 SV=3 (GNAS1_RAT)	GNAS1_RAT [3]	123 kDa	0	2	3	1	1	0	3	0	3	0	1	0	0	0	0	0	0	0	0	0	1	0	0	0	0	0	0	0	0	0	1	0	0	1	1	0	0	0	1	1	1	0	0	1	1
Rab GDP dissociation inhibitor alpha OS=Rattus norvegicus GN=Gdi1 PE=1 SV=1	GDIA_RAT	51 kDa	4	1	2	5	1	2	5	3	5	2	3	2	1	0	0	2	5	3	0	0	0	0	0	0	1	2	0	0	0	0	0	0	0	0	0	0	0	0	0	0	0	0	0	0	0
Renin receptor OS=Rattus norvegicus GN=Atp6ap2 PE=2 SV=1	RENR_RAT	39 kDa	0	0	0	0	0	0	0	0	0	0	5	6	0	0	0	2	1	1	0	1	1	0	0	0	1	0	0	0	0	0	1	0	0	1	2	0	0	1	0	0	0	0	0	0	0
CD9 antigen OS=Rattus norvegicus GN=Cd9 PE=1 SV=2	CD9_RAT	25 kDa	1	0	0	0	0	0	1	0	0	0	0	0	0	0	1	2	1	1	1	0	1	0	1	0	0	0	1	0	0	1	0	1	0	0	1	1	1	1	1	1	1	2	0	1	0
Ras-related C3 botulinum toxin substrate 1 OS=Rattus norvegicus GN=Rac1 PE=1 SV=1	RAC1_RAT	21 kDa	2	0	0	1	2	2	1	0	2	0	0	0	0	0	1	0	1	0	0	0	0	0	0	0	0	0	0	0	1	0	0	1	0	1	2	0	0	0	0	2	2	0	1	1	0
OX-2 membrane glycoprotein OS=Rattus norvegicus GN=Cd200 PE=2 SV=1	OX2G_RAT	31 kDa	0	1	0	0	1	1	0	1	0	0	0	0	1	0	0	0	1	2	0	0	0	2	0	0	1	2	2	0	0	0	1	1	1	1	1	1	0	0	1	0	1	1	1	0	1
Phosphoenolpyruvate carboxykinase, cytosolic [GTP] OS=Rattus norvegicus GN=Pck1 PE=1 SV=1	PCKGC_RAT	69 kDa	0	0	0	0	0	0	1	0	0	5	4	2	0	1	0	3	3	7	0	0	0	0	0	0	0	0	0	0	1	0	0	0	0	1	0	0	0	0	0	0	0	0	0	0	0
Multidrug and toxin extrusion protein 1 OS=Rattus norvegicus GN=Slc47a1 PE=1 SV=1	S47A1_RAT	61 kDa	4	2	1	2	1	1	2	3	1	0	0	0	0	0	0	0	0	0	0	0	0	0	0	0	0	1	1	1	0	0	0	0	0	0	1	1	0	0	0	1	1	1	1	2	1
Metalloproteinase inhibitor 1 OS=Rattus norvegicus GN=Timp1 PE=1 SV=2	TIMP1_RAT	24 kDa	2	1	1	0	1	0	0	2	0	0	1	2	0	0	1	3	1	3	0	0	0	0	0	0	2	0	0	0	0	0	0	0	1	0	1	1	1	0	0	0	0	0	0	0	1
Cluster of Aldose reductase OS=Rattus norvegicus GN=Akr1b1 PE=1 SV=3 (ALDR_RAT)	ALDR_RAT [2]	36 kDa	2	1	2	1	1	2	0	0	0	2	1	1	0	0	0	0	0	1	0	0	0	0	0	0	0	1	0	0	0	0	1	0	0	0	0	0	0	0	1	0	0	0	0	0	0
Aldehyde oxidase 4 OS=Rattus norvegicus GN=Aox4 PE=2 SV=1	AOXD_RAT	148 kDa	0	0	0	0	0	0	0	0	0	3	2	3	0	0	0	0	1	0	0	0	0	0	0	0	0	0	0	0	0	0	1	1	2	0	0	0	0	1	1	0	0	0	0	0	0
45 kDa calcium-binding protein OS=Rattus norvegicus GN=Sdf4 PE=1 SV=1	CAB45_RAT	42 kDa	0	0	0	0	0	0	1	1	0	2	5	4	1	0	0	1	1	1	0	0	0	1	0	0	0	1	0	0	0	0	0	0	0	0	2	0	1	0	0	0	0	0	0	0	0
Malate dehydrogenase, mitochondrial OS=Rattus norvegicus GN=Mdh2 PE=1 SV=2	MDHM_RAT	36 kDa	2	1	0	1	0	0	1	2	1	0	1	0	1	0	0	2	2	0	0	0	0	0	0	0	2	0	2	0	0	0	1	1	0	0	0	0	1	0	1	0	0	0	0	0	0
Sodium-dependent phosphate transport protein 2A OS=Rattus norvegicus GN=Slc34a1 PE=1 SV=1	NPT2A_RAT	69 kDa	3	1	2	0	1	2	5	3	3	0	0	0	0	0	0	0	0	0	0	0	0	0	0	0	0	0	0	0	0	0	0	0	0	0	0	0	0	0	0	0	0	0	0	0	0
3-hydroxybutyrate dehydrogenase type 2 OS=Rattus norvegicus GN=Bdh2 PE=3 SV=2	BDH2_RAT	27 kDa	1	1	1	1	2	1	2	2	2	2	1	0	0	0	0	2	0	0	0	0	0	0	0	0	0	0	0	0	1	0	0	0	0	0	0	0	0	0	0	0	1	0	0	1	0
Adenylate kinase isoenzyme 1 OS=Rattus norvegicus GN=Ak1 PE=1 SV=3	KAD1_RAT	22 kDa	0	0	0	0	0	0	0	1	1	1	1	2	1	2	3	2	1	2	0	1	0	0	1	1	1	1	0	0	0	0	0	0	0	0	0	1	1	1	1	1	0	0	0	0	0
Protein S100-A11 OS=Rattus norvegicus GN=S100a11 PE=3 SV=1	S10AB_RAT	11 kDa	1	1	1	0	1	0	0	1	1	1	0	0	0	0	0	1	1	0	0	1	0	0	1	1	1	0	0	0	1	1	1	1	1	1	2	1	1	0	0	1	1	0	1	1	1
Heat shock protein HSP 90-alpha OS=Rattus norvegicus GN=Hsp90aa1 PE=1 SV=3	HS90A_RAT	85 kDa	0	0	1	0	0	1	0	2	1	0	0	0	0	1	1	0	1	1	0	0	1	0	0	1	2	1	1	0	0	1	0	0	0	1	1	1	1	1	0	1	1	1	0	0	1
Carboxylesterase 5A OS=Rattus norvegicus GN=Ces5a PE=1 SV=1	EST5A_RAT	64 kDa	0	0	0	0	0	0	0	0	0	2	3	1	0	0	0	3	4	4	0	0	0	0	0	0	0	0	0	0	0	0	0	0	0	1	2	2	0	0	0	0	0	0	0	0	0
Hydroxyacid oxidase 2 OS=Rattus norvegicus GN=Hao2 PE=1 SV=2	HAOX2_RAT	39 kDa	2	1	2	0	1	0	3	4	3	0	0	1	0	0	0	0	1	2	0	0	0	0	0	0	0	0	0	0	0	0	1	0	0	0	0	0	0	0	0	0	0	0	1	0	0
Voltage-dependent anion-selective channel protein 1 OS=Rattus norvegicus GN=Vdac1 PE=1 SV=4	VDAC1_RAT	31 kDa	4	4	3	5	3	2	0	0	0	0	0	0	0	0	0	0	0	0	0	0	0	0	0	0	0	0	0	0	0	0	0	0	0	0	0	0	0	0	0	0	0	0	0	0	0
Alpha-aminoadipic semialdehyde dehydrogenase OS=Rattus norvegicus GN=Aldh7a1 PE=1 SV=2	AL7A1_RAT	59 kDa	1	0	0	2	0	0	1	0	1	3	3	1	0	0	0	4	0	1	0	0	0	0	0	0	0	0	0	0	0	0	0	0	0	0	0	0	0	0	0	0	0	0	0	0	0
Biliverdin reductase A OS=Rattus norvegicus GN=Blvra PE=1 SV=1	BIEA_RAT	34 kDa	3	1	1	2	2	1	1	2	1	0	0	0	0	0	0	1	0	0	0	0	0	0	0	0	0	1	0	0	0	0	0	0	0	1	1	1	1	1	0	0	1	0	0	0	0
Complement component C6 OS=Rattus norvegicus GN=C6 PE=2 SV=1	CO6_RAT	105 kDa	0	0	0	0	0	0	1	2	1	1	1	0	3	3	1	0	0	0	0	0	0	1	2	2	0	1	2	0	0	0	0	0	0	0	1	0	0	0	0	0	1	0	0	1	0
S-methylmethionine--homocysteine S-methyltransferase BHMT2 OS=Rattus norvegicus GN=Bhmt2 PE=2 SV=1	BHMT2_RAT	40 kDa	2	2	3	3	3	4	0	1	0	0	0	0	0	0	0	0	0	0	0	0	0	0	0	0	0	0	0	0	0	0	0	0	0	0	0	0	0	0	0	0	0	0	1	2	2
Intestinal mucin-like protein (Fragment) OS=Rattus norvegicus PE=2 SV=1	MUC2L_RAT	91 kDa	0	0	0	0	0	0	0	0	0	0	0	0	0	0	0	4	4	7	0	0	0	0	0	0	1	1	0	0	0	0	4	3	1	0	0	0	0	0	0	0	0	0	0	0	0
Coagulation factor XII OS=Rattus norvegicus GN=F12 PE=2 SV=1	FA12_RAT	66 kDa	1	1	0	1	0	0	2	0	0	1	0	0	2	3	2	2	0	1	0	0	0	1	0	0	0	1	0	0	0	0	0	0	0	0	0	0	0	0	0	1	0	1	0	0	0
T-cell immunomodulatory protein OS=Rattus norvegicus GN=Itfg1 PE=2 SV=1	TIP_RAT	67 kDa	2	0	0	1	1	0	0	1	2	1	1	1	1	1	1	0	1	1	0	0	0	0	0	0	2	1	0	0	0	0	0	0	0	1	0	1	0	0	0	0	0	2	0	0	0
Legumain OS=Rattus norvegicus GN=Lgmn PE=1 SV=1	LGMN_RAT	49 kDa	4	0	0	0	1	0	2	0	0	2	0	1	0	0	0	1	0	0	0	0	0	0	0	0	1	0	0	0	0	1	0	0	2	0	0	0	0	0	0	0	0	0	0	0	0
Mucosal pentraxin OS=Rattus norvegicus GN=Mptx1 PE=2 SV=1	MPTX_RAT	24 kDa	0	0	0	0	0	0	0	0	0	0	0	0	0	0	0	3	3	1	0	0	0	0	0	0	1	1	2	0	0	0	3	4	2	0	0	0	0	0	0	0	0	0	0	0	0
Cell surface glycoprotein MUC18 OS=Rattus norvegicus GN=Mcam PE=1 SV=2	MUC18_RAT	71 kDa	0	0	1	0	0	1	0	0	0	1	1	1	4	1	2	2	1	1	0	0	0	0	0	0	1	0	0	0	0	1	1	0	1	0	0	1	0	0	0	0	0	0	0	0	0
Sodium/glucose cotransporter 1 OS=Rattus norvegicus GN=Slc5a1 PE=2 SV=1	SC5A1_RAT	73 kDa	0	0	0	0	0	0	0	2	2	0	0	0	0	0	0	0	0	0	0	0	0	0	0	0	0	0	0	0	0	0	0	0	0	0	0	0	0	0	0	1	0	0	0	1	0
Hemojuvelin OS=Rattus norvegicus GN=Hfe2 PE=2 SV=1	RGMC_RAT	45 kDa	0	0	0	0	0	0	0	0	1	0	0	0	1	0	0	0	0	0	0	0	0	0	0	0	1	1	1	0	1	1	0	0	2	1	1	1	0	0	0	0	0	0	1	1	0
Synaptosomal-associated protein 23 OS=Rattus norvegicus GN=Snap23 PE=1 SV=1	SNP23_RAT	23 kDa	0	1	1	0	1	0	1	2	2	1	1	0	0	0	0	0	0	0	0	0	0	0	0	0	1	1	1	0	0	0	1	0	0	1	1	0	1	0	0	0	1	1	1	1	1
Neuropilin-1 OS=Rattus norvegicus GN=Nrp1 PE=1 SV=1	NRP1_RAT	103 kDa	1	0	0	0	0	0	2	1	0	1	1	1	1	0	0	1	1	1	0	0	0	0	0	1	0	0	0	0	0	0	0	1	0	0	0	0	2	2	1	0	0	0	0	0	0
Myosin-9 OS=Rattus norvegicus GN=Myh9 PE=1 SV=3	MYH9_RAT	226 kDa	0	0	0	0	0	0	0	2	1	0	0	0	0	0	0	0	0	0	0	0	0	0	0	0	0	0	0	0	0	0	1	0	0	0	0	0	0	0	0	0	0	0	0	0	0
Procollagen-lysine,2-oxoglutarate 5-dioxygenase 3 OS=Rattus norvegicus GN=Plod3 PE=2 SV=1	PLOD3_RAT	85 kDa	0	0	0	0	0	0	0	1	0	2	1	1	2	0	0	1	0	0	0	1	1	0	0	1	0	0	1	1	0	1	0	0	0	0	0	0	1	1	0	1	1	1	0	2	0
Carcinoembryonic antigen-related cell adhesion molecule 1 OS=Rattus norvegicus GN=Ceacam1 PE=1 SV=3	CEAM1_RAT	57 kDa	1	1	0	1	0	1	1	0	1	0	0	0	0	0	1	3	1	2	0	0	0	1	0	0	0	0	0	0	0	0	1	0	1	0	0	0	0	1	0	0	0	0	0	0	0
Solute carrier family 22 member 12 OS=Rattus norvegicus GN=Slc22a12 PE=2 SV=1	S22AC_RAT	60 kDa	2	1	2	1	2	2	1	3	2	0	0	0	0	0	0	0	0	0	0	0	0	0	0	0	0	0	0	0	0	0	0	0	0	0	0	0	0	0	0	1	1	1	0	1	1
Seminal vesicle secretory protein 4 OS=Rattus norvegicus GN=Svs4 PE=1 SV=1	SVS4_RAT	12 kDa	0	0	0	0	0	0	0	0	0	2	1	3	4	6	5	0	0	0	0	0	0	0	0	0	0	0	0	0	0	0	0	0	0	0	0	0	0	0	0	0	1	1	0	0	0
Group XV phospholipase A2 OS=Rattus norvegicus GN=Pla2g15 PE=1 SV=1	PAG15_RAT	47 kDa	1	0	1	0	0	0	1	1	2	0	0	0	0	0	0	0	0	0	0	1	0	0	0	0	1	0	0	0	0	0	1	0	1	0	0	0	2	3	0	0	1	0	0	0	0
Cluster of Ras-related protein Rap-1b OS=Rattus norvegicus GN=Rap1b PE=1 SV=2 (RAP1B_RAT)	RAP1B_RAT [2]	21 kDa	2	1	0	1	1	0	2	1	0	0	0	0	0	0	0	0	0	0	0	0	0	0	0	0	0	0	0	1	0	1	0	0	0	0	0	0	1	0	1	1	0	1	0	0	0
Fibrinogen gamma chain OS=Rattus norvegicus GN=Fgg PE=1 SV=3	FIBG_RAT	51 kDa	1	0	0	0	0	0	0	0	0	1	0	0	1	0	0	4	4	3	0	0	0	0	0	0	0	0	0	0	1	2	0	0	0	0	0	0	0	0	0	0	0	0	0	1	0
Prostatic acid phosphatase OS=Rattus norvegicus GN=Acpp PE=1 SV=1	PPAP_RAT	44 kDa	1	0	1	0	0	2	2	3	2	1	0	1	0	0	0	0	0	0	0	0	0	0	0	0	0	0	0	0	0	0	0	0	0	0	0	0	0	1	0	0	0	0	0	0	0
Cell adhesion molecule 3 OS=Rattus norvegicus GN=Cadm3 PE=1 SV=1	CADM3_RAT	43 kDa	0	0	0	0	0	0	0	1	1	1	2	1	0	2	1	0	0	0	1	0	0	0	0	0	0	0	0	1	0	1	1	0	1	0	0	1	2	2	3	0	0	0	0	1	1
Phospholipid hydroperoxide glutathione peroxidase, mitochondrial OS=Rattus norvegicus GN=Gpx4 PE=1 SV=3	GPX41_RAT (+1)	22 kDa	2	2	2	1	1	0	1	2	2	0	0	0	0	0	0	0	0	0	0	0	0	0	0	0	0	0	0	0	0	0	0	0	0	0	0	0	0	0	1	0	0	1	1	1	1
Thy-1 membrane glycoprotein OS=Rattus norvegicus GN=Thy1 PE=1 SV=1	THY1_RAT	18 kDa	1	1	1	2	1	1	0	0	1	0	0	0	0	0	0	0	0	0	0	0	0	0	0	0	1	0	1	0	0	0	1	1	0	1	1	1	0	0	0	0	1	0	1	1	1
Insulin-like growth factor-binding protein 5 OS=Rattus norvegicus GN=Igfbp5 PE=1 SV=1	IBP5_RAT	30 kDa	1	0	0	0	0	0	1	0	0	1	0	0	2	0	0	0	0	0	0	0	0	1	0	0	0	1	0	0	0	0	0	0	0	0	1	0	0	0	0	0	0	0	0	0	0
Regenerating islet-derived protein 3-beta OS=Rattus norvegicus GN=Reg3b PE=1 SV=1	REG3B_RAT	20 kDa	0	0	0	0	0	0	1	1	0	0	0	0	0	0	0	0	0	0	1	2	2	1	2	1	1	0	1	0	0	1	0	0	0	0	2	0	0	0	0	1	0	1	1	0	1
Kininogen-1 OS=Rattus norvegicus GN=Kng1 PE=2 SV=1	KNG1_RAT	71 kDa	1	3	0	1	2	1	2	1	1	2	3	3	4	3	4	2	2	2	1	0	1	2	2	2	1	2	0	1	1	0	1	1	2	2	1	1	2	2	0	1	1	2	1	2	2
Thioredoxin-dependent peroxide reductase, mitochondrial OS=Rattus norvegicus GN=Prdx3 PE=1 SV=2	PRDX3_RAT	28 kDa	1	0	0	1	1	0	3	3	0	0	0	0	0	0	0	0	0	0	0	0	0	0	0	0	0	0	0	0	1	1	0	1	0	0	0	0	1	1	0	1	0	0	0	0	0
3-ketoacyl-CoA thiolase, mitochondrial OS=Rattus norvegicus GN=Acaa2 PE=2 SV=1	THIM_RAT	42 kDa	0	0	0	0	0	0	3	3	3	0	0	0	0	0	0	0	0	0	0	0	0	0	0	0	0	0	1	0	0	0	0	0	0	0	0	0	1	1	1	0	0	0	0	0	0
Ephrin-B1 OS=Rattus norvegicus GN=Efnb1 PE=1 SV=1	EFNB1_RAT	38 kDa	0	0	1	1	1	1	0	1	0	0	0	1	0	1	1	0	0	0	0	0	1	0	0	0	1	0	0	0	0	0	0	1	1	0	1	0	2	2	1	0	0	0	0	0	1
Elongation factor 2 OS=Rattus norvegicus GN=Eef2 PE=1 SV=4	EF2_RAT	95 kDa	0	0	0	0	0	0	0	2	0	1	0	1	1	0	0	1	1	3	0	0	0	0	0	0	0	0	0	0	0	0	0	0	0	2	0	1	0	0	0	0	0	0	1	0	1
WNT1-inducible-signaling pathway protein 1 OS=Rattus norvegicus GN=Wisp1 PE=2 SV=1	WISP1_RAT	41 kDa	0	0	0	0	0	0	2	2	1	0	0	0	0	0	1	0	0	0	0	0	0	0	0	0	1	0	0	0	0	0	0	0	0	0	0	0	0	0	0	0	0	0	0	0	0
WD repeat-containing protein 1 OS=Rattus norvegicus GN=Wdr1 PE=1 SV=3	WDR1_RAT	66 kDa	0	1	0	0	0	0	0	2	0	0	0	0	0	0	0	0	0	0	0	0	0	0	0	0	1	1	0	0	0	0	0	0	0	0	0	0	0	0	0	0	0	0	0	1	1
Phosphoglucomutase-1 OS=Rattus norvegicus GN=Pgm1 PE=1 SV=2	PGM1_RAT	61 kDa	0	1	0	1	1	0	3	2	3	0	1	1	0	0	0	0	0	0	0	0	0	0	0	0	0	0	0	0	0	0	0	0	0	0	0	0	0	0	0	0	0	0	0	0	0
Glyoxalase domain-containing protein 4 OS=Rattus norvegicus GN=Glod4 PE=1 SV=1	GLOD4_RAT	33 kDa	1	0	0	0	0	0	1	0	1	1	1	2	0	0	0	1	0	0	0	0	0	0	0	0	0	0	0	0	0	0	0	0	0	0	0	0	0	0	0	0	0	0	0	0	0
Cytosol aminopeptidase OS=Rattus norvegicus GN=Lap3 PE=1 SV=1	AMPL_RAT	56 kDa	2	1	1	2	1	0	2	0	1	0	0	0	0	0	0	2	1	0	0	0	0	0	0	0	0	0	0	0	0	0	0	0	0	0	0	0	0	0	0	0	0	0	0	0	0
Heat shock protein HSP 90-beta OS=Rattus norvegicus GN=Hsp90ab1 PE=1 SV=4	HS90B_RAT	83 kDa	0	0	0	0	0	0	3	3	3	0	0	0	0	1	1	0	1	1	0	0	1	1	0	1	1	2	2	0	0	1	0	0	0	1	1	1	1	1	1	1	1	2	0	0	1
Activin receptor type-1 OS=Rattus norvegicus GN=Acvr1 PE=2 SV=1	ACVR1_RAT	57 kDa	0	0	1	1	0	0	1	2	1	0	0	0	0	0	0	0	0	0	0	0	1	0	1	1	0	0	0	0	0	0	0	1	1	0	0	0	0	0	0	0	0	2	0	0	0
C-type mannose receptor 2 OS=Rattus norvegicus GN=Mrc2 PE=1 SV=1	MRC2_RAT	167 kDa	1	2	1	1	0	1	1	0	1	0	0	1	1	1	0	0	0	0	0	0	0	0	0	0	0	0	1	0	0	0	0	0	0	0	0	0	0	1	1	0	1	0	0	1	0
Neutral ceramidase OS=Rattus norvegicus GN=Asah2 PE=1 SV=1	ASAH2_RAT	83 kDa	0	1	0	0	0	0	0	0	1	1	1	0	0	0	0	0	0	0	0	0	0	0	0	0	0	0	0	0	0	1	1	0	1	0	0	1	0	0	0	0	1	2	0	0	0
Prostaglandin reductase 2 OS=Rattus norvegicus GN=Ptgr2 PE=2 SV=2	PTGR2_RAT	38 kDa	1	0	1	0	0	1	0	1	1	0	0	2	1	1	1	0	0	1	0	0	0	0	0	0	1	0	0	0	0	0	0	0	0	1	0	0	0	0	0	0	0	0	0	1	1
Mucosal addressin cell adhesion molecule 1 OS=Rattus norvegicus GN=Madcam1 PE=2 SV=1	MADCA_RAT	43 kDa	0	0	0	0	0	0	0	1	1	0	0	0	2	1	1	0	0	1	0	0	0	0	1	0	0	0	0	0	0	0	0	0	1	1	0	1	0	1	1	0	1	0	1	0	1
L-xylulose reductase OS=Rattus norvegicus GN=Dcxr PE=1 SV=1	DCXR_RAT	26 kDa	0	1	2	0	0	1	1	1	0	0	0	0	0	0	0	0	0	0	1	0	0	0	0	0	0	0	0	1	0	1	0	0	0	0	0	0	1	1	0	0	1	1	0	2	0
Aldehyde dehydrogenase, dimeric NADP-preferring OS=Rattus norvegicus GN=Aldh3a1 PE=1 SV=3	AL3A1_RAT	50 kDa	0	0	0	0	0	0	0	0	0	0	0	0	0	0	0	0	0	0	0	0	1	0	0	0	0	0	0	1	1	2	1	1	1	0	1	0	1	0	0	1	0	0	1	1	1
F-actin-capping protein subunit alpha-2 OS=Rattus norvegicus GN=Capza2 PE=1 SV=1	CAZA2_RAT	33 kDa	1	1	2	0	0	0	1	1	2	0	0	0	0	0	0	0	0	0	0	0	0	0	0	0	0	0	0	0	0	0	0	0	0	0	0	0	0	1	0	0	0	0	0	0	0
Ectonucleotide pyrophosphatase/phosphodiesterase family member 6 OS=Rattus norvegicus GN=Enpp6 PE=1 SV=1	ENPP6_RAT	51 kDa	1	0	1	1	1	1	3	1	1	0	0	0	1	1	0	0	0	0	0	0	0	0	0	0	0	0	0	0	0	0	0	0	0	1	0	0	0	1	0	0	0	0	0	0	0
Carbonic anhydrase 1 OS=Rattus norvegicus GN=Ca1 PE=1 SV=1	CAH1_RAT	28 kDa	0	0	0	0	0	0	0	0	0	0	0	0	1	0	0	0	0	0	0	0	0	2	0	0	0	0	0	1	0	0	1	1	1	1	0	1	0	1	0	0	0	0	1	0	0
Syntaxin-binding protein 2 OS=Rattus norvegicus GN=Stxbp2 PE=2 SV=1	STXB2_RAT	67 kDa	1	0	2	0	0	0	1	1	2	0	0	1	0	0	0	0	1	0	0	0	0	0	0	0	0	0	0	1	1	1	0	0	0	0	0	0	0	0	0	0	0	1	0	0	0
Killer cell lectin-like receptor subfamily G member 1 OS=Rattus norvegicus GN=Klrg1 PE=1 SV=1	KLRG1_RAT	21 kDa	0	0	0	0	0	0	1	0	0	1	1	0	1	2	1	1	0	0	1	0	0	1	0	1	0	0	0	0	0	0	0	0	0	0	0	0	0	0	0	0	0	0	0	0	0
Fibrinogen beta chain OS=Rattus norvegicus GN=Fgb PE=1 SV=4	FIBB_RAT	54 kDa	0	0	0	0	0	0	0	0	0	0	0	0	0	0	0	2	0	0	0	0	0	0	0	0	0	0	0	0	0	0	0	0	0	0	0	0	0	0	0	0	0	0	0	0	0
Thioredoxin reductase 1, cytoplasmic OS=Rattus norvegicus GN=Txnrd1 PE=1 SV=5	TRXR1_RAT	55 kDa	0	2	1	0	1	0	0	1	1	2	1	2	1	0	1	0	0	0	0	0	0	0	0	0	1	0	0	0	0	0	0	0	0	0	0	0	0	0	0	0	0	0	0	0	0
Glutathione peroxidase 1 OS=Rattus norvegicus GN=Gpx1 PE=1 SV=4	GPX1_RAT	22 kDa	0	1	0	0	0	0	0	0	1	1	1	0	0	0	0	3	0	1	0	0	0	0	0	0	0	0	0	0	0	0	0	0	0	0	0	0	0	0	0	0	0	0	0	0	0
Lactase-phlorizin hydrolase OS=Rattus norvegicus GN=Lct PE=2 SV=2	LPH_RAT	217 kDa	0	0	0	0	0	0	0	0	0	0	0	0	0	0	0	2	1	2	0	0	0	0	0	0	0	0	0	0	0	0	0	1	1	0	0	0	0	0	0	0	0	0	0	0	0
Alcohol dehydrogenase 1 OS=Rattus norvegicus GN=Adh1 PE=1 SV=3	ADH1_RAT	40 kDa	0	0	0	0	0	0	0	0	0	0	1	1	0	0	0	2	0	2	0	0	0	0	0	0	1	1	1	0	0	0	0	0	0	0	0	0	0	0	0	0	0	0	0	0	0
Tartrate-resistant acid phosphatase type 5 OS=Rattus norvegicus GN=Acp5 PE=1 SV=1	PPA5_RAT	37 kDa	0	0	0	0	0	0	0	1	0	2	1	2	1	1	1	0	0	0	0	0	0	0	0	0	0	0	0	0	0	0	0	0	0	0	0	0	0	0	0	0	0	0	0	0	0
Cluster of Guanine nucleotide-binding protein G(i) subunit alpha-1 OS=Rattus norvegicus GN=Gnai1 PE=1 SV=3 (GNAI1_RAT)	GNAI1_RAT [2]	40 kDa	3	0	1	2	0	0	1	1	0	0	0	0	0	0	0	1	1	0	0	0	0	0	0	0	0	0	0	0	0	0	0	0	0	0	0	0	0	0	0	0	0	1	0	0	0
Collagen alpha-1(II) chain OS=Rattus norvegicus GN=Col2a1 PE=1 SV=2	CO2A1_RAT	135 kDa	0	0	0	0	0	0	0	0	0	1	0	0	1	0	1	0	0	0	1	0	1	1	1	0	0	0	0	0	0	0	1	0	0	0	0	0	1	1	2	0	0	0	0	0	0
Solute carrier organic anion transporter family member 1A3 OS=Rattus norvegicus GN=Slco1a3 PE=2 SV=2	SO1A3_RAT	74 kDa	2	0	2	0	1	1	1	2	1	0	0	0	0	0	0	0	0	0	0	0	0	0	0	0	0	0	0	0	0	0	0	0	0	0	0	0	0	0	0	0	1	0	0	0	0
5-oxoprolinase OS=Rattus norvegicus GN=Oplah PE=1 SV=2	OPLA_RAT	138 kDa	1	1	0	0	0	0	3	0	1	0	0	0	0	0	0	0	0	0	0	0	0	0	0	0	0	0	0	0	0	0	0	0	0	0	0	0	0	0	0	0	0	0	0	0	0
Beta-Ala-His dipeptidase OS=Rattus norvegicus GN=Cndp1 PE=1 SV=1	CNDP1_RAT	55 kDa	1	1	1	0	2	1	0	0	0	0	0	0	0	0	0	0	0	0	0	0	0	0	0	0	0	0	0	0	0	0	0	0	0	0	0	0	0	0	0	1	0	0	0	0	0
Inositol monophosphatase 1 OS=Rattus norvegicus GN=Impa1 PE=1 SV=2	IMPA1_RAT	31 kDa	0	0	0	0	0	0	0	0	0	0	1	0	0	0	0	3	2	1	0	0	0	0	0	0	0	0	0	0	0	0	0	0	0	0	0	0	0	0	0	0	0	0	0	0	0
Excitatory amino acid transporter 3 OS=Rattus norvegicus GN=Slc1a1 PE=1 SV=1	EAA3_RAT	57 kDa	0	0	1	0	0	0	2	3	1	0	0	0	0	0	0	0	0	0	0	0	0	0	0	0	0	0	0	0	0	0	0	0	0	0	0	0	0	0	0	0	0	0	0	0	0
Protein kinase C and casein kinase substrate in neurons 2 protein OS=Rattus norvegicus GN=Pacsin2 PE=1 SV=2	PACN2_RAT	56 kDa	2	0	2	0	0	1	0	1	1	0	0	0	0	0	0	0	0	0	0	0	0	0	0	0	0	0	0	0	0	0	0	0	0	0	1	0	0	0	0	1	1	0	0	0	0
WAP four-disulfide core domain protein 12 OS=Rattus norvegicus GN=Wfdc12 PE=3 SV=1	WFD12_RAT	9 kDa	1	1	0	2	0	1	2	2	0	0	0	0	0	0	0	0	0	1	0	0	0	0	0	0	1	0	0	0	0	0	0	0	0	0	0	0	0	0	0	0	0	0	0	0	0
Endothelial protein C receptor OS=Rattus norvegicus GN=Procr PE=2 SV=1	EPCR_RAT	27 kDa	0	0	0	0	0	0	0	0	0	2	0	0	1	1	0	0	1	1	0	0	0	0	0	0	0	0	0	0	0	0	0	0	1	0	0	0	0	0	0	0	0	0	0	0	0
Dipeptidase 1 OS=Rattus norvegicus GN=Dpep1 PE=2 SV=2	DPEP1_RAT	46 kDa	0	0	0	0	0	0	0	0	0	0	0	0	0	0	0	3	3	3	0	0	0	0	0	0	0	0	0	0	0	0	0	0	0	0	0	0	0	0	0	0	0	0	0	0	0
CD82 antigen OS=Rattus norvegicus GN=Cd82 PE=1 SV=1	CD82_RAT	29 kDa	1	0	0	1	0	1	1	2	3	0	0	0	0	0	0	0	0	0	0	0	0	0	0	0	0	1	0	0	0	0	0	0	0	0	1	0	0	0	0	0	0	0	0	0	0
Aromatic-L-amino-acid decarboxylase OS=Rattus norvegicus GN=Ddc PE=1 SV=1	DDC_RAT	54 kDa	0	0	0	0	0	0	1	1	0	2	1	2	0	0	0	2	1	0	0	0	1	0	0	0	0	0	0	0	1	0	0	0	0	0	0	0	0	0	0	0	0	0	0	0	0
Protein NDRG1 OS=Rattus norvegicus GN=Ndrg1 PE=1 SV=1	NDRG1_RAT	43 kDa	0	0	0	0	0	0	1	1	2	1	0	0	1	0	1	0	1	0	0	0	0	0	0	0	0	0	0	0	0	0	0	0	0	0	0	0	0	0	0	0	0	0	0	0	0
Peroxiredoxin-2 OS=Rattus norvegicus GN=Prdx2 PE=1 SV=3	PRDX2_RAT	22 kDa	1	0	0	1	0	0	1	0	0	1	1	0	1	0	0	2	1	0	1	0	0	0	0	0	0	0	0	0	0	0	0	0	1	0	1	0	0	0	0	0	0	0	0	0	0
C4b-binding protein alpha chain OS=Rattus norvegicus GN=C4bpa PE=2 SV=1	C4BPA_RAT	62 kDa	0	0	0	0	0	0	0	0	0	0	1	1	1	2	3	0	0	0	0	0	0	0	0	0	0	0	0	0	0	0	0	1	0	0	0	0	1	1	0	0	0	0	0	0	0
LIM and SH3 domain protein 1 OS=Rattus norvegicus GN=Lasp1 PE=1 SV=1	LASP1_RAT	30 kDa	0	0	0	0	0	0	1	1	1	0	0	0	1	0	0	0	0	0	0	0	0	0	1	0	0	0	0	0	0	0	0	0	0	0	0	0	0	0	0	2	0	1	0	0	1
Low-density lipoprotein receptor OS=Rattus norvegicus GN=Ldlr PE=1 SV=1	LDLR_RAT	97 kDa	0	0	0	0	0	0	0	0	0	1	1	1	2	1	1	0	0	0	0	1	0	0	1	1	0	0	0	0	0	0	0	0	0	0	0	0	0	0	0	0	0	0	0	0	0
Annexin A2 OS=Rattus norvegicus GN=Anxa2 PE=1 SV=2	ANXA2_RAT	39 kDa	1	1	0	1	0	1	1	1	2	0	0	0	0	0	0	0	0	0	0	0	0	0	0	0	0	0	0	1	1	0	0	0	0	0	0	0	0	0	0	0	0	0	0	0	0
Multidrug resistance protein 1 OS=Rattus norvegicus GN=Abcb1 PE=2 SV=1	MDR1_RAT	141 kDa	2	0	1	1	0	0	1	0	0	0	0	0	0	0	0	0	0	0	0	0	0	0	0	0	0	0	0	0	0	0	0	0	0	0	0	0	0	0	0	0	0	0	0	0	0
Hepatocyte growth factor-regulated tyrosine kinase substrate OS=Rattus norvegicus GN=Hgs PE=1 SV=1	HGS_RAT	86 kDa	0	0	0	1	0	0	2	1	0	0	0	0	0	0	0	0	0	0	0	0	0	0	0	0	0	0	0	0	0	0	0	0	0	0	0	0	0	0	0	0	0	1	0	0	0
Creatine kinase B-type OS=Rattus norvegicus GN=Ckb PE=1 SV=2	KCRB_RAT	43 kDa	0	0	0	0	0	0	0	0	0	0	0	0	0	0	0	0	2	0	0	0	0	0	0	0	3	2	0	0	0	0	0	0	0	0	0	0	0	0	0	0	0	0	0	0	0
Uteroglobin OS=Rattus norvegicus GN=Scgb1a1 PE=1 SV=2	UTER_RAT	10 kDa	0	0	0	0	0	0	2	0	2	0	0	0	1	0	0	1	0	0	0	0	0	1	0	0	0	0	0	0	0	0	2	1	1	0	0	0	0	0	0	0	0	0	0	0	0
Delta-aminolevulinic acid dehydratase OS=Rattus norvegicus GN=Alad PE=1 SV=1	HEM2_RAT	36 kDa	1	0	0	1	0	0	1	2	0	2	0	0	1	0	0	0	0	0	0	0	0	0	0	0	0	0	0	0	0	0	0	0	0	0	0	0	0	0	0	0	0	0	0	0	0
Protein FAM3C OS=Rattus norvegicus GN=Fam3c PE=2 SV=1	FAM3C_RAT	25 kDa	0	0	0	1	0	0	0	0	0	0	0	0	1	0	0	1	1	1	0	0	0	0	0	0	1	0	0	0	0	0	0	0	0	2	0	0	0	0	0	0	0	0	0	1	0
Cluster of Keratin, type I cytoskeletal 13 OS=Rattus norvegicus GN=Krt13 PE=3 SV=1 (K1C13_RAT)	K1C13_RAT [2]	48 kDa	0	0	0	0	0	0	0	0	0	3	2	3	3	0	1	2	0	0	0	0	0	2	0	0	1	1	1	0	0	0	0	0	0	0	0	0	0	0	0	0	0	0	0	0	0
Ras-related protein Rab-7a OS=Rattus norvegicus GN=Rab7a PE=1 SV=2	RAB7A_RAT	24 kDa	0	1	2	0	0	0	1	0	1	2	0	0	0	0	0	0	0	0	0	0	0	0	0	0	0	0	0	0	0	0	0	0	0	0	0	0	0	0	0	0	0	0	0	0	0
Myosin light polypeptide 6 OS=Rattus norvegicus GN=Myl6 PE=1 SV=3	MYL6_RAT	17 kDa	2	0	0	1	2	1	2	1	1	0	0	0	0	0	0	0	0	0	0	0	0	0	0	0	0	0	0	0	0	0	0	0	0	0	0	0	0	0	0	0	0	0	0	0	0
Integrin beta-1 OS=Rattus norvegicus GN=Itgb1 PE=2 SV=1	ITB1_RAT	88 kDa	0	0	1	0	0	0	0	0	0	1	1	0	0	1	2	1	0	0	0	0	0	0	0	0	0	0	0	0	0	0	0	0	0	0	0	0	0	0	0	0	0	0	0	0	0
Adenosine kinase OS=Rattus norvegicus GN=Adk PE=1 SV=3	ADK_RAT	40 kDa	2	0	1	0	1	0	1	1	1	1	0	0	0	0	0	0	0	0	0	0	0	0	0	0	0	0	0	0	0	0	0	0	0	0	0	0	0	0	0	0	0	0	0	0	0
Receptor-type tyrosine-protein phosphatase N2 OS=Rattus norvegicus GN=Ptprn2 PE=1 SV=1	PTPR2_RAT	112 kDa	0	0	0	1	0	0	0	0	0	0	0	0	1	0	1	0	0	0	0	0	0	1	0	0	0	0	0	0	0	0	0	1	0	0	0	0	0	0	0	0	1	2	0	0	0
Phospholipase B1, membrane-associated OS=Rattus norvegicus GN=Plb1 PE=1 SV=1	PLB1_RAT	161 kDa	0	0	0	0	0	0	0	0	0	0	0	0	0	0	0	1	2	1	0	0	0	0	0	0	0	0	0	0	0	0	0	0	0	0	0	0	0	0	0	0	0	0	0	0	0
Tissue factor pathway inhibitor OS=Rattus norvegicus GN=Tfpi PE=2 SV=1	TFPI1_RAT	35 kDa	0	0	0	0	0	0	0	0	0	0	0	0	0	0	0	0	3	1	0	0	0	0	0	0	1	0	1	0	0	0	0	0	0	0	1	0	0	0	0	0	0	0	0	0	0
Solute carrier family 2, facilitated glucose transporter member 5 OS=Rattus norvegicus GN=Slc2a5 PE=1 SV=1	GTR5_RAT	56 kDa	0	1	0	0	0	0	1	2	2	0	0	0	0	0	0	0	0	0	0	0	0	0	0	0	0	0	0	0	0	0	0	0	0	0	0	0	0	0	0	0	0	1	1	0	0
Solute carrier family 22 member 7 OS=Rattus norvegicus GN=Slc22a7 PE=1 SV=1	S22A7_RAT	59 kDa	0	0	0	0	0	0	1	1	2	0	0	0	0	0	0	0	0	0	0	0	0	0	0	0	0	0	0	0	0	0	0	0	0	0	1	0	0	0	0	0	0	0	0	1	0
Sodium-dependent multivitamin transporter OS=Rattus norvegicus GN=Slc5a6 PE=2 SV=1	SC5A6_RAT	69 kDa	0	1	1	0	0	0	0	2	1	0	0	0	0	0	0	0	0	0	0	0	0	0	0	0	0	0	0	0	0	0	0	0	0	0	0	0	0	0	0	0	0	0	0	0	1
Isopentenyl-diphosphate Delta-isomerase 1 OS=Rattus norvegicus GN=Idi1 PE=2 SV=2	IDI1_RAT	26 kDa	0	0	0	0	0	0	0	0	0	0	0	0	0	0	0	0	0	0	1	0	0	0	0	0	0	1	0	0	1	1	0	0	0	0	0	0	0	0	0	1	0	0	2	1	0
CXADR-like membrane protein OS=Rattus norvegicus GN=Clmp PE=2 SV=1	CLMP_RAT	41 kDa	0	0	0	0	0	0	0	0	0	0	0	0	0	0	0	0	0	0	0	2	0	0	0	0	0	0	0	0	0	0	1	0	1	0	0	0	1	1	0	0	1	0	0	0	1
Sodium/potassium-transporting ATPase subunit alpha-1 OS=Rattus norvegicus GN=Atp1a1 PE=1 SV=1	AT1A1_RAT	113 kDa	0	0	0	0	0	0	0	0	1	0	0	0	2	0	0	0	0	0	0	0	0	0	0	0	0	0	0	0	0	0	0	0	0	0	0	0	0	0	0	0	0	0	0	0	0
Ras-related protein Rab-11B OS=Rattus norvegicus GN=Rab11b PE=1 SV=4	RB11B_RAT	24 kDa	2	0	0	1	0	0	0	1	0	0	0	0	0	0	0	0	0	0	0	0	0	0	0	0	0	0	0	0	0	0	0	0	0	0	0	0	0	0	0	0	0	0	0	0	0
L-lactate dehydrogenase C chain OS=Rattus norvegicus GN=Ldhc PE=1 SV=3	LDHC_RAT	36 kDa	0	0	0	0	0	0	0	0	0	0	0	0	0	0	0	0	0	0	0	0	0	0	0	0	0	0	0	0	0	0	0	1	0	1	1	2	0	0	0	0	0	0	0	0	0
Cornifin-A OS=Rattus norvegicus GN=Sprr1a PE=2 SV=1	SPR1A_RAT	17 kDa	0	0	0	0	0	0	0	0	0	2	2	2	0	0	0	0	0	0	0	0	0	0	0	0	0	0	0	0	0	0	0	0	0	0	0	0	0	0	0	0	0	0	0	0	0
Hydroxyacyl-coenzyme A dehydrogenase, mitochondrial OS=Rattus norvegicus GN=Hadh PE=2 SV=1	HCDH_RAT	34 kDa	0	0	0	0	0	0	0	0	0	0	0	0	0	0	0	0	1	0	0	0	0	0	0	0	0	1	2	0	0	0	0	0	0	0	0	0	0	0	0	0	0	0	0	0	0
Bleomycin hydrolase OS=Rattus norvegicus GN=Blmh PE=1 SV=1	BLMH_RAT	52 kDa	0	0	0	0	0	0	2	1	2	0	0	0	0	0	0	0	0	0	0	0	0	0	0	0	0	0	0	0	0	0	0	0	0	0	0	0	0	0	0	0	0	0	0	0	0
Retinol-binding protein 1 OS=Rattus norvegicus GN=Rbp1 PE=1 SV=2	RET1_RAT	16 kDa	0	0	0	0	0	0	0	0	0	0	0	0	0	0	0	2	0	1	0	0	0	0	0	0	0	0	0	0	0	0	0	0	0	0	0	0	0	0	0	0	0	0	0	0	0
Keratin, type I cytoskeletal 18 OS=Rattus norvegicus GN=Krt18 PE=1 SV=3	K1C18_RAT	48 kDa	0	0	0	0	0	0	0	0	0	1	2	1	0	0	0	0	0	0	0	0	0	0	0	0	0	0	0	0	0	0	0	0	0	0	0	0	0	0	0	0	0	0	0	0	0
Solute carrier family 12 member 3 OS=Rattus norvegicus GN=Slc12a3 PE=2 SV=2	S12A3_RAT	111 kDa	0	0	0	0	0	0	0	0	0	0	0	0	2	0	1	0	0	1	0	0	0	0	0	0	0	0	0	0	0	0	0	0	0	0	0	0	0	0	0	0	0	0	0	0	0
Chymotrypsin-like elastase family member 2A OS=Rattus norvegicus GN=Cela2a PE=2 SV=1	CEL2A_RAT	29 kDa	0	0	0	0	0	0	0	0	0	0	0	0	0	0	0	0	0	0	2	0	0	0	0	0	0	0	0	0	0	0	0	0	0	0	0	0	0	0	0	0	0	0	0	0	0

## Sheet: Table S6
Table S6. The details of differential proteins at different stages in three intracerebral C6 rats.
Day2
Protein name	Accession Number	Uniprot	D2-C1-ave	D2-C2-ave	D2-C4-ave	D2-G5-ave	D2-G6-ave	D2-G8-ave	Fold change	P-value
Growth/differentiation factor 15 OS=Rattus norvegicus GN=Gdf15 PE=3 SV=1	GDF15_RAT	Q9Z0J6	0	0	0.7	3.7	3.3	3	15	0.00045112
Stanniocalcin-1 OS=Rattus norvegicus GN=Stc1 PE=2 SV=1	STC1_RAT	P97574	0.3	0	1	3	2.7	2.7	6.25	0.00175661
Cluster of Hemoglobin subunit beta-1 OS=Rattus norvegicus GN=Hbb PE=1 SV=3 (HBB1_RAT)	HBB1_RAT [2]	P02091	3	4.7	0.3	22	8.3	15.7	5.75	0.0378236
Acyl-CoA-binding protein OS=Rattus norvegicus GN=Dbi PE=1 SV=3	ACBP_RAT	P11030	1	1.3	2.3	8.3	6.7	7.3	4.78571	0.00072288
Leukemia inhibitory factor receptor OS=Rattus norvegicus GN=Lifr PE=2 SV=1	LIFR_RAT	O70535	1.7	0.7	1.7	5.7	6	3	3.66667	0.0241476
Golgi apparatus protein 1 OS=Rattus norvegicus GN=Glg1 PE=1 SV=1	GSLG1_RAT	Q62638	1	0.7	0.7	2	3.3	2.7	3.42857	0.00920589
Uromodulin OS=Rattus norvegicus GN=Umod PE=2 SV=1	UROM_RAT	P27590	54	51	38.3	149	159.3	130.3	3.06047	0.0005414
Cluster of T-kininogen 1 OS=Rattus norvegicus GN=Map1 PE=1 SV=2 (KNT1_RAT)	KNT1_RAT [2]	P01048	22.3	21.7	19	45	78	49.3	2.73545	0.0248271
Serine protease inhibitor A3M (Fragment) OS=Rattus norvegicus GN=Serpina3m PE=2 SV=1	SPA3M_RAT	Q63556	3	3.3	3.7	8.3	12	6.3	2.66667	0.0292158
Protein deglycase DJ-1 OS=Rattus norvegicus GN=Park7 PE=1 SV=1	PARK7_RAT	O88767	3.7	2	4	7	5.7	8.3	2.17241	0.0186932
Kininogen-1 OS=Rattus norvegicus GN=Kng1 PE=2 SV=1	KNG1_RAT	P08934	1.3	1.3	1.3	2.7	3.7	2	2.08333	0.0406421
Monocyte differentiation antigen CD14 OS=Rattus norvegicus GN=Cd14 PE=2 SV=2	CD14_RAT	Q63691	4.3	3.3	5.7	7.7	10	9.7	2.05	0.00933785
Haptoglobin OS=Rattus norvegicus GN=Hp PE=1 SV=3	HPT_RAT	P06866	15.7	15.7	12.7	19.3	31.3	35.3	1.95455	0.0463421
Interleukin-1 receptor type 2 OS=Rattus norvegicus GN=Il1r2 PE=2 SV=1	IL1R2_RAT	P43303	4.3	4.7	3.3	7.3	8.7	7.3	1.89189	0.00359311
Protein RoBo-1 OS=Rattus norvegicus PE=1 SV=1	ROB1_RAT	O55006	3.3	3	3.3	6.3	7.3	4.3	1.86207	0.0353555
Extracellular superoxide dismutase [Cu-Zn] OS=Rattus norvegicus GN=Sod3 PE=1 SV=2	SODE_RAT	Q08420	4.3	6.3	6	12.7	9.7	8.3	1.84	0.0305108
Cathepsin L1 OS=Rattus norvegicus GN=Ctsl PE=1 SV=2	CATL1_RAT	P07154	3.7	3.3	2.7	6.3	5.7	5.7	1.82759	0.00193521
Ceruloplasmin OS=Rattus norvegicus GN=Cp PE=1 SV=3	CERU_RAT	P13635	12	12.7	9.3	19.7	21.7	19.3	1.78431	0.00207981
Cluster of Ribonuclease pancreatic gamma-type OS=Rattus norvegicus PE=3 SV=1 (RNS1G_RAT)	RNS1G_RAT [2]	Q8VD89	4.7	5.7	5	7.3	9.7	7	1.56522	0.0313757
CD166 antigen OS=Rattus norvegicus GN=Alcam PE=1 SV=1	CD166_RAT	O35112	7.7	7	7.3	5.3	4.7	4.7	0.666667	0.00114262
Peroxiredoxin-1 OS=Rattus norvegicus GN=Prdx1 PE=1 SV=1	PRDX1_RAT	Q63716	8.3	7.7	7	5.7	4.7	4.7	0.652174	0.00635226
Pro-epidermal growth factor OS=Rattus norvegicus GN=Egf PE=1 SV=2	EGF_RAT	P07522	186.3	163.3	184.7	97	93	141.7	0.620711	0.0173572
Aminopeptidase N OS=Rattus norvegicus GN=Anpep PE=1 SV=2	AMPN_RAT	P15684	58.3	54	53.3	41.3	24.3	34.3	0.603622	0.0133809
Cluster of Actin, cytoplasmic 1 OS=Rattus norvegicus GN=Actb PE=1 SV=1 (ACTB_RAT)	ACTB_RAT [4]	P60711	49.3	47.7	48	36.7	22.3	25.7	0.583908	0.00993839
Cytosolic non-specific dipeptidase OS=Rattus norvegicus GN=Cndp2 PE=1 SV=1	CNDP2_RAT	Q6Q0N1	10	8.3	6.7	6	3.3	5	0.573333	0.0453001
Major urinary protein (Fragments) OS=Rattus rattus PE=1 SV=2	MUP_RATRT	P84855	71.7	79.7	73.7	37.7	63	22.3	0.546667	0.0483023
Glutamyl aminopeptidase OS=Rattus norvegicus GN=Enpep PE=1 SV=2	AMPE_RAT	P50123	32.7	33	33.3	17.3	16	20.3	0.542088	0.00030909
Cytoplasmic aconitate hydratase OS=Rattus norvegicus GN=Aco1 PE=1 SV=1	ACOC_RAT	Q63270	4	4.7	4.3	3.7	1.3	2	0.538462	0.0499481
Major urinary protein OS=Rattus norvegicus PE=1 SV=1	MUP_RAT	P02761	219.3	239	204.7	96.7	169.7	74.3	0.513826	0.0242789
Ubiquitin-60S ribosomal protein L40 OS=Rattus norvegicus GN=Uba52 PE=1 SV=2	RL40_RAT (+3)	P62986	7.7	8	7.3	4	3	4.7	0.507246	0.00192263
Gamma-glutamyltranspeptidase 1 OS=Rattus norvegicus GN=Ggt1 PE=1 SV=4	GGT1_RAT	P07314	25	25	25.3	14.7	11.7	11.7	0.504425	0.00024559
Na(+)/H(+) exchange regulatory cofactor NHE-RF1 OS=Rattus norvegicus GN=Slc9a3r1 PE=1 SV=3	NHRF1_RAT	Q9JJ19	15.7	20	19.3	7.7	9.7	9.3	0.484848	0.0031128
Moesin OS=Rattus norvegicus GN=Msn PE=1 SV=3	MOES_RAT	O35763	25	23	26.3	12.3	9.3	13.3	0.470852	0.0010535
Prostaglandin-H2 D-isomerase OS=Rattus norvegicus GN=Ptgds PE=1 SV=2	PTGDS_RAT	P22057	5.3	6	4.7	1.7	2	3.7	0.458333	0.0166085
Aquaporin-1 OS=Rattus norvegicus GN=Aqp1 PE=1 SV=4	AQP1_RAT	P29975	3	3	3.7	1.3	0.7	2.3	0.448276	0.0289371
N-acyl-aromatic-L-amino acid amidohydrolase (carboxylate-forming) OS=Rattus norvegicus GN=Acy3 PE=1 SV=1	ACY3_RAT	Q5M876	5	6	4.3	3.7	1.7	1.3	0.434783	0.0298773
Chloride intracellular channel protein 1 OS=Rattus norvegicus GN=Clic1 PE=1 SV=1	CLIC1_RAT	Q6MG61	7	6	8.3	4	2.3	2.7	0.421875	0.00828925
Glutamate--cysteine ligase catalytic subunit OS=Rattus norvegicus GN=Gclc PE=1 SV=2	GSH1_RAT	P19468	22.7	19.3	25.3	11.7	6.3	7.7	0.381188	0.0041817
Neutral and basic amino acid transport protein rBAT OS=Rattus norvegicus GN=Slc3a1 PE=1 SV=1	SLC31_RAT	Q64319	49.3	51.3	58	18.3	20.3	19	0.363445	0.00023281
Quinone oxidoreductase OS=Rattus norvegicus GN=Cryz PE=2 SV=1	QOR_RAT	Q6AYT0	8.7	7.7	11.3	4.7	2	3	0.349398	0.0110826
Aflatoxin B1 aldehyde reductase member 3 OS=Rattus norvegicus GN=Akr7a3 PE=1 SV=2	ARK73_RAT	P38918	8.7	11	7.3	4.3	2	3	0.345679	0.00967296
Glutathione synthetase OS=Rattus norvegicus GN=Gss PE=1 SV=1	GSHB_RAT	P46413	7.3	8.3	7	4	1	1.7	0.294118	0.00582069
Regucalcin OS=Rattus norvegicus GN=Rgn PE=1 SV=3	RGN_RAT	Q03336	8.7	9.7	6.3	4.7	1	1	0.27027	0.0188045
Glutamate--cysteine ligase regulatory subunit OS=Rattus norvegicus GN=Gclm PE=1 SV=1	GSH0_RAT	P48508	7.3	9.3	8	3	0.7	2.7	0.256757	0.0028454
Beta-glucuronidase OS=Rattus norvegicus GN=Gusb PE=2 SV=1	BGLR_RAT	P06760	33	37.3	71.7	18	9	9.3	0.255869	0.0488253
Kynurenine/alpha-aminoadipate aminotransferase, mitochondrial OS=Rattus norvegicus GN=Aadat PE=1 SV=1	AADAT_RAT	Q64602	10.3	8.7	10.3	4.3	0.7	2.3	0.25	0.00359311
Cytochrome c, somatic OS=Rattus norvegicus GN=Cycs PE=1 SV=2	CYC_RAT	P62898	2.7	2.7	2.7	1	0.3	0.7	0.25	0.00048413
Na(+)/H(+) exchange regulatory cofactor NHE-RF3 OS=Rattus norvegicus GN=Pdzk1 PE=1 SV=2	NHRF3_RAT	Q9JJ40	28.7	25.3	25.7	4.7	5.7	8.3	0.23431	0.00018221
Chloride intracellular channel protein 4 OS=Rattus norvegicus GN=Clic4 PE=1 SV=3	CLIC4_RAT	Q9Z0W7	8	6.3	6.3	2	1	1.7	0.225806	0.00105756
Choline transporter-like protein 4 OS=Rattus norvegicus GN=Slc44a4 PE=2 SV=1	CTL4_RAT	Q6MG71	3.7	2.7	3	0	0.7	1	0.178571	0.00355229
Adenosylhomocysteinase OS=Rattus norvegicus GN=Ahcy PE=1 SV=3	SAHH_RAT	P10760	4.3	4.3	4.7	2	0	0.3	0.175	0.00430299
Glutamine synthetase OS=Rattus norvegicus GN=Glul PE=1 SV=3	GLNA_RAT	P09606	6	5.3	7	2.7	0	0.3	0.163636	0.00618454
Solute carrier family 7 member 13 OS=Rattus norvegicus GN=Slc7a13 PE=2 SV=1	S7A13_RAT	Q5RKI7	5	2.3	3.7	0.3	1	0	0.121212	0.0173886
Cluster of Sulfotransferase 1C2A OS=Rattus norvegicus GN=Sult1c2a PE=2 SV=2 (S1C2A_RAT)	S1C2A_RAT [2]	Q9WUW9	5	3.7	4.3	0	0	1.3	0.102564	0.00270866
Cluster of Solute carrier organic anion transporter family member 1A1 OS=Rattus norvegicus GN=Slco1a1 PE=1 SV=1 (SO1A1_RAT)	SO1A1_RAT [2]	P46720	4.3	3	4	0	0.7	0	0.0588235	0.00148542
ATP-binding cassette sub-family G member 2 OS=Rattus norvegicus GN=Abcg2 PE=1 SV=1	ABCG2_RAT	Q80W57	4.3	2.3	4	0	0.3	0	0.03125	0.00539834
Sodium-dependent neutral amino acid transporter B(0)AT3 OS=Rattus norvegicus GN=Slc6a18 PE=2 SV=1	S6A18_RAT	Q62687	4	2	4.7	0	0.3	0	0.03125	0.0130726
Cluster of EH domain-containing protein 1 OS=Rattus norvegicus GN=Ehd1 PE=1 SV=1 (EHD1_RAT)	EHD1_RAT [2]	Q641Z6	8.7	6	12.7	0	0	0	0	0.00928757
Solute carrier family 15 member 2 OS=Rattus norvegicus GN=Slc15a2 PE=1 SV=1	S15A2_RAT	Q63424	7.7	4.7	5.7	0	0	0	0	0.00243869
Solute carrier family 23 member 1 OS=Rattus norvegicus GN=Slc23a1 PE=2 SV=1	S23A1_RAT	Q9WTW7	5	2.3	5	0	0	0	0	0.00984407
Neuronal membrane glycoprotein M6-a OS=Rattus norvegicus GN=Gpm6a PE=1 SV=1	GPM6A_RAT	Q812E9	2.7	2.7	3	0	0	0	0	1.5198e-05
Day 6
Protein name	Accession Number	Uniprot	D2-C1-ave	D2-C2-ave	D2-C4-ave	D6-G5-ave	D6-G6-ave	D6-G8-ave	Fold change	P-value
SMR1 protein OS=Rattus norvegicus GN=Vcsa1 PE=1 SV=1	SMR1_RAT	P13432	4	2	9.66667	21.6667	13.3333	14	3.12766	0.0344201
Ig gamma-1 chain C region OS=Rattus norvegicus PE=1 SV=1	IGHG1_RAT	P20759	2.33333	2	0.333333	3.33333	3.33333	4	2.28571	0.0383063
Acyl-CoA-binding protein OS=Rattus norvegicus GN=Dbi PE=1 SV=3	ACBP_RAT	P11030	1	1.33333	2.33333	3.33333	3.33333	3.66667	2.21429	0.0104697
Pancreatic alpha-amylase OS=Rattus norvegicus GN=Amy2 PE=2 SV=2	AMYP_RAT	P00689	11	15.3333	14.6667	35	23	24	2	0.0284338
Anionic trypsin-1 OS=Rattus norvegicus GN=Prss1 PE=1 SV=1	TRY1_RAT	P00762	3	3.33333	4.33333	8.66667	7.33333	5	1.96875	0.039512
Ig kappa chain C region, B allele OS=Rattus norvegicus PE=1 SV=1	KACB_RAT	P01835	132	136	137.333	265	256.667	231.667	1.85855	0.00033353
Ig kappa chain C region, A allele OS=Rattus norvegicus PE=1 SV=1	KACA_RAT	P01836	132.667	125.333	100	235.333	224.333	202	1.84823	0.00190586
Ig lambda-2 chain C region OS=Rattus norvegicus PE=4 SV=1	LAC2_RAT	P20767	19	21.6667	21.6667	39.3333	34	29.6667	1.65241	0.00987309
Corticosteroid-binding globulin OS=Rattus norvegicus GN=Serpina6 PE=1 SV=2	CBG_RAT	P31211	12	14	17	22	25	22.3333	1.6124	0.00719335
Nidogen-1 (Fragment) OS=Rattus norvegicus GN=Nid1 PE=1 SV=2	NID1_RAT	P08460	5.33333	6	7.33333	7.66667	11	10	1.53571	0.0441087
Cluster of T-kininogen 1 OS=Rattus norvegicus GN=Map1 PE=1 SV=2 (KNT1_RAT)	KNT1_RAT [2]	P01048	22.3333	21.6667	19	27	32.6667	35.6667	1.51323	0.0170011
Cluster of Glyceraldehyde-3-phosphate dehydrogenase OS=Rattus norvegicus GN=Gapdh PE=1 SV=3 (G3P_RAT)	G3P_RAT [2]	P04797	12.3333	10.3333	11	9	5.66667	7.33333	0.653465	0.0260866
Fructose-bisphosphate aldolase B OS=Rattus norvegicus GN=Aldob PE=1 SV=2	ALDOB_RAT	P00884	10	10	11.3333	7	4.33333	8.33333	0.62766	0.036447
Cluster of Alpha-1-inhibitor 3 OS=Rattus norvegicus GN=A1i3 PE=1 SV=1 (A1I3_RAT)	A1I3_RAT [3]	P14046	82	82.6667	77	29.6667	61.3333	60.6667	0.627586	0.0473124
Cubilin OS=Rattus norvegicus GN=Cubn PE=1 SV=2	CUBN_RAT	O70244	31	27	27.6667	15	19.3333	19.3333	0.626459	0.00496518
CD166 antigen OS=Rattus norvegicus GN=Alcam PE=1 SV=1	CD166_RAT	O35112	7.66667	7	7.33333	3.66667	3.33333	6	0.590909	0.0252214
Ester hydrolase C11orf54 homolog OS=Rattus norvegicus PE=1 SV=1	CK054_RAT	Q5U2Q3	5	3.66667	5	3.33333	1.66667	3	0.585366	0.0490719
Cluster of Actin, cytoplasmic 1 OS=Rattus norvegicus GN=Actb PE=1 SV=1 (ACTB_RAT)	ACTB_RAT [4]	P60711	49.3333	47.6667	48	26.3333	22	30.6667	0.544828	0.0009971
Phosphoglycerate kinase 1 OS=Rattus norvegicus GN=Pgk1 PE=1 SV=2	PGK1_RAT	P16617	3.33333	3.66667	4.66667	2.66667	1.33333	2.33333	0.542857	0.0349197
Cluster of Aminoacylase-1A OS=Rattus norvegicus GN=Acy1a PE=1 SV=1 (ACY1A_RAT)	ACY1A_RAT [2]	Q6AYS7	16.6667	19.3333	18	11.3333	7.66667	10	0.537037	0.00321398
Fumarylacetoacetase OS=Rattus norvegicus GN=Fah PE=1 SV=1	FAAA_RAT	P25093	5	5	4.33333	2.33333	2.33333	3	0.534884	0.00211065
Glutamyl aminopeptidase OS=Rattus norvegicus GN=Enpep PE=1 SV=2	AMPE_RAT	P50123	32.6667	33	33.3333	17	15.3333	19	0.518519	0.00012299
Fructose-1,6-bisphosphatase 1 OS=Rattus norvegicus GN=Fbp1 PE=1 SV=2	F16P1_RAT	P19112	10.6667	8	11	6.33333	3	6	0.516854	0.0283644
Gamma-glutamyltranspeptidase 1 OS=Rattus norvegicus GN=Ggt1 PE=1 SV=4	GGT1_RAT	P07314	25	25	25.3333	12.3333	14	12	0.50885	3.9781e-05
Dihydropteridine reductase OS=Rattus norvegicus GN=Qdpr PE=1 SV=1	DHPR_RAT	P11348	4.66667	5	5.33333	3.66667	1	2.66667	0.488889	0.0332313
Moesin OS=Rattus norvegicus GN=Msn PE=1 SV=3	MOES_RAT	O35763	25	23	26.3333	11	10.6667	14.6667	0.488789	0.00139843
Ketohexokinase OS=Rattus norvegicus GN=Khk PE=1 SV=1	KHK_RAT	Q02974	4	3.66667	3.66667	2.66667	2	0.666667	0.470588	0.0287683
Ubiquitin-60S ribosomal protein L40 OS=Rattus norvegicus GN=Uba52 PE=1 SV=2	RL40_RAT (+3)	P62986	7.66667	8	7.33333	2	2.33333	6.33333	0.463768	0.0430234
Neutral and basic amino acid transport protein rBAT OS=Rattus norvegicus GN=Slc3a1 PE=1 SV=1	SLC31_RAT	Q64319	49.3333	51.3333	58	21	23	28.3333	0.455882	0.00108446
Omega-amidase NIT2 OS=Rattus norvegicus GN=Nit2 PE=1 SV=1	NIT2_RAT	Q497B0	2.66667	2	3	1.33333	0.666667	1.33333	0.434783	0.0172528
Neprilysin OS=Rattus norvegicus GN=Mme PE=1 SV=2	NEP_RAT	P07861	38	34.6667	36	10.6667	14	22	0.429448	0.00411482
Phospholipase D3 OS=Rattus norvegicus GN=Pld3 PE=2 SV=1	PLD3_RAT	Q5FVH2	2.33333	2	2.66667	0.666667	1.33333	1	0.428571	0.00804989
Cell division control protein 42 homolog OS=Rattus norvegicus GN=Cdc42 PE=1 SV=2	CDC42_RAT	Q8CFN2	2.33333	2	2.66667	0.666667	1	1.33333	0.428571	0.00804989
Lysosome-associated membrane glycoprotein 1 OS=Rattus norvegicus GN=Lamp1 PE=1 SV=1	LAMP1_RAT	P14562	2.33333	2	2.66667	1	1	1	0.428571	0.00227843
Cluster of Phosphoglycerate mutase 1 OS=Rattus norvegicus GN=Pgam1 PE=1 SV=4 (PGAM1_RAT)	PGAM1_RAT [2]	P25113	5	5.66667	6	3	1.33333	2.66667	0.42	0.00539689
Rho GDP-dissociation inhibitor 1 OS=Rattus norvegicus GN=Arhgdia PE=1 SV=1	GDIR1_RAT	Q5XI73	3.66667	2.66667	4	1.33333	0.666667	2.33333	0.419355	0.0334717
Na(+)/H(+) exchange regulatory cofactor NHE-RF1 OS=Rattus norvegicus GN=Slc9a3r1 PE=1 SV=3	NHRF1_RAT	Q9JJ19	15.6667	20	19.3333	3.66667	6.66667	12.3333	0.412121	0.0199915
Histidine-rich glycoprotein OS=Rattus norvegicus GN=Hrg PE=1 SV=1	HRG_RAT	Q99PS8	2	2	2.66667	0.333333	1.66667	0.666667	0.4	0.0436595
C-reactive protein OS=Rattus norvegicus GN=Crp PE=1 SV=1	CRP_RAT	P48199	18.6667	14	18.6667	7.66667	6.66667	6	0.396104	0.00316479
Glutamate--cysteine ligase catalytic subunit OS=Rattus norvegicus GN=Gclc PE=1 SV=2	GSH1_RAT	P19468	22.6667	19.3333	25.3333	6.66667	7.33333	11.3333	0.376238	0.00348785
Elongation factor 1-alpha 1 OS=Rattus norvegicus GN=Eef1a1 PE=2 SV=1	EF1A1_RAT	P62630	4.66667	4.66667	8.33333	1.66667	1.66667	3	0.358491	0.0439055
Aggrecan core protein OS=Rattus norvegicus GN=Acan PE=1 SV=2	PGCA_RAT	P07897	3.66667	4	5.33333	0.666667	1	2.66667	0.333333	0.022646
Complement C3 OS=Rattus norvegicus GN=C3 PE=1 SV=3	CO3_RAT	P01026	26.6667	25.3333	23	4.66667	7	12.6667	0.324444	0.00292106
Na(+)/H(+) exchange regulatory cofactor NHE-RF3 OS=Rattus norvegicus GN=Pdzk1 PE=1 SV=2	NHRF3_RAT	Q9JJ40	28.6667	25.3333	25.6667	2.66667	7	16	0.322176	0.0114619
Nitrilase homolog 1 OS=Rattus norvegicus GN=Nit1 PE=2 SV=1	NIT1_RAT	Q7TQ94	2.66667	2.66667	4	0.333333	0.666667	2	0.321429	0.0354039
Chloride intracellular channel protein 1 OS=Rattus norvegicus GN=Clic1 PE=1 SV=1	CLIC1_RAT	Q6MG61	7	6	8.33333	1.33333	1.66667	3.66667	0.3125	0.00793309
Cytoplasmic aconitate hydratase OS=Rattus norvegicus GN=Aco1 PE=1 SV=1	ACOC_RAT	Q63270	4	4.66667	4.33333	1.66667	0.666667	1.66667	0.307692	0.00146164
Ectonucleotide pyrophosphatase/phosphodiesterase family member 5 OS=Rattus norvegicus GN=Enpp5 PE=1 SV=2	ENPP5_RAT	P84039	3.66667	3	2.33333	0.333333	0.333333	2	0.296296	0.0354039
Choline transporter-like protein 4 OS=Rattus norvegicus GN=Slc44a4 PE=2 SV=1	CTL4_RAT	Q6MG71	3.66667	2.66667	3	0.333333	1	1.33333	0.285714	0.00590453
Ketimine reductase mu-crystallin OS=Rattus norvegicus GN=Crym PE=1 SV=1	CRYM_RAT	Q9QYU4	4	4	4.33333	1	0	2.33333	0.27027	0.0118751
Peroxiredoxin-1 OS=Rattus norvegicus GN=Prdx1 PE=1 SV=1	PRDX1_RAT	Q63716	8.33333	7.66667	7	1.33333	1.33333	3.33333	0.26087	0.00181437
Glutamate--cysteine ligase regulatory subunit OS=Rattus norvegicus GN=Gclm PE=1 SV=1	GSH0_RAT	P48508	7.33333	9.33333	8	1.33333	1	4	0.256757	0.00542461
Quinone oxidoreductase OS=Rattus norvegicus GN=Cryz PE=2 SV=1	QOR_RAT	Q6AYT0	8.66667	7.66667	11.3333	2	2	3	0.253012	0.00383085
Cytochrome c, somatic OS=Rattus norvegicus GN=Cycs PE=1 SV=2	CYC_RAT	P62898	2.66667	2.66667	2.66667	0.333333	0	1.66667	0.25	0.017133
Regucalcin OS=Rattus norvegicus GN=Rgn PE=1 SV=3	RGN_RAT	Q03336	8.66667	9.66667	6.33333	1.33333	1.66667	3	0.243243	0.00499214
Alkaline phosphatase, tissue-nonspecific isozyme OS=Rattus norvegicus GN=Alpl PE=1 SV=2	PPBT_RAT	P08289	4.33333	5	7.33333	1	0.666667	2.33333	0.24	0.0154653
[truncated: 141 more rows]

## Sheet: Table S7
Table S7. Summary of animal models compared in this study.
[truncated: 270 more rows]

## Sheet: Table S8
Table S8. All identified proteins in urine samples from another four intracerebral W256 tumor rats.
[truncated: 592 more rows]

[truncated: 1 more sheets: Table S9]
